# Supplementary material for: Copy number variation in the speciation of pigs: a possible prominent role for olfactory receptors
Source: BMC Genomics. 2015 Apr 22;16(1):330. doi: 10.1186/s12864-015-1449-9 (PMC4413995; doi:10.1186/s12864-015-1449-9)
Supplement: Additional file 1: Table S1. — A: List of species and animals with their sequence depth including information of additional 2 Sus barbatus samples. B: List of CNVRs with all species. C: List of CNVRs with CN of each individual separately including additional Sus barbatus samples. D: General statistic of shared CNVRs between species. E: qPCR results for the twenty validated CNVRs. [file 12864_2015_1449_MOESM1_ESM.xls]

## Sheet: A
Additional file 1: Table S1A: List of species and animals with their sequence depth (including information of additional 2 Sus barbatus samples)
Names	Combined	Separate	Separate Depth	Combined Depth
Sus barbatus	Sbar	Sbar1	9.087	17.186
		Sbar2	8.087
Sus cebifrons	Sceb	Sceb1	9.36	18.6
		Sceb2	9.174
Sus celebensis	Scel	Scel1	18.409	25.475
		Scel2	7.046
Sus verrucosus	Sver	Sver1	9.088	18.844
		Sver2	10.127
Sus scrofa	Sumatra (Sus scrofa)	Sumatra1	10.961	22.247
		Sumatra2	11.113
Sus scrofa	China (Sus scrofa)	China1	7.965	19.172
		China2	11.268
Sus scrofa	Europe (Sus scrofa)	Europe1	7.555	18.529
		Europe2	11.056
Other combinations
Sus barbatus	Sbar	Sbar1	9.087
		Sbar2	8.087
		Sbar3	7.157
		Sbar4	7.816
		Sbar2Sbar3	15.259
		Sbar2Sbar4	15.916
		Sbar3Sbar4	15.093
		Sbar1Sbar3	16.254
		Sbar1Sbar4	16.91

## Sheet: B
Additional file 1: Table S1B: List of CNVRs with all species.
Chr	StPos	EndPos	Sbar	Sceb	Scel	Sver	Sumatra	China	Europe
1	127001	136000	63	34	83	56	95	166	177
1	4092001	4111000	8	5	7	6	7	14	12
1	18352001	18358000	2	4	3	2	3	4	3
1	61600001	61608000	3	5	3	4	3	5	4
1	92474001	92490000	3	3	3	5	3	2	2
1	92500001	92506000	3	2	4	9	3	2	3
1	133805001	133819000	2	2	1	2	1	2	73
1	157985001	158011000	96	132	39	95	6	110	16
1	190324001	190331000	9	10	6	7	5	8	6
1	190696001	190709000	10	10	10	9	8	11	9
1	196372001	196380000	27	28	27	27	23	30	23
1	224452001	224459000	8	8	8	6	5	8	7
1	224467001	224473000	12	13	13	10	10	14	11
1	224635001	224644000	9	9	9	7	6	8	7
1	224693001	224701000	9	8	8	7	6	8	7
1	224744001	224842000	6	6	6	4	6	6	6
1	224909001	224919000	9	9	10	7	9	10	9
1	224984001	224992000	6	6	6	5	4	6	5
1	225007001	225031000	5	5	6	4	6	7	6
1	225041001	225048000	9	9	9	8	6	9	8
1	225067001	225076000	7	7	7	6	5	7	6
1	225104001	225186000	6	7	7	4	6	7	6
1	225215001	225221000	9	9	9	7	6	9	8
1	225304001	225380000	6	6	7	4	6	6	6
1	263166001	263173000	38	57	28	43	24	53	35
1	264321001	264328000	8	8	5	10	4	6	4
1	264423001	264430000	8	8	5	8	4	6	4
1	264485001	264493000	4	6	7	4	3	4	4
1	281947001	281954000	4	3	5	5	4	2	4
1	284434001	284469000	2	2	2	2	6	11	2
1	284509001	284515000	1	1	1	1	4	7	1
1	294808001	294824000	7	4	3	6	3	3	3
1	294844001	294852000	15	9	8	14	7	9	7
1	294855001	294863000	11	8	7	11	6	8	6
1	294887001	294893000	31	24	19	14	12	16	13
1	294917001	294926000	17	10	9	14	8	9	9
1	294989001	295005000	12	8	9	4	5	5	5
1	295013001	295019000	5	4	3	3	3	3	3
1	295039001	295049000	9	7	7	5	4	5	5
1	295094001	295101000	14	9	11	6	6	6	7
1	295140001	295147000	5	3	4	2	2	2	3
1	295154001	295160000	9	6	6	3	4	3	4
1	295162001	295168000	10	8	7	3	4	4	5
1	295188001	295195000	10	7	7	3	4	3	4
1	295238001	295250000	9	7	8	2	4	3	5
1	295252001	295261000	15	11	11	4	6	6	7
1	295272001	295280000	14	10	11	5	6	5	7
1	295300001	295307000	9	8	8	3	4	3	4
1	295357001	295372000	7	5	6	2	3	2	4
1	295458001	295466000	16	11	11	5	6	6	7
1	295482001	295493000	11	7	8	3	4	4	5
1	295633001	295645000	7	6	5	3	4	4	4
1	295690001	295696000	9	6	7	4	5	4	5
1	295728001	295747000	5	4	4	3	3	3	3
1	295778001	295786000	6	5	5	3	3	4	5
1	295964001	295971000	6	5	5	3	3	4	4
1	295976001	295986000	7	6	6	4	4	4	4
1	296052001	296068000	7	5	5	4	4	3	3
1	296076001	296091000	5	4	4	3	3	3	3
1	296095001	296101000	5	3	4	2	2	2	3
1	296104001	296110000	9	7	8	4	4	4	4
1	296122001	296130000	4	3	4	2	2	2	2
1	296204001	296211000	16	10	9	13	8	9	9
1	296217001	296224000	14	11	10	7	8	8	9
1	296262001	296268000	9	6	6	4	4	4	7
1	296282001	296289000	15	12	11	7	8	8	9
1	296297001	296304000	6	4	4	3	4	4	5
1	296419001	296428000	6	5	5	3	3	3	5
1	296612001	296618000	6	5	4	3	3	4	4
1	296701001	296707000	11	8	7	5	5	6	5
1	296771001	296777000	14	7	5	5	4	7	2
1	296787001	296795000	23	14	10	7	6	10	6
1	296799001	296805000	11	6	4	3	3	5	2
1	296818001	296832000	9	5	4	3	2	4	2
1	296925001	296931000	14	11	10	7	7	8	8
1	296945001	296952000	18	14	12	8	7	10	8
1	296959001	296966000	25	20	16	13	10	14	11
1	296969001	296980000	10	7	5	7	4	5	4
1	296992001	297004000	7	3	3	6	3	4	3
1	297014001	297021000	17	10	9	14	8	10	8
1	297056001	297068000	10	7	5	6	4	5	4
1	297070001	297077000	30	24	20	15	13	16	14
1	297100001	297109000	19	11	10	15	9	10	10
1	297136001	297152000	5	3	2	2	2	2	2
1	297167001	297174000	25	27	20	21	17	23	22
1	297183001	297189000	25	15	17	7	8	8	8
1	308855001	308861000	2	2	1	2	0	2	1
1	311811001	311820000	2	3	1	4	3	2	3
1	311928001	311935000	3	3	3	4	3	3	6
1	311938001	311966000	8	9	8	9	7	7	7
1	311977001	312001000	2	5	2	3	3	2	3
1	312012001	312018000	1	1	0	3	3	1	3
1	312020001	312034000	2	3	1	3	3	2	3
1	312107001	312114000	10	11	11	11	10	9	9
1	312412001	312429000	7	5	5	5	4	4	4
1	312438001	312452000	7	5	5	5	4	5	4
1	312635001	312663000	13	18	13	17	7	16	17
1	312734001	312743000	9	6	8	7	5	7	6
1	312806001	312840000	6	5	5	4	4	4	4
1	312909001	312920000	54	40	73	82	50	39	86
1	312967001	312973000	56	40	81	59	33	29	48
1	312977001	313004000	42	29	64	31	15	15	15
1	313076001	313102000	33	25	45	48	30	23	50
1	313105001	313111000	9	5	14	8	4	4	4
1	313249001	313257000	1	2	1	4	3	3	3
1	313402001	313410000	1	2	1	3	3	3	3
1	314073001	314080000	3	2	2	2	0	2	1
1	314139001	314148000	2	2	2	2	0	2	1
1	314153001	314160000	3	2	1	2	0	2	1
1	314289001	314323000	12	10	11	7	9	10	8
1	314328001	314338000	14	8	11	5	8	8	8
1	314340001	314348000	13	7	11	6	8	8	8
1	314355001	314361000	24	11	16	7	13	14	10
1	314450001	314479000	13	10	13	8	10	11	9
1	314496001	314508000	13	7	11	6	7	7	7
1	314515001	314538000	22	12	18	9	13	14	11
1	314543001	314549000	14	8	13	11	11	9	10
1	314642001	314671000	14	10	13	8	10	11	10
1	314688001	314700000	13	7	11	6	7	7	7
1	314707001	314722000	23	12	15	7	11	13	9
1	314776001	314798000	19	11	16	8	12	13	10
1	314865001	314874000	7	6	6	4	4	5	5
1	314877001	314885000	6	5	3	4	3	3	2
1	314889001	314899000	7	6	4	5	5	5	4
1	314911001	314921000	17	10	9	14	9	10	10
1	314958001	314964000	15	11	10	7	7	8	9
1	314971001	314977000	14	11	10	7	8	8	9
1	315020001	315026000	5	5	2	2	3	3	2
1	315101001	315109000	7	6	4	5	4	5	4
1	315111001	315118000	23	18	15	11	10	13	11
1	315127001	315138000	5	6	3	2	4	4	2
1	315244001	315252000	5	4	4	3	2	3	3
1	315291001	315300000	9	7	7	5	4	5	5
2	33001	39000	3	2	1	2	0	2	0
2	534001	543000	4	3	2	2	1	2	2
2	697001	710000	3	3	2	2	1	2	2
2	9824001	9841000	12	17	12	10	9	10	9
2	9861001	9871000	13	20	13	11	9	11	11
2	10024001	10037000	5	6	5	4	4	5	4
2	10047001	10062000	7	9	8	7	5	7	6
2	11428001	11434000	6	6	6	5	5	5	4
2	11436001	11451000	6	5	5	5	4	4	4
2	11502001	11543000	15	13	12	11	13	11	12
2	11596001	11605000	18	14	14	12	15	12	14
2	11607001	11615000	21	17	17	15	18	14	17
2	11617001	11631000	18	16	14	14	15	12	15
2	11633001	11641000	19	15	15	14	16	13	16
2	11658001	11669000	8	8	8	7	8	6	6
2	11728001	11740000	15	12	13	11	13	10	12
2	11743001	11762000	8	7	8	9	8	7	6
2	11986001	12010000	4	6	6	4	5	6	4
2	12061001	12071000	4	7	6	4	6	6	3
2	12077001	12083000	3	5	4	3	4	4	3
2	12686001	12707000	6	2	6	2	3	4	6
2	13112001	13119000	6	6	6	4	6	6	6
2	13140001	13146000	8	8	8	5	6	6	6
2	13152001	13165000	6	6	7	4	7	7	7
2	13167001	13183000	5	6	6	4	6	6	6
2	13187001	13193000	6	7	7	4	7	6	6
2	13204001	13216000	8	8	8	6	9	8	8
2	13531001	13537000	11	7	9	7	6	5	4
2	13545001	13552000	9	6	9	6	5	4	4
2	14196001	14202000	5	4	5	3	4	4	6
2	14294001	14318000	5	4	5	6	3	4	3
2	14437001	14450000	7	7	7	10	4	6	5
2	14535001	14541000	5	4	5	3	4	4	6
2	14661001	14673000	7	6	7	8	6	4	7
2	14714001	14726000	7	8	8	7	5	6	5
2	14729001	14736000	16	21	20	16	10	11	12
2	14738001	14749000	7	8	8	8	5	4	7
2	14751001	14758000	10	7	10	8	8	6	12
2	14763001	14776000	10	6	10	5	7	6	12
2	14787001	14793000	5	4	5	3	4	4	4
2	14825001	14835000	4	4	6	4	4	4	4
2	14837001	14848000	6	5	7	6	5	4	6
2	14913001	14923000	8	6	9	5	5	6	5
2	14942001	14948000	12	7	11	6	6	6	6
2	14977001	14987000	8	5	8	4	6	5	12
2	14991001	14999000	6	3	6	2	5	4	11
2	15001001	15011000	10	6	10	4	7	6	15
2	15019001	15025000	11	5	11	4	7	6	16
2	15030001	15037000	9	5	9	4	6	5	12
2	15041001	15047000	13	7	13	6	9	7	16
2	15055001	15063000	9	6	8	5	7	6	14
2	15121001	15128000	11	6	10	6	6	6	6
2	15132001	15140000	10	6	9	6	7	5	6
2	15143001	15151000	11	6	9	6	6	6	6
2	15154001	15170000	24	11	21	9	12	11	11
2	15174001	15198000	19	9	16	7	9	8	8
2	15203001	15210000	12	8	11	6	7	7	7
2	15221001	15241000	20	10	18	8	11	10	9
2	15246001	15252000	10	6	11	6	6	5	5
2	15264001	15303000	7	4	7	3	4	3	3
2	15310001	15323000	8	5	8	4	4	4	4
2	15325001	15335000	7	3	6	3	3	3	3
2	15347001	15407000	9	4	8	4	4	4	4
2	15409001	15420000	12	5	11	5	4	5	4
2	15470001	15481000	4	3	5	3	3	3	3
2	15483001	15492000	10	8	12	6	7	6	6
2	15525001	15531000	8	6	10	5	5	5	5
2	15549001	15556000	8	4	6	3	3	3	3
2	15564001	15571000	8	5	8	4	4	4	4
2	15573001	15587000	8	5	8	4	5	4	4
2	15592001	15605000	7	4	7	3	4	4	4
2	15612001	15618000	8	4	7	3	4	3	4
2	15620001	15626000	6	3	5	3	3	3	3
2	29598001	29609000	9	7	13	7	4	4	4
2	29622001	29629000	5	4	6	4	3	3	3
2	29631001	29642000	9	7	13	7	4	4	4
2	29648001	29655000	7	5	9	5	3	3	3
2	29864001	29875000	13	8	19	10	6	6	6
2	29880001	29906000	8	6	12	6	4	3	4
2	56718001	56724000	2	2	2	2	0	2	2
2	57106001	57112000	0	4	2	1	2	2	2
2	57298001	57304000	0	4	2	1	2	2	2
2	61439001	61451000	5	4	3	3	3	3	4
2	61464001	61471000	6	5	5	5	4	4	6
2	62270001	62280000	13	10	11	5	6	7	6
2	62305001	62313000	12	7	8	4	5	6	5
2	62323001	62332000	15	9	9	5	6	7	7
2	62344001	62352000	11	7	9	5	5	6	6
2	62409001	62419000	7	5	5	3	4	4	4
2	62479001	62502000	12	7	9	5	6	6	6
2	62506001	62512000	16	10	12	6	6	7	8
2	62515001	62521000	17	11	12	6	7	7	7
2	62533001	62540000	13	8	9	4	5	6	6
2	62543001	62574000	13	8	9	5	5	6	6
2	62579001	62586000	13	8	9	5	6	6	6
2	62589001	62600000	11	7	7	4	5	5	5
2	62603001	62617000	12	7	7	4	5	5	6
2	62621001	62633000	13	8	9	2	5	6	7
2	62636001	62652000	12	8	8	3	5	6	6
2	62659001	62667000	11	7	7	4	4	4	5
2	62730001	62740000	13	8	9	4	5	6	6
2	62754001	62762000	11	6	7	4	5	5	6
2	62765001	62775000	11	7	8	5	6	6	6
2	62777001	62791000	11	7	8	5	6	6	6
2	62795001	62802000	16	10	11	6	6	7	7
2	62805001	62811000	16	10	11	6	6	7	7
2	62821001	62830000	7	5	4	3	3	3	4
2	62850001	62863000	7	5	4	3	3	3	3
2	62869001	62886000	11	8	9	4	5	5	5
2	62892001	62905000	13	10	10	7	7	9	8
2	62928001	62934000	15	9	11	6	6	6	7
2	62938001	62952000	10	6	8	5	5	6	5
2	62954001	62965000	11	6	8	5	5	6	5
2	62968001	62976000	11	6	8	5	5	6	6
2	62990001	62999000	13	8	9	4	5	6	6
2	63018001	63025000	15	10	10	6	7	7	7
2	63028001	63057000	13	8	8	5	5	6	6
2	63063001	63070000	14	8	9	5	6	6	6
2	63076001	63083000	10	5	6	3	4	4	4
2	63086001	63105000	12	8	8	4	5	5	6
2	63355001	63362000	3	4	6	4	2	3	3
2	63465001	63472000	0	0	0	0	0	1	4
2	63623001	63630000	0	0	0	0	0	1	3
2	63741001	63748000	5	6	6	6	5	6	8
2	63857001	63867000	4	5	5	5	4	5	6
2	64088001	64098000	4	5	4	2	4	4	5
2	64413001	64421000	5	6	6	6	4	6	7
2	64558001	64566000	5	6	6	5	4	5	7
2	64636001	64645000	29	39	29	33	15	33	31
2	67321001	67329000	7	8	7	15	7	8	5
2	67578001	67584000	13	13	14	13	11	15	13
2	67854001	67862000	6	3	4	4	3	5	4
2	67904001	67912000	3	3	4	4	8	4	6
2	67920001	67940000	4	5	6	4	8	5	7
2	67952001	67961000	10	15	20	7	17	8	9
2	67963001	68001000	13	16	22	9	16	10	14
2	68007001	68013000	18	20	32	13	22	13	20
2	68022001	68028000	15	18	28	12	18	12	17
2	68035001	68056000	8	10	14	7	12	8	11
2	68059001	68079000	3	3	4	3	6	3	5
2	68082001	68098000	4	4	4	4	7	4	6
2	68123001	68148000	11	13	19	7	15	9	11
2	68160001	68167000	11	15	20	7	17	8	10
2	68169001	68193000	10	13	20	8	15	10	13
2	68208001	68217000	4	5	5	4	7	5	6
2	68278001	68286000	8	9	18	7	10	10	6
2	68319001	68342000	5	5	12	5	6	7	4
2	68440001	68457000	14	18	17	15	11	19	11
2	68461001	68472000	7	9	16	7	9	9	5
2	68488001	68506000	6	7	12	6	7	7	5
2	68512001	68519000	6	7	11	6	7	7	5
2	68525001	68540000	6	7	14	6	8	8	5
2	68624001	68647000	6	7	11	6	7	7	5
2	68667001	68674000	11	13	19	10	11	12	9
2	68676001	68685000	7	7	11	6	7	7	5
2	68688001	68699000	9	11	16	8	10	10	8
2	68709001	68718000	7	8	11	6	7	7	5
2	68721001	68732000	8	9	13	7	8	9	6
2	68752001	68765000	8	9	13	7	8	8	7
2	68769001	68786000	6	7	10	6	7	7	5
2	68791001	68799000	8	9	14	6	8	9	6
2	68806001	68814000	9	10	14	7	9	10	7
2	72479001	72489000	5	11	7	9	6	7	7
2	72509001	72537000	6	13	9	10	9	9	10
2	72539001	72545000	5	10	7	8	9	10	12
2	72554001	72573000	6	12	9	10	8	8	9
2	72576001	72582000	3	6	4	5	6	7	8
2	74813001	74820000	9	10	8	10	7	11	9
2	77894001	77903000	3	2	2	2	0	3	2
2	78623001	78644000	13	15	11	11	5	9	16
2	81194001	81206000	3	5	3	3	3	4	4
2	81274001	81280000	3	7	4	4	3	5	5
2	148424001	148433000	6	5	4	6	3	5	4
2	148436001	148444000	6	5	3	6	2	5	2
2	148453001	148467000	5	4	3	4	2	4	3
2	148523001	148535000	6	6	4	5	2	5	3
2	148650001	148656000	7	5	4	5	2	5	4
2	148932001	148938000	6	2	3	4	1	3	2
2	148943001	148949000	4	3	4	2	2	2	2
2	149100001	149110000	7	4	3	4	2	3	2
2	149171001	149185000	5	4	4	4	3	5	4
2	149188001	149206000	6	5	4	5	3	5	3
2	149210001	149216000	6	5	5	5	3	5	4
2	149219001	149230000	6	6	4	5	2	5	3
2	149232001	149263000	6	5	4	5	3	5	3
2	149265001	149276000	6	5	4	5	3	5	4
2	158828001	158884000	8	9	10	4	5	5	6
2	158912001	158918000	15	8	11	9	8	9	8
2	158942001	158972000	16	6	10	9	8	9	7
2	158974001	158980000	17	8	12	6	7	8	5
2	158983001	159005000	11	5	7	5	4	4	3
2	159008001	159023000	8	3	5	3	3	2	2
2	159025001	159031000	11	5	7	5	4	4	3
2	159048001	159097000	5	3	4	3	3	3	4
2	159100001	159148000	11	5	6	5	5	4	4
2	159166001	159199000	2	2	3	3	2	3	5
2	159386001	159406000	4	4	6	6	4	4	5
2	159408001	159429000	5	5	6	6	4	5	5
2	160019001	160025000	3	4	4	4	2	2	3
2	160119001	160143000	6	4	5	5	4	4	4
2	160387001	160422000	8	6	7	8	7	7	7
2	160427001	160441000	7	5	7	7	6	6	5
2	160516001	160539000	5	4	7	4	4	4	4
2	160555001	160580000	5	4	7	4	4	4	4
2	160582001	160588000	5	4	7	3	3	3	3
2	160601001	160619000	3	2	4	2	2	2	2
2	160640001	160686000	4	3	5	3	2	2	2
2	160693001	160699000	5	4	6	3	2	3	3
2	160863001	160871000	4	4	3	3	3	3	2
2	161117001	161123000	3	2	3	2	2	3	3
2	162072001	162079000	4	5	3	3	1	4	3
2	162093001	162104000	5	5	3	4	1	4	3
2	162284001	162290000	3	2	2	2	1	2	2
2	162332001	162344000	4	5	4	4	2	4	4
2	162451001	162457000	11	7	12	9	10	25	22
2	162520001	162529000	100	92	84	90	91	62	47
2	162531001	162538000	113	102	93	98	94	67	53
3	6051001	6062000	5	4	6	2	2	3	3
3	6065001	6075000	5	4	6	3	2	3	2
3	6765001	6772000	20	16	15	3	12	8	8
3	6774001	6780000	21	17	16	2	12	7	8
3	6783001	6789000	17	16	14	2	15	8	9
3	6800001	6812000	14	10	13	2	11	6	6
3	6856001	6862000	18	17	14	2	15	8	9
3	6865001	6871000	21	16	15	2	12	7	8
3	6873001	6880000	20	16	15	3	12	8	8
3	6942001	6953000	16	11	15	2	13	7	7
3	6965001	6971000	18	16	13	2	14	8	9
3	6974001	6980000	22	17	16	2	12	7	8
3	6982001	6989000	20	16	15	3	12	8	8
3	7002001	7011000	13	9	13	2	12	7	7
3	7106001	7113000	12	10	10	3	8	6	6
3	7196001	7202000	13	11	11	3	9	6	7
3	7419001	7432000	5	3	3	4	1	3	3
3	17065001	17076000	2	2	2	2	2	3	4
3	21342001	21348000	1	1	1	1	1	1	3
3	21957001	21976000	5	4	6	2	2	2	2
3	21983001	21998000	9	10	11	7	5	11	16
3	22000001	22014000	9	10	11	7	5	11	17
3	22143001	22154000	4	3	5	2	2	2	2
3	22169001	22182000	9	11	12	7	5	11	16
3	22187001	22206000	10	11	12	8	6	12	19
3	22208001	22220000	8	11	10	8	5	13	20
3	22227001	22250000	28	71	63	49	51	84	153
3	22316001	22322000	8	8	9	6	5	10	13
3	22326001	22343000	5	7	5	4	4	7	9
3	22347001	22388000	6	10	8	5	6	8	10
3	22392001	22399000	7	7	11	4	8	5	11
3	22442001	22448000	5	2	7	4	2	2	2
3	29647001	29663000	25	19	33	29	16	25	17
3	29677001	29686000	6	4	7	7	5	8	3
3	29735001	29742000	13	10	17	17	10	12	13
3	41631001	41640000	3	2	1	2	0	2	1
3	41815001	41821000	3	3	2	2	0	2	2
3	42209001	42215000	3	2	2	2	0	2	1
3	42302001	42309000	3	2	1	2	0	2	2
3	42355001	42362000	2	2	2	2	0	2	2
3	42761001	42770000	3	3	2	2	0	2	2
3	42935001	42946000	20	10	18	18	12	16	15
3	42951001	42958000	46	107	55	69	10	13	11
3	44471001	44478000	13	3	7	7	4	3	4
3	45014001	45033000	25	15	24	19	20	37	34
3	45060001	45067000	17	11	20	16	22	45	44
3	45071001	45081000	27	16	23	17	17	25	23
3	45090001	45104000	49	28	42	31	19	63	51
3	45164001	45172000	12	15	11	11	15	16	19
3	45175001	45189000	12	14	11	11	15	16	17
3	45201001	45215000	4	4	4	4	5	5	6
3	45223001	45237000	6	6	5	5	6	7	8
3	45251001	45257000	12	15	11	11	15	16	18
3	45264001	45278000	10	13	10	9	14	13	15
3	45280001	45286000	6	7	5	6	8	9	9
3	45319001	45327000	10	12	9	9	11	13	13
3	45332001	45353000	5	6	5	5	5	6	7
3	45355001	45362000	9	10	7	8	11	11	12
3	45364001	45375000	6	7	5	5	6	7	7
3	59616001	59625000	14	14	10	11	13	10	9
3	59627001	59642000	16	17	12	12	13	12	10
3	59645001	59672000	13	16	10	10	11	9	9
3	59737001	59756000	13	15	10	10	10	9	8
3	59758001	59765000	14	14	10	11	13	10	9
3	59929001	59945000	13	15	10	10	11	9	8
3	59947001	59953000	15	16	12	12	10	9	6
3	59956001	59971000	17	18	12	12	13	12	10
3	59973001	59988000	16	18	12	13	15	11	10
3	86342001	86349000	18	28	12	19	8	23	14
3	94938001	94944000	20	20	20	20	17	22	18
3	100322001	100350000	9	5	12	6	3	3	3
3	100352001	100365000	9	8	13	7	3	4	3
3	100369001	100383000	8	14	12	5	3	3	3
3	100390001	100401000	9	19	11	7	3	4	4
3	139400001	139408000	4	7	5	3	6	6	10
3	142714001	142720000	2	1	2	1	4	3	4
3	142722001	142732000	10	6	8	8	7	8	8
3	142900001	142910000	20	41	43	25	22	33	20
3	142917001	142946000	14	10	13	8	10	11	9
3	142948001	142954000	8	6	6	4	5	6	5
3	142956001	142974000	13	7	10	5	7	7	7
3	142981001	143013000	23	12	14	5	12	14	9
3	143017001	143028000	16	9	9	3	9	10	6
3	143078001	143086000	15	26	50	27	21	26	21
3	143127001	143142000	16	22	40	21	19	23	18
3	143144001	143150000	8	6	6	4	6	6	5
3	143152001	143183000	13	11	17	10	11	12	10
3	143233001	143245000	18	36	67	37	28	35	28
3	143331001	143337000	15	8	14	11	12	10	10
3	143342001	143350000	21	13	23	12	17	17	14
3	143466001	143498000	16	21	40	22	19	22	18
3	143580001	143586000	14	7	13	6	8	8	8
3	143611001	143620000	15	30	59	31	24	32	25
3	144347001	144355000	9	12	16	10	2	5	7
3	144358001	144375000	6	9	11	8	1	2	3
3	144391001	144422000	11	10	21	11	1	1	2
3	144424001	144437000	13	12	22	12	1	3	4
3	144447001	144509000	17	15	28	12	3	12	12
3	144519001	144528000	12	10	17	8	3	12	15
3	144531001	144542000	10	9	11	6	2	10	11
3	144609001	144618000	12	10	16	8	3	11	15
3	144632001	144689000	19	17	30	13	3	13	13
3	144696001	144707000	14	11	25	13	4	13	14
3	144711001	144730000	9	12	19	12	3	10	10
3	144737001	144745000	9	15	20	13	3	11	10
3	144753001	144767000	8	14	17	13	2	9	9
3	144772001	144787000	13	17	24	18	3	11	11
4	36001	76000	11	8	7	8	8	7	9
4	748001	758000	2	2	1	2	0	2	1
4	50369001	50375000	29	41	24	32	19	29	22
4	65842001	65859000	7	10	5	8	4	9	5
4	89082001	89090000	16	5	11	8	6	5	7
4	96936001	96946000	19	25	16	19	5	25	13
4	97412001	97421000	3	3	2	2	3	3	4
4	97614001	97626000	6	6	5	4	6	5	7
4	99454001	99472000	8	3	5	3	3	4	3
4	99638001	99657000	3	2	5	2	3	3	6
4	99841001	99857000	3	3	5	3	3	3	5
4	102083001	102093000	12	25	48	27	21	26	20
4	105380001	105414000	20	12	16	11	11	12	7
4	105418001	105433000	7	6	8	6	6	8	5
4	105436001	105472000	18	12	15	10	9	11	6
4	105492001	105498000	5	8	4	7	3	2	2
4	105979001	105994000	23	26	30	23	15	21	16
4	106033001	106042000	83	70	11	150	1	59	2
4	108519001	108525000	5	5	4	4	2	5	3
4	108821001	108828000	5	5	4	4	2	5	3
4	110243001	110250000	8	3	6	5	4	5	3
4	110277001	110294000	43	31	44	21	23	19	18
4	110298001	110315000	22	13	20	11	11	11	10
4	110329001	110336000	13	4	9	7	4	7	5
4	110403001	110416000	11	6	9	6	4	6	5
4	110422001	110428000	12	4	8	7	4	6	5
4	111059001	111074000	20	15	22	9	10	8	8
4	111076001	111087000	43	32	46	18	21	16	17
4	111092001	111099000	50	38	53	22	29	20	21
4	111102001	111110000	52	39	55	22	28	19	20
4	111113001	111142000	53	40	59	25	33	21	23
4	111146001	111152000	69	51	79	32	44	27	30
4	111279001	111290000	33	25	36	13	18	13	14
4	111302001	111310000	55	39	58	24	33	22	23
4	111314001	111342000	55	41	60	25	33	21	23
4	111394001	111408000	4	2	4	3	3	4	4
4	126264001	126272000	6	7	6	5	7	8	9
4	126277001	126289000	9	11	10	9	11	12	12
4	126302001	126323000	8	9	8	8	9	10	10
4	126469001	126477000	5	7	5	6	7	8	8
4	126490001	126504000	8	10	8	8	10	10	11
4	126526001	126548000	8	10	8	8	9	10	11
4	126553001	126566000	9	11	9	9	10	11	11
4	126651001	126664000	9	11	9	9	10	11	12
4	126669001	126685000	8	10	9	8	10	10	11
5	3787001	3794000	4	2	2	2	2	3	2
5	3807001	3832000	5	2	2	2	2	4	2
5	3849001	3862000	4	2	1	2	2	3	1
5	3989001	3997000	4	2	2	2	2	3	2
5	8017001	8024000	4	4	3	3	1	3	3
5	18107001	18114000	5	5	4	4	2	5	4
5	18185001	18193000	5	7	7	6	4	5	5
5	18200001	18207000	8	9	10	9	7	9	8
5	21109001	21118000	3	7	3	3	3	3	4
5	21246001	21260000	9	4	9	7	6	6	5
5	21264001	21284000	12	5	10	8	8	7	7
5	21290001	21302000	13	6	11	9	8	8	7
5	21316001	21328000	12	6	10	8	8	7	7
5	21337001	21379000	8	5	6	5	7	6	6
5	21390001	21397000	10	5	7	6	7	6	6
5	21400001	21411000	10	5	6	5	5	5	5
5	21413001	21442000	12	6	8	6	8	7	8
5	21447001	21464000	10	6	8	6	7	6	8
5	21472001	21490000	6	4	5	5	4	4	4
5	21492001	21502000	6	4	5	4	4	3	4
5	21556001	21564000	10	5	7	5	5	6	7
5	21566001	21581000	13	6	10	8	5	8	8
5	21584001	21601000	14	8	11	8	9	8	10
5	21615001	21624000	10	6	7	5	7	6	7
5	21712001	21718000	9	5	6	5	6	6	6
5	21722001	21729000	10	6	7	5	5	6	7
5	21731001	21746000	13	6	10	8	6	8	9
5	21755001	21769000	17	9	13	9	11	10	12
5	21774001	21787000	12	7	9	7	8	7	9
5	21791001	21803000	10	6	8	6	8	7	8
5	21808001	21814000	8	5	6	5	6	4	5
5	21827001	21839000	7	5	6	6	6	5	5
5	21908001	21919000	17	7	11	9	10	8	9
5	21922001	21935000	10	5	7	6	8	5	6
5	21942001	21970000	9	5	7	6	6	5	6
5	21972001	21984000	15	6	10	6	7	7	9
5	21987001	22000000	17	9	12	9	10	9	11
5	22003001	22016000	11	7	9	6	7	8	9
5	22018001	22025000	8	5	7	4	6	6	7
5	22036001	22047000	14	6	10	7	11	9	11
5	22054001	22061000	14	6	8	6	10	8	10
5	22064001	22090000	12	5	7	6	8	6	8
5	22092001	22122000	14	6	9	8	9	6	9
5	22126001	22137000	8	4	6	4	7	5	5
5	22140001	22179000	7	4	4	3	7	5	6
5	22186001	22197000	8	5	3	2	6	4	6
5	22200001	22210000	9	5	5	2	6	4	7
5	22236001	22243000	12	7	8	6	8	7	7
5	22301001	22307000	10	6	7	5	7	6	7
5	22315001	22323000	9	5	5	3	7	5	6
5	22326001	22333000	11	6	8	6	7	7	7
5	22336001	22362000	13	6	9	7	6	7	8
5	22371001	22386000	16	9	11	9	10	10	11
5	22391001	22421000	12	7	8	6	8	7	8
5	22423001	22450000	10	5	7	5	6	5	5
5	22452001	22465000	10	6	8	5	7	5	5
5	22472001	22479000	11	6	7	6	9	7	7
5	22482001	22514000	8	5	5	3	7	6	6
5	22518001	22528000	9	5	7	5	7	6	6
5	22564001	22576000	9	5	8	6	6	6	6
5	24086001	24109000	7	8	8	14	3	6	8
5	24131001	24140000	5	6	5	9	3	4	4
5	26255001	26261000	23	32	12	24	3	18	2
5	26570001	26576000	15	15	16	14	14	15	14
5	63792001	63808000	10	9	9	10	8	9	10
5	66016001	66023000	7	7	9	6	7	5	6
5	66029001	66050000	8	8	10	6	8	6	8
5	75016001	75024000	116	137	106	95	49	98	91
5	82483001	82492000	11	16	10	11	3	11	8
5	82495001	82505000	11	17	11	11	3	11	9
5	82508001	82515000	11	16	11	11	3	11	9
5	82519001	82526000	15	22	15	16	4	15	12
5	82547001	82554000	10	15	10	11	3	11	9
5	94445001	94458000	13	9	20	11	5	4	4
5	94463001	94492000	14	11	18	20	13	10	22
5	105614001	105625000	2	3	1	3	3	9	11
5	110513001	110519000	2	3	1	2	0	2	2
6	1	59000	9	5	9	13	6	6	6
6	61001	84000	9	9	8	7	8	9	10
6	86001	96000	9	8	8	5	7	8	7
6	100001	110000	4	3	3	2	4	5	4
6	453001	459000	2	2	2	2	0	2	2
6	16953001	16962000	14	15	6	6	5	13	5
6	27168001	27180000	7	6	6	4	6	6	4
6	27238001	27250000	6	5	4	2	6	5	3
6	27276001	27287000	6	5	5	3	5	5	4
6	27295001	27309000	7	6	6	3	7	6	4
6	27312001	27319000	6	6	5	3	6	5	3
6	27323001	27329000	7	6	6	3	6	6	4
6	27340001	27358000	7	6	5	3	7	6	4
6	27362001	27372000	7	6	6	3	6	6	4
6	27375001	27383000	6	5	4	3	4	5	3
6	27385001	27392000	6	6	5	4	5	6	4
6	39522001	39533000	5	4	4	4	4	6	5
6	43635001	43647000	4	4	3	3	2	4	4
6	43679001	43689000	4	4	3	3	1	4	4
6	43696001	43704000	4	4	3	4	2	4	4
6	43713001	43722000	4	4	3	4	1	4	3
6	44967001	44981000	6	7	8	5	3	6	3
6	52451001	52467000	7	7	11	6	8	10	9
6	52469001	52478000	9	10	15	8	10	14	12
6	52482001	52495000	9	10	15	8	9	13	12
6	52501001	52508000	11	12	18	8	12	17	14
6	52518001	52526000	4	4	6	2	4	6	6
6	52529001	52539000	7	8	13	6	9	11	11
6	52543001	52560000	7	8	12	5	8	11	11
6	52566001	52576000	7	8	13	6	9	12	11
6	52592001	52600000	9	10	17	8	10	15	12
6	52654001	52662000	8	8	13	6	9	12	9
6	52712001	52719000	5	6	9	5	7	8	8
6	52781001	52798000	6	7	10	5	7	9	8
6	52806001	52814000	6	5	8	6	4	6	3
6	52816001	52837000	5	4	9	6	4	6	3
6	52839001	52851000	6	5	10	8	5	6	3
6	52853001	52870000	5	5	9	6	4	6	4
6	52880001	52886000	6	10	4	2	2	3	3
6	53301001	53307000	7	6	8	7	2	5	7
6	53370001	53377000	3	4	3	3	1	3	3
6	53574001	53586000	7	6	6	5	1	5	5
6	53595001	53602000	7	6	6	6	2	6	5
6	53642001	53648000	7	6	7	6	2	5	5
6	53894001	53909000	6	5	5	5	1	4	4
6	53919001	53925000	8	7	7	6	2	6	5
6	53960001	53970000	5	4	5	4	2	4	4
6	55710001	55718000	3	2	2	2	4	5	4
6	55837001	55852000	3	1	2	1	5	6	5
6	57825001	57831000	3	2	2	2	0	2	2
6	57981001	57989000	3	2	1	2	0	2	1
6	58066001	58075000	2	2	2	2	0	2	2
6	58089001	58096000	3	2	1	2	0	2	2
6	58638001	58644000	3	2	2	2	0	2	2
6	59640001	59649000	3	2	2	2	0	2	2
6	129814001	129825000	16	17	16	16	14	17	14
6	129934001	129941000	15	16	15	14	13	15	14
6	150985001	150991000	1	2	4	1	1	1	42
6	151925001	151932000	22	21	20	20	7	11	8
6	151935001	151943000	13	13	11	12	7	9	6
6	151992001	152005000	14	14	14	14	9	12	10
6	152007001	152015000	17	17	16	16	7	15	9
6	152041001	152048000	24	25	24	25	13	19	15
6	152103001	152113000	20	22	20	21	12	17	12
6	152133001	152140000	25	25	23	25	14	20	14
6	152174001	152182000	20	21	17	19	8	11	7
6	152185001	152192000	21	20	19	20	7	11	8
6	152197001	152210000	16	15	16	16	8	12	9
7	22200001	22211000	6	7	8	4	5	7	8
7	22214001	22240000	7	9	9	5	6	8	8
7	22315001	22329000	8	10	11	6	7	10	10
7	22334001	22347000	7	8	9	5	6	8	9
7	22419001	22427000	7	8	9	5	6	8	9
7	22430001	22475000	7	8	9	5	6	7	8
7	22517001	22535000	5	6	7	4	4	6	6
7	23083001	23090000	4	4	3	4	3	4	3
7	23172001	23181000	5	5	4	4	3	4	3
7	23365001	23400000	4	3	5	4	4	7	5
7	23476001	23487000	4	3	4	3	4	6	4
7	23529001	23549000	5	3	5	4	5	8	5
7	23554001	23563000	4	2	5	4	4	7	4
7	23566001	23579000	5	3	4	5	5	9	5
7	23592001	23601000	3	1	3	3	3	5	3
7	23651001	23662000	4	3	5	4	4	7	4
7	23758001	23765000	6	4	6	6	6	10	7
7	23773001	23791000	3	2	3	3	3	6	3
7	23793001	23802000	4	2	4	4	3	7	4
7	23809001	23816000	5	3	6	5	5	8	6
7	24006001	24012000	5	3	4	3	4	4	5
7	24341001	24357000	15	25	21	20	14	16	16
7	24642001	24648000	4	5	4	4	2	5	4
7	24653001	24663000	3	4	2	3	2	4	3
7	24682001	24697000	4	5	3	3	3	5	4
7	24701001	24709000	5	5	3	3	3	6	4
7	24713001	24728000	4	5	3	4	3	5	4
7	25357001	25380000	9	6	7	7	6	8	10
7	25382001	25400000	7	4	5	5	5	5	7
7	25403001	25418000	12	6	9	8	7	8	10
7	25421001	25429000	11	6	9	7	7	9	11
7	25457001	25466000	12	7	10	8	8	10	12
7	25468001	25475000	13	7	10	8	9	10	13
7	25482001	25492000	12	6	10	8	8	9	12
7	25509001	25523000	12	7	9	8	8	9	12
7	25531001	25538000	15	8	11	10	11	12	15
7	25542001	25561000	9	5	7	7	6	7	9
7	25641001	25651000	12	6	10	8	8	9	11
7	25666001	25678000	13	7	10	8	8	9	12
7	25685001	25692000	17	7	12	10	11	13	17
7	25706001	25720000	13	7	9	8	9	10	12
7	25728001	25734000	18	9	13	12	13	14	17
7	25739001	25757000	9	5	8	7	7	7	10
7	25764001	25786000	7	3	5	5	5	5	7
7	25855001	25903000	12	7	8	9	8	10	11
7	25953001	25961000	10	7	8	8	8	9	11
7	25969001	25986000	7	8	5	7	7	8	9
7	25990001	25998000	5	5	3	4	4	6	6
7	26002001	26011000	6	6	5	7	7	8	7
7	26013001	26022000	5	5	4	5	5	7	6
7	26026001	26034000	4	5	5	3	4	7	5
7	26045001	26057000	11	13	11	11	14	12	12
7	26069001	26087000	10	15	11	12	16	11	11
7	26144001	26160000	13	14	11	13	18	12	13
7	26162001	26176000	18	21	16	20	28	17	19
7	26186001	26194000	16	21	17	18	24	16	17
7	26196001	26207000	8	11	8	9	11	9	8
7	26219001	26230000	15	14	13	15	17	14	15
7	26254001	26263000	4	5	5	3	4	7	5
7	26266001	26275000	5	5	5	5	6	7	6
7	26290001	26299000	5	5	3	4	4	5	6
7	26301001	26309000	5	4	3	4	4	6	7
7	26364001	26370000	13	22	18	19	26	15	16
7	26426001	26452000	15	18	15	17	23	14	15
7	26462001	26474000	20	23	21	21	28	18	19
7	26477001	26483000	15	17	17	15	18	12	12
7	26486001	26498000	11	16	14	14	20	11	12
7	26501001	26515000	10	16	13	14	18	11	11
7	26524001	26530000	16	23	18	18	25	17	18
7	26532001	26543000	11	12	12	12	14	9	10
7	26548001	26566000	13	13	12	13	15	12	12
7	26571001	26580000	13	13	11	14	15	10	12
7	26598001	26607000	13	15	16	13	17	10	11
7	26610001	26616000	14	16	17	14	17	12	12
7	26670001	26676000	5	5	4	4	3	6	5
7	27703001	27715000	6	6	5	5	2	5	4
7	27918001	27928000	7	8	6	7	1	6	5
7	27937001	27948000	4	4	3	4	1	4	3
7	28085001	28109000	2	5	3	3	2	3	2
7	28112001	28119000	2	4	2	3	2	2	2
7	28185001	28209000	2	5	3	3	2	3	2
7	28354001	28362000	23	21	18	19	11	20	16
7	28365001	28378000	28	26	22	24	18	27	24
7	28587001	28600000	29	31	23	28	20	30	26
7	28604001	28610000	11	11	17	10	12	14	10
7	28684001	28690000	12	6	11	6	8	8	8
7	28696001	28721000	21	12	16	6	14	15	10
7	28725001	28750000	20	11	12	5	11	12	8
7	28757001	28765000	13	7	11	6	8	8	8
7	28767001	28774000	11	6	9	5	7	7	6
7	28781001	28787000	12	7	9	5	8	8	7
7	28789001	28800000	9	5	7	4	6	6	5
7	28811001	28818000	3	0	2	3	3	1	3
7	59465001	59472000	10	7	11	10	10	11	10
7	79809001	79817000	5	3	3	3	2	3	3
7	79828001	79837000	5	2	3	2	2	2	2
7	79841001	79847000	4	2	3	2	2	2	2
7	79994001	80002000	5	3	3	3	2	2	3
7	80016001	80038000	4	3	4	3	2	3	3
7	82101001	82122000	3	2	7	2	2	2	2
7	82127001	82141000	3	1	6	2	2	2	2
7	82148001	82176000	3	2	7	2	2	2	2
7	82181001	82194000	8	5	11	5	3	4	4
7	82202001	82221000	7	4	11	5	3	4	3
7	82228001	82243000	9	6	12	5	3	5	3
7	82246001	82255000	10	8	16	6	4	6	4
7	82258001	82268000	9	6	13	5	4	5	3
7	82272001	82293000	7	5	11	4	3	4	5
7	82296001	82304000	7	5	11	4	3	4	4
7	82306001	82314000	9	6	13	5	4	5	6
7	82320001	82328000	13	10	19	7	5	8	8
7	82330001	82350000	9	5	13	5	4	4	4
7	82353001	82392000	10	6	14	6	4	5	4
7	82397001	82436000	10	7	14	6	4	5	4
7	82439001	82459000	9	5	13	5	4	4	4
7	82461001	82468000	17	13	26	9	7	9	10
7	82475001	82483000	9	6	13	5	4	5	6
7	82485001	82493000	7	4	10	4	3	3	4
7	82496001	82533000	10	8	16	5	5	5	7
7	82544001	82568000	8	8	15	6	3	6	4
7	82571001	82580000	3	2	7	2	2	2	1
7	82583001	82590000	3	2	6	2	2	2	2
7	82592001	82601000	4	2	9	2	3	2	2
7	82603001	82615000	4	2	8	2	2	2	2
7	82617001	82623000	3	2	7	2	2	2	2
7	82625001	82631000	2	1	5	1	1	1	2
7	82686001	82710000	8	7	15	6	2	6	4
7	82713001	82722000	3	2	7	2	2	2	1
7	82725001	82732000	3	2	7	2	2	2	2
7	82734001	82743000	4	3	10	2	3	2	2
7	82745001	82757000	4	2	8	2	2	2	2
7	82759001	82765000	3	2	7	2	2	2	2
7	82767001	82773000	2	1	5	1	1	1	2
7	82787001	82812000	3	2	6	2	1	1	1
7	82823001	82830000	3	2	7	2	2	2	2
7	82833001	82843000	2	2	5	1	1	1	1
7	82850001	82863000	3	2	6	2	2	2	2
7	82868001	82881000	3	2	6	2	2	2	1
7	82883001	82897000	4	2	9	2	2	2	2
7	82907001	82918000	4	2	8	2	2	2	2
7	82931001	82937000	3	2	7	2	2	2	2
7	83821001	83828000	12	12	11	9	13	14	12
7	83830001	83840000	6	6	5	4	7	6	6
7	83851001	83863000	6	6	7	5	7	6	7
7	83868001	83874000	8	7	8	5	6	7	7
7	83912001	83922000	8	9	8	6	9	8	9
7	83946001	83955000	5	6	6	4	6	6	6
7	83964001	83977000	6	6	7	5	7	6	7
7	83982001	83988000	7	7	8	5	6	6	6
7	84010001	84019000	5	5	4	2	4	4	5
7	84023001	84031000	6	7	6	4	6	6	6
7	84132001	84139000	6	6	5	4	6	6	6
7	84161001	84188000	8	8	7	5	8	8	8
7	84190001	84209000	7	6	6	4	7	7	8
7	84236001	84246000	3	3	3	3	4	4	5
7	84258001	84267000	5	5	5	4	5	4	4
7	84290001	84304000	6	6	6	4	6	5	5
7	84463001	84471000	8	8	8	6	8	8	7
7	84479001	84490000	5	6	5	3	6	5	5
7	84523001	84537000	6	6	6	4	6	6	6
7	84554001	84568000	6	6	5	5	6	4	5
7	84692001	84704000	5	5	4	2	6	7	5
7	84709001	84731000	4	4	4	2	5	5	4
7	84865001	84874000	9	8	9	6	9	8	8
7	84887001	84894000	3	3	3	1	4	4	5
7	84900001	84916000	6	6	6	4	7	7	8
7	84918001	84933000	10	9	10	7	10	10	10
7	84937001	84950000	6	6	6	3	7	6	6
7	85013001	85019000	8	8	7	4	8	7	7
7	85033001	85049000	6	6	6	3	7	7	8
7	85051001	85070000	9	8	9	5	9	8	9
7	85086001	85123000	6	6	6	4	6	6	6
7	85250001	85260000	5	6	6	4	6	5	5
7	85439001	85453000	5	5	4	5	3	4	3
7	85459001	85468000	6	6	5	6	4	4	4
7	85476001	85494000	5	5	5	5	3	3	3
7	85504001	85533000	5	5	5	5	4	4	4
7	85672001	85680000	8	8	8	6	8	7	7
7	85781001	85804000	5	5	5	5	4	4	4
7	85853001	85861000	11	11	11	8	11	10	11
7	85954001	85962000	8	8	8	6	8	7	7
7	122932001	122941000	5	4	4	4	3	5	4
7	122951001	122972000	5	4	4	4	2	5	4
7	123094001	123120000	5	4	4	4	2	5	4
7	131455001	131466000	10	9	9	6	10	9	9
7	131478001	131493000	6	5	7	3	6	6	7
7	131495001	131503000	7	6	8	3	8	7	9
7	131537001	131560000	5	4	5	3	6	5	5
7	131571001	131577000	7	7	7	4	8	7	7
7	131586001	131601000	6	6	6	3	6	5	6
7	131603001	131610000	10	8	10	5	8	8	10
7	131618001	131633000	6	6	6	4	7	6	7
7	131654001	131666000	8	8	8	5	9	7	8
7	131679001	131697000	6	5	6	4	6	6	5
7	131707001	131714000	4	2	4	1	3	3	5
7	131791001	131801000	7	7	6	4	7	6	6
7	131809001	131827000	7	7	7	4	7	7	7
7	131840001	131848000	9	9	9	5	9	8	8
7	131876001	131891000	5	6	6	3	6	6	5
7	131909001	131929000	5	6	6	3	6	5	5
7	131931001	131943000	7	7	7	5	6	6	5
7	132562001	132569000	7	7	7	5	10	8	9
7	132571001	132599000	7	7	7	4	8	7	8
7	132611001	132618000	4	3	4	1	4	4	5
7	132630001	132642000	9	8	9	5	9	8	8
7	132656001	132663000	5	4	5	3	5	5	4
7	132708001	132718000	9	8	9	6	10	9	8
7	132792001	132800000	5	6	5	4	6	5	6
7	132806001	132819000	6	6	6	4	7	6	6
7	132856001	132868000	5	5	5	3	5	5	5
7	132881001	132891000	9	8	9	6	10	8	8
7	132898001	132906000	8	8	8	6	8	8	8
7	132939001	132948000	5	5	5	3	6	5	5
7	132950001	132966000	4	4	4	2	4	3	4
7	133012001	133024000	5	6	5	3	6	5	5
7	133031001	133039000	8	8	8	5	8	8	7
7	133058001	133067000	5	5	5	3	6	5	5
7	133091001	133103000	5	4	3	2	6	6	5
7	133170001	133180000	5	6	4	3	6	6	5
7	133182001	133191000	7	7	7	5	9	8	8
7	133202001	133208000	9	8	8	4	9	8	8
7	133218001	133227000	7	7	7	3	8	7	6
7	133241001	133259000	7	8	7	4	8	7	8
7	133261001	133270000	6	8	6	5	6	5	5
7	133299001	133305000	8	9	9	6	10	8	8
7	133329001	133345000	6	6	6	4	6	6	6
7	133347001	133360000	7	7	7	5	8	7	7
7	133366001	133373000	8	8	8	5	6	7	7
7	133400001	133410000	6	6	5	2	5	5	5
7	133413001	133422000	8	8	8	5	7	7	7
7	133428001	133438000	7	7	7	5	7	7	6
7	133481001	133500000	7	7	7	5	7	6	6
7	133509001	133530000	6	7	6	5	6	6	5
7	133532001	133550000	6	6	6	4	6	6	5
7	133716001	133726000	5	5	5	5	4	4	4
7	133728001	133747000	4	4	4	4	3	3	3
7	133758001	133767000	6	6	6	6	4	4	4
7	133837001	133849000	5	5	5	5	4	4	4
7	133852001	133858000	5	5	5	5	3	3	3
7	133868001	133875000	6	7	7	7	4	5	4
7	134262001	134268000	5	5	5	3	4	4	3
7	134289001	134307000	5	4	4	3	3	4	3
8	157001	165000	2	2	2	3	0	2	2
8	1528001	1534000	3	3	1	5	3	4	5
8	41487001	41493000	14	15	15	14	13	15	13
8	62810001	62820000	26	35	19	29	18	32	25
8	70562001	70576000	8	9	7	9	9	5	17
8	70583001	70589000	8	8	6	8	7	4	16
8	70696001	70705000	7	7	5	7	6	4	12
8	70755001	70763000	7	8	6	7	7	5	13
8	70879001	70885000	5	6	5	4	3	3	2
8	70887001	70896000	4	6	4	4	4	3	1
8	70906001	70916000	6	7	6	6	5	5	2
8	71105001	71116000	6	7	7	5	5	5	2
8	78234001	78241000	7	10	7	7	2	4	4
8	78369001	78381000	7	11	6	7	2	4	3
8	97240001	97251000	13	17	10	13	9	17	13
8	114303001	114309000	10	10	11	10	9	9	9
8	118365001	118373000	3	2	4	3	2	4	5
8	127841001	127847000	43	8	17	31	22	9	17
9	120001	168000	13	10	9	10	10	10	11
9	170001	181000	9	9	9	8	10	10	12
9	1683001	1693000	5	4	3	3	3	3	3
9	1801001	1809000	17	11	6	6	8	7	6
9	1828001	1839000	20	12	7	7	8	7	6
9	1898001	1909000	12	10	6	8	3	8	5
9	1913001	1924000	8	5	3	3	2	2	2
9	1935001	1944000	20	10	7	6	6	6	6
9	1964001	1976000	21	11	7	7	8	8	6
9	2015001	2030000	20	12	7	7	9	8	7
9	2038001	2045000	17	10	6	6	7	6	5
9	2094001	2103000	19	10	7	6	6	6	6
9	2115001	2122000	7	5	5	4	4	4	5
9	2155001	2163000	15	8	6	5	5	5	5
9	2177001	2187000	15	8	5	5	6	5	5
9	2370001	2379000	19	7	7	4	6	6	6
9	3306001	3315000	4	2	2	2	2	3	3
9	3718001	3726000	6	7	9	8	5	4	6
9	4256001	4268000	12	12	12	10	15	13	11
9	4444001	4461000	5	4	4	10	17	17	6
9	4463001	4491000	5	4	4	8	13	13	6
9	5203001	5228000	4	4	4	4	4	6	4
9	5399001	5408000	2	1	3	3	3	3	4
9	5412001	5428000	52	27	42	49	37	25	49
9	5510001	5519000	3	2	3	3	3	3	4
9	5525001	5577000	8	8	8	5	6	5	6
9	5579001	5591000	12	15	7	6	8	5	7
9	5596001	5602000	8	9	8	5	5	4	5
9	5768001	5782000	1	3	2	6	2	2	2
9	6612001	6625000	9	8	11	11	7	8	5
9	6634001	6651000	14	13	15	14	9	11	6
9	6715001	6734000	13	12	15	14	9	11	6
9	6751001	6762000	10	9	11	11	7	8	5
9	11128001	11135000	4	5	6	5	2	5	4
9	50919001	50926000	3	3	2	3	1	3	3
9	56084001	56118000	19	16	13	13	13	17	4
9	56120001	56132000	14	12	9	10	10	14	4
9	56135001	56143000	9	8	5	7	5	11	2
9	56145001	56156000	18	16	13	12	13	18	3
9	56171001	56187000	20	17	14	13	13	19	4
9	56243001	56251000	7	7	5	6	4	9	2
9	56253001	56273000	10	9	6	7	6	11	2
9	56281001	56295000	19	17	13	12	12	19	3
9	56297001	56330000	16	14	11	11	11	16	3
9	56332001	56338000	17	14	11	10	10	17	3
9	56340001	56352000	19	16	12	13	13	18	4
9	56354001	56372000	21	17	14	14	15	19	5
9	56649001	56660000	5	3	3	2	3	3	2
9	56670001	56676000	5	3	3	3	3	3	4
9	57279001	57285000	5	5	4	5	4	4	3
9	68619001	68625000	3	5	3	5	2	6	4
9	69719001	69745000	3	18	5	11	4	4	4
9	69747001	69757000	5	7	8	7	5	5	6
9	69760001	69769000	2	101	2	54	4	4	4
9	69841001	69847000	3	7	3	4	3	3	3
9	87528001	87536000	14	15	15	14	12	16	13
9	109815001	109832000	3	4	4	3	3	2	3
9	109878001	109884000	2	4	5	2	2	2	3
9	119539001	119548000	4	6	4	7	5	4	4
9	119584001	119591000	3	4	3	7	4	3	3
9	124850001	124857000	16	16	12	13	8	13	10
9	146710001	146718000	7	9	9	7	8	11	16
9	146735001	146741000	3	2	4	3	2	5	6
9	146743001	146757000	3	2	3	2	2	5	5
9	146810001	146816000	5	7	6	6	5	8	10
9	146818001	146841000	4	5	6	4	4	6	8
10	437001	444000	3	6	5	4	5	4	8
10	471001	484000	4	6	6	4	5	7	9
10	515001	535000	5	7	6	4	6	7	10
10	569001	578000	3	5	4	4	4	4	6
10	595001	612000	3	4	5	3	4	4	6
10	693001	721000	3	2	2	3	3	4	5
10	17520001	17526000	6	5	8	5	4	4	4
10	17564001	17572000	6	11	5	5	3	4	4
10	17594001	17600000	64	69	72	111	31	44	54
10	17613001	17619000	35	38	38	56	16	24	24
10	17630001	17636000	5	4	5	6	4	5	4
10	21573001	21584000	9	9	11	7	3	4	3
10	21588001	21599000	10	19	11	9	4	6	5
10	21616001	21622000	9	14	9	8	3	5	4
10	21914001	21925000	7	6	10	7	3	4	4
10	21927001	21943000	5	4	7	4	3	3	3
10	21945001	21960000	9	7	13	7	4	4	4
10	21962001	21978000	9	7	13	7	4	4	4
10	21980001	21989000	15	11	23	11	6	6	6
10	22216001	22231000	23	25	17	20	22	35	62
10	22249001	22261000	10	14	13	11	8	20	35
10	22263001	22277000	11	12	11	9	8	16	27
10	22279001	22285000	39	32	25	31	32	44	85
10	22290001	22311000	18	26	20	19	23	32	55
10	22317001	22333000	11	17	15	12	15	20	29
10	22335001	22350000	10	13	13	10	10	17	26
10	22404001	22420000	10	15	14	11	14	19	28
10	22422001	22429000	8	3	2	8	11	15	26
10	22460001	22477000	11	18	12	12	19	21	30
10	22503001	22510000	11	16	12	9	14	20	28
10	22513001	22519000	9	14	12	9	12	15	24
10	22527001	22546000	10	15	11	10	15	18	25
10	22597001	22603000	11	5	11	10	17	19	27
10	22607001	22613000	10	13	11	10	17	19	29
10	22634001	22659000	12	19	13	12	19	22	32
10	22661001	22667000	10	16	11	10	13	18	28
10	22691001	22699000	12	18	13	10	14	22	32
10	22703001	22716000	9	13	10	7	10	16	24
10	22733001	22741000	10	14	10	8	12	18	26
10	22781001	22788000	10	4	2	10	13	19	33
10	22790001	22807000	11	16	15	12	15	21	30
10	22810001	22823000	9	13	12	10	13	17	26
10	22873001	22883000	12	17	16	13	15	20	27
10	22889001	22913000	19	26	21	18	24	29	46
10	22919001	22928000	39	25	18	24	30	37	68
10	22936001	22961000	19	21	17	16	21	25	39
10	22964001	22997000	11	18	12	12	19	22	29
10	23015001	23022000	11	17	12	9	13	21	29
10	23027001	23039000	11	15	11	9	14	20	26
10	23050001	23064000	11	16	13	10	14	22	31
10	23104001	23131000	8	3	4	6	8	13	16
10	23134001	23141000	4	0	5	2	0	9	11
10	23149001	23157000	23	30	26	24	25	35	56
10	23161001	23175000	12	18	16	13	16	22	32
10	23185001	23220000	7	11	12	7	8	15	20
10	23222001	23244000	4	1	6	2	1	9	11
10	23303001	23324000	18	25	20	19	23	31	54
10	23329001	23342000	38	30	21	28	29	43	81
10	23344001	23350000	4	0	6	2	0	9	12
10	23354001	23379000	7	2	5	5	7	12	14
10	23381001	23391000	13	21	14	15	17	27	47
10	23455001	23469000	4	3	5	2	2	2	3
10	23472001	23489000	3	3	4	2	2	2	2
10	23494001	23500000	4	4	5	3	3	3	3
10	23510001	23519000	6	5	8	7	3	4	4
10	23528001	23536000	4	4	5	4	2	3	3
10	23573001	23581000	4	4	5	2	3	3	3
10	23584001	23595000	6	5	7	4	4	5	4
10	23607001	23615000	3	4	4	2	2	2	3
10	23617001	23628000	5	6	7	3	3	3	3
10	23630001	23641000	4	6	5	3	3	3	3
10	23643001	23658000	4	6	5	3	2	2	2
10	23737001	23755000	3	4	4	2	2	2	2
10	23775001	23782000	4	7	6	2	3	3	2
10	40284001	40295000	8	5	12	11	13	12	8
10	40299001	40307000	8	6	11	12	11	12	8
10	40424001	40441000	9	6	12	13	11	13	8
10	40450001	40457000	8	5	12	11	14	13	9
10	46608001	46638000	5	4	6	4	3	3	3
10	68266001	68273000	5	9	8	3	3	3	3
10	68276001	68293000	5	7	7	3	3	3	3
10	68301001	68319000	5	9	8	3	3	3	3
10	68321001	68327000	6	10	9	4	3	3	4
10	68329001	68337000	6	10	7	3	3	3	4
10	68348001	68362000	6	9	7	3	4	3	3
10	68364001	68381000	5	7	6	3	2	2	2
10	68386001	68401000	5	8	7	3	3	3	3
10	68409001	68416000	5	8	7	3	3	3	3
10	68444001	68450000	4	6	5	3	3	3	3
10	68585001	68602000	4	6	5	2	2	2	2
10	68604001	68622000	5	8	7	3	4	3	3
10	71828001	71840000	4	4	6	3	3	4	3
10	76401001	76416000	8	8	6	6	6	7	6
10	76423001	76432000	5	5	4	2	4	4	5
10	76911001	76932000	7	8	5	8	8	7	7
10	76938001	76948000	8	8	5	8	9	8	7
10	76954001	76964000	8	8	5	8	9	8	7
10	78272001	78282000	1	3	0	2	3	4	2
10	78614001	78623000	0	3	0	3	4	5	2
10	78736001	78742000	53	39	76	57	31	28	46
10	78746001	78808000	43	29	68	34	17	15	15
10	78810001	78832000	44	31	72	33	16	15	14
10	78834001	78848000	44	30	68	33	16	15	13
10	78855001	78863000	38	27	61	30	14	13	12
10	78866001	78881000	42	29	66	34	17	15	13
10	78894001	78903000	43	24	66	33	17	16	15
10	78913001	78937000	35	25	60	28	15	11	12
10	78992001	79012000	42	29	65	32	16	14	13
10	79014001	79021000	43	30	67	34	16	15	13
10	79024001	79039000	43	29	67	34	17	15	13
10	79044001	79068000	34	24	58	27	14	11	12
10	79078001	79101000	36	22	55	29	15	13	12
11	38867001	38873000	2	0	1	1	4	2	2
11	39105001	39115000	2	0	1	1	3	2	1
11	39507001	39513000	13	14	13	13	11	15	12
11	41491001	41499000	30	30	31	28	26	31	26
11	45586001	45593000	13	13	14	13	11	13	11
11	70568001	70576000	5	3	4	3	2	3	2
11	70582001	70594000	4	2	4	2	2	2	1
11	70596001	70604000	13	6	8	6	7	8	4
11	70606001	70616000	9	5	6	4	6	6	4
11	70619001	70629000	8	4	6	3	7	6	3
11	70632001	70664000	8	5	6	3	7	6	3
11	70673001	70686000	9	5	6	3	6	5	4
11	70688001	70699000	8	5	5	3	6	4	4
11	70708001	70718000	8	6	6	3	6	4	4
11	70730001	70768000	8	5	5	4	7	5	4
11	70777001	70790000	7	4	5	3	6	5	2
11	70792001	70812000	11	6	7	4	8	7	4
11	70814001	70823000	10	5	7	4	9	6	3
11	70825001	70845000	9	5	7	3	7	6	3
11	70905001	70912000	9	5	6	4	8	6	3
11	70953001	70964000	8	6	6	3	6	4	4
11	70966001	70975000	10	6	8	4	8	6	4
11	70977001	70991000	9	5	6	3	7	5	3
11	71046001	71056000	10	6	6	4	5	6	3
11	71063001	71107000	6	4	4	3	3	3	2
11	71120001	71140000	5	3	4	3	3	3	3
11	71148001	71157000	6	3	5	4	4	4	3
11	71168001	71174000	6	3	5	3	3	4	2
11	71176001	71190000	6	3	4	3	5	5	2
11	71197001	71206000	11	10	8	8	8	12	6
11	71218001	71224000	9	5	7	4	7	7	3
11	71299001	71319000	10	6	7	4	7	6	3
11	71322001	71331000	9	4	7	3	8	6	3
11	71333001	71364000	8	5	6	3	6	6	3
11	71375001	71388000	10	6	7	4	8	6	3
11	71390001	71399000	6	3	5	3	5	4	2
11	71407001	71420000	6	3	5	3	5	4	2
11	71426001	71432000	10	6	8	5	8	7	4
11	71450001	71456000	3	1	4	2	2	2	1
11	71485001	71502000	7	4	5	4	5	5	4
11	71557001	71566000	7	4	5	3	6	4	4
11	71569001	71590000	7	5	5	4	5	5	3
11	71594001	71620000	6	4	5	4	4	4	3
11	71622001	71644000	6	4	5	4	5	4	3
11	71664001	71670000	10	6	8	5	8	7	4
11	71685001	71691000	3	2	4	2	2	2	1
11	71723001	71730000	9	5	6	5	5	5	3
11	71737001	71755000	5	4	4	3	4	4	3
11	71842001	71850000	10	6	7	5	5	6	4
11	71852001	71866000	7	4	7	4	6	5	3
11	71871001	71881000	6	4	5	3	4	5	3
11	71890001	71898000	5	3	5	3	3	3	2
11	86397001	86406000	3	2	2	2	0	2	1
11	87634001	87640000	2	2	2	2	0	2	2
12	1	6000	4	3	3	4	1	3	2
12	709001	727000	5	6	5	3	4	5	5
12	736001	803000	13	10	10	10	11	10	12
12	1036001	1043000	3	3	2	3	0	3	1
12	1981001	1988000	3	2	2	2	0	2	2
12	6586001	6594000	4	4	5	4	2	5	6
12	17941001	17951000	11	4	7	11	10	7	8
12	17959001	17968000	8	3	5	8	9	5	6
12	17974001	17984000	10	3	6	10	9	6	6
12	17986001	18005000	9	4	6	8	7	6	6
12	18036001	18046000	5	2	3	5	5	4	4
12	18108001	18114000	8	3	5	9	9	5	7
12	18120001	18138000	10	4	6	9	8	6	7
12	18228001	18239000	9	4	6	9	7	5	6
12	18244001	18261000	8	3	5	8	7	5	6
12	18266001	18275000	8	3	5	8	8	5	6
12	18281001	18300000	9	4	6	8	7	6	7
12	20155001	20161000	4	5	2	3	1	4	2
12	20842001	20848000	3	3	2	3	1	3	2
12	21713001	21719000	5	5	4	5	3	4	4
12	26542001	26562000	6	3	3	4	3	3	3
12	26579001	26585000	4	3	2	3	2	3	3
12	26638001	26648000	6	3	3	4	4	4	4
12	26659001	26680000	8	4	3	6	3	4	4
12	26687001	26694000	6	3	3	3	2	3	3
12	26707001	26724000	5	3	3	4	3	3	3
12	35396001	35404000	9	4	7	4	5	5	6
12	35413001	35425000	5	3	4	3	3	3	3
12	36348001	36360000	6	3	5	3	4	4	5
12	36363001	36369000	7	3	6	3	4	4	5
12	50766001	50773000	19	10	21	14	12	11	11
12	50775001	50796000	23	11	29	18	15	11	11
12	50804001	50812000	21	11	27	17	13	11	11
12	50817001	50827000	16	9	21	12	11	10	9
12	50880001	50898000	12	5	16	7	6	3	3
12	50905001	50911000	16	7	18	9	7	4	4
12	50915001	50923000	15	6	17	8	7	4	4
12	50925001	50944000	20	9	24	13	11	7	7
12	50946001	50956000	23	11	29	17	14	11	11
12	51029001	51041000	22	11	29	17	15	11	12
12	51043001	51065000	21	11	26	16	13	11	11
12	51068001	51079000	18	9	22	14	11	10	10
12	51091001	51099000	31	14	38	21	18	13	13
12	51101001	51108000	26	12	33	19	16	11	11
12	51135001	51174000	18	9	23	14	11	10	10
12	51177001	51188000	19	9	24	13	11	9	9
12	51249001	51255000	9	4	5	4	4	4	3
12	61811001	61826000	84	121	61	132	25	82	61
13	13031001	13045000	5	1	5	9	1	1	1
13	13050001	13068000	6	2	6	11	1	2	2
13	13071001	13080000	4	1	4	7	1	1	1
13	13138001	13164000	7	2	6	11	4	3	3
13	13166001	13199000	7	2	6	11	4	2	2
13	13218001	13235000	7	2	6	12	4	2	2
13	13245001	13251000	7	2	6	12	4	1	2
13	13266001	13283000	6	2	6	11	2	2	2
13	13285001	13298000	7	2	7	12	4	2	2
13	13304001	13320000	7	2	6	11	4	2	1
13	13323001	13339000	7	2	6	11	4	2	2
13	13343001	13365000	7	2	7	12	4	2	2
13	13368001	13431000	7	2	7	13	4	2	2
13	13437001	13448000	7	2	6	11	4	2	2
13	13486001	13499000	5	2	5	9	3	2	2
13	34134001	34143000	9	8	10	8	4	11	15
13	34147001	34153000	9	7	9	8	3	9	11
13	34206001	34213000	5	5	5	5	2	5	6
13	80604001	80611000	3	2	2	2	1	3	2
13	87551001	87557000	27	35	11	33	7	26	12
13	120879001	120885000	15	15	15	15	13	17	14
13	137708001	137715000	4	4	3	3	2	2	2
13	143807001	143818000	30	23	37	40	23	28	38
13	147793001	147815000	8	13	14	5	5	6	3
13	147840001	147855000	7	11	11	4	4	5	3
13	170612001	170621000	4	5	4	5	4	2	3
13	170623001	170632000	3	4	3	4	3	2	2
13	170642001	170649000	10	13	11	12	9	6	9
13	170686001	170695000	5	7	5	6	4	3	4
13	170749001	170756000	6	7	6	7	4	3	5
13	170768001	170778000	8	10	8	10	7	5	7
13	170876001	170887000	6	7	6	7	5	4	5
13	170894001	170915000	3	4	3	4	3	2	2
13	170930001	170941000	6	7	6	7	5	4	4
13	171375001	171389000	7	10	9	7	9	5	5
13	171401001	171412000	7	10	9	6	8	5	5
13	171421001	171430000	10	13	13	9	10	6	6
13	171452001	171460000	10	14	13	11	11	6	7
13	171526001	171532000	7	10	9	7	8	4	5
13	171535001	171554000	7	10	8	7	8	4	4
13	171565001	171577000	7	10	9	7	8	5	5
13	171582001	171588000	13	17	16	12	14	9	9
13	171605001	171614000	8	12	11	9	10	7	7
13	171641001	171655000	6	10	9	7	8	4	4
13	171669001	171675000	7	11	10	7	9	5	5
13	171731001	171744000	6	9	8	6	7	4	4
13	171772001	171790000	7	10	9	8	8	4	4
13	171810001	171819000	10	14	13	11	11	6	7
13	171840001	171846000	7	10	9	7	8	5	4
13	172003001	172013000	7	5	4	4	5	4	5
13	172583001	172595000	5	5	5	4	6	5	5
13	178923001	178930000	24	25	25	24	20	25	22
13	204722001	204729000	25	27	17	21	17	18	33
13	204734001	204743000	18	19	13	16	13	19	30
13	204745001	204751000	20	21	13	19	12	18	25
13	204793001	204800000	22	25	17	21	15	21	34
14	133001	146000	14	4	24	8	15	19	21
14	6143001	6157000	57	99	53	58	21	39	24
14	6178001	6189000	47	87	36	56	17	41	25
14	6192001	6199000	50	90	39	59	16	45	28
14	6201001	6208000	67	112	59	89	21	57	34
14	6295001	6303000	76	117	63	90	28	60	30
14	6306001	6313000	40	70	29	48	21	34	22
14	6324001	6331000	37	92	27	42	17	32	22
14	6336001	6347000	64	118	52	79	20	52	31
14	6499001	6512000	80	146	75	83	30	54	33
14	6567001	6575000	60	108	51	71	23	49	33
14	6586001	6603000	84	137	76	99	25	60	37
14	6788001	6795000	45	112	36	57	10	37	20
14	7869001	7880000	10	5	5	6	3	8	4
14	7993001	7999000	6	4	4	5	2	5	4
14	8073001	8098000	9	4	4	5	3	8	3
14	8107001	8122000	10	5	5	6	4	8	4
14	8179001	8185000	9	5	4	6	3	7	3
14	8284001	8290000	6	4	4	5	2	5	4
14	8329001	8337000	7	4	3	4	3	6	3
14	23814001	23820000	4	4	3	3	1	4	4
14	41257001	41267000	4	4	8	3	3	3	3
14	52111001	52121000	6	8	4	8	3	7	4
14	52129001	52138000	7	8	6	8	3	7	5
14	52200001	52210000	7	9	6	9	4	8	5
14	52222001	52233000	6	7	4	7	3	6	4
14	52240001	52289000	7	7	5	8	3	7	4
14	52392001	52406000	5	4	5	3	2	4	2
14	52476001	52483000	5	6	3	4	2	3	5
14	52537001	52543000	17	22	8	12	1	6	17
14	58842001	58852000	12	7	9	12	10	6	10
14	65670001	65691000	21	24	6	13	3	21	2
14	94204001	94212000	19	10	28	6	4	9	5
14	94222001	94240000	14	8	22	5	4	7	4
14	94267001	94281000	17	12	26	6	6	10	6
14	94397001	94415000	13	10	21	4	5	8	4
14	94436001	94449000	15	11	23	5	5	9	5
14	94476001	94493000	14	7	21	4	4	6	4
14	94576001	94591000	16	12	25	5	7	10	4
14	94620001	94636000	15	12	24	5	7	10	5
14	94647001	94658000	14	9	19	5	4	8	4
14	99193001	99201000	4	4	4	2	3	3	2
14	99240001	99247000	4	4	3	1	3	2	1
14	101199001	101205000	17	17	17	17	15	18	15
14	105653001	105660000	1	3	0	2	3	3	3
14	108991001	109000000	4	3	5	4	3	3	3
14	109002001	109008000	8	6	12	7	4	5	4
14	115918001	115932000	7	7	5	5	5	5	4
14	115947001	115957000	6	5	5	4	5	5	4
14	116023001	116035000	8	6	5	5	6	6	4
14	116105001	116120000	7	6	5	4	4	5	3
14	116122001	116134000	9	8	7	6	6	6	4
14	116142001	116149000	8	7	6	4	5	5	4
14	116182001	116193000	6	6	4	3	4	4	2
14	116201001	116212000	7	6	5	4	5	5	4
14	120672001	120683000	4	5	5	3	7	5	6
14	120689001	120708000	5	6	6	3	8	6	8
14	120795001	120809000	5	6	6	3	8	6	7
14	120811001	120827000	4	4	4	2	6	5	6
14	126894001	126902000	13	16	10	12	8	12	9
14	149171001	149179000	4	4	4	3	2	4	4
14	153260001	153266000	3	2	2	3	0	2	2
14	153330001	153347000	8	7	7	5	5	6	4
14	153372001	153378000	14	13	13	10	8	11	8
14	153392001	153400000	12	11	10	8	6	8	5
14	153403001	153409000	14	12	12	10	7	10	6
14	153426001	153432000	15	13	13	10	8	12	8
14	153690001	153707000	8	7	7	5	5	6	4
15	2259001	2266000	9	11	7	16	4	7	5
15	2537001	2544000	10	13	7	17	5	8	6
15	2651001	2658000	10	13	8	16	5	8	7
15	35832001	35841000	7	5	5	5	3	6	6
15	35845001	35852000	9	6	6	6	4	7	7
15	35914001	35920000	10	8	8	7	5	8	7
15	36036001	36042000	6	5	5	5	4	6	5
15	43378001	43395000	2	2	2	2	3	7	7
15	47370001	47378000	15	15	15	14	13	16	14
15	59056001	59065000	14	14	14	12	11	14	12
15	79134001	79144000	11	11	11	10	9	11	10
15	97156001	97163000	15	15	15	15	13	16	13
15	100009001	100015000	83	29	55	61	44	24	41
15	146767001	146777000	3	3	2	3	1	3	2
15	146782001	146788000	4	4	2	3	1	3	3
15	146814001	146822000	3	3	2	2	1	3	2
15	146847001	146857000	3	3	2	2	1	3	2
15	148003001	148011000	7	7	5	7	4	5	5
15	148021001	148030000	6	7	4	7	4	5	5
15	148112001	148122000	7	8	5	7	4	5	5
15	148129001	148137000	7	8	5	7	4	5	5
15	148258001	148268000	6	6	4	6	4	5	4
15	148298001	148304000	6	7	4	7	3	5	4
15	148311001	148318000	7	7	5	7	4	5	5
15	148485001	148496000	18	25	15	21	11	19	18
15	153960001	153966000	10	9	12	8	7	8	6
15	153987001	153993000	8	6	10	6	7	7	5
15	154010001	154019000	8	11	17	5	4	8	4
15	154025001	154032000	13	12	19	10	6	9	5
15	154091001	154101000	9	8	13	7	5	8	5
15	154235001	154242000	8	7	10	7	6	7	5
15	154247001	154256000	8	7	10	6	5	7	4
15	154263001	154270000	10	9	14	7	5	8	5
15	154306001	154318000	10	9	13	7	5	8	5
15	154320001	154327000	10	12	19	6	5	9	5
15	154346001	154352000	10	8	12	8	8	8	6
15	155218001	155229000	18	4	32	12	39	41	53
15	155249001	155257000	65	35	86	58	99	173	184
15	155272001	155285000	16	4	27	9	17	22	24
15	155306001	155338000	64	27	83	51	76	122	141
15	155359001	155367000	63	29	85	53	75	122	131
15	155390001	155399000	55	29	73	56	86	140	155
15	155410001	155418000	59	32	79	53	94	158	170
15	155439001	155445000	67	31	90	53	83	132	135
15	155498001	155529000	67	29	87	52	83	130	146
15	155554001	155571000	62	27	69	52	93	140	140
15	156976001	156987000	3	3	3	5	4	3	5
15	157019001	157026000	4	3	4	6	5	4	6
16	29147001	29186000	9	11	6	9	5	7	8
16	29273001	29284000	12	12	11	10	8	11	9
16	29287001	29293000	4	3	5	2	4	4	3
16	29300001	29313000	8	10	6	8	5	6	7
16	39644001	39660000	9	7	9	2	2	2	2
16	39662001	39689000	14	7	13	11	2	2	2
16	40674001	40683000	12	6	10	12	7	5	7
16	79464001	79470000	2	2	2	2	6	6	7
16	86104001	86110000	10	8	10	8	2	7	7
16	86112001	86119000	8	6	10	6	2	5	6
16	86121001	86146000	8	7	10	7	1	5	6
16	86148001	86167000	9	6	10	6	1	6	7
16	86171001	86180000	9	6	12	12	1	4	7
16	86182001	86189000	10	7	13	8	2	6	9
16	86191001	86201000	11	8	11	7	1	8	8
16	86205001	86222000	7	5	10	11	1	4	7
16	86224001	86232000	7	5	10	6	1	3	5
16	86234001	86242000	11	7	12	7	1	6	7
16	86313001	86320000	10	7	13	9	2	4	7
16	86326001	86336000	10	6	10	7	1	4	5
16	86338001	86344000	6	4	7	5	1	3	4
16	86346001	86361000	9	6	11	7	2	5	7
16	86363001	86371000	11	9	11	8	1	8	8
16	86374001	86382000	6	5	9	8	2	4	6
16	86389001	86401000	8	5	10	11	1	4	6
16	86413001	86422000	9	6	10	6	1	5	6
16	86424001	86436000	6	5	9	7	1	3	5
16	86453001	86480000	8	7	9	6	1	5	5
16	86482001	86494000	10	7	10	7	1	7	7
17	9589001	9638000	34	40	25	45	28	28	26
17	14254001	14261000	2	2	2	1	1	2	5
17	14366001	14397000	10	11	9	7	7	7	8
17	15217001	15225000	52	6	13	24	12	8	10
17	16338001	16345000	8	9	8	6	7	6	7
17	35067001	35073000	41	28	47	53	46	50	125
17	35639001	35648000	34	24	41	44	33	43	98
17	59739001	59761000	11	36	13	29	4	11	10
17	59768001	59797000	12	42	16	32	5	13	12
17	67525001	67543000	8	7	8	8	6	5	5
17	67638001	67653000	7	6	5	5	5	5	4
17	67665001	67671000	7	6	7	8	7	6	6
18	390001	396000	69	28	69	57	68	145	132
18	1068001	1075000	19	23	45	25	19	22	20
18	7742001	7748000	14	9	10	5	5	4	4
18	7776001	7784000	10	6	7	4	3	3	3
18	7789001	7796000	13	9	9	4	4	4	4
18	7868001	7886000	5	2	4	3	1	2	2
18	48136001	48142000	2	2	2	4	2	2	2
18	58728001	58736000	2	2	2	2	4	7	4

## Sheet: C
Additional file 1: Table S1C: List of CNVRs with CN of each individual separately including additional Sus barbatus samples.
Chr	StPos	EndPos	Sbrb1	Sbrb2	Sbrb3	Sbrb4	Sceb1	Sceb2	Scel1	Scel2	Sver1	Sver2	Sumatra1	Sumatra2	China1	China2	Europe1	Europe2
1	127001	136000	54	74	63	68	35	33	83	85	54	56	88	102	161	168	179	190
1	4092001	4111000	7	8	8	9	5	5	7	7	6	6	7	8	13	14	13	11
1	18352001	18358000	2	3	2	4	4	3	2	3	2	2	3	3	4	5	3	3
1	61600001	61608000	3	4	3	3	5	5	3	3	6	2	3	4	5	5	4	4
1	92474001	92490000	3	3	3	2	3	3	3	3	3	6	2	4	2	2	2	2
1	92500001	92506000	3	2	3	2	2	3	3	5	4	13	2	3	2	2	3	3
1	133805001	133819000	2	1	2	2	2	2	2	1	2	2	2	1	1	4	118	128
1	157985001	158011000	100	92	92	86	134	123	110	4	120	14	4	14	114	105	39	26
1	190324001	190331000	9	9	8	7	10	9	7	6	10	3	3	6	8	8	6	6
1	190696001	190709000	10	10	10	9	11	10	10	10	10	8	8	9	11	11	9	8
1	196372001	196380000	28	27	27	26	29	28	27	27	30	24	23	24	29	30	24	23
1	224452001	224459000	8	8	8	9	9	8	9	8	7	6	6	5	8	8	7	7
1	224467001	224473000	12	13	12	14	13	13	14	13	11	9	10	9	14	13	11	12
1	224635001	224644000	8	9	8	9	9	8	9	9	8	6	6	6	9	8	7	7
1	224693001	224701000	8	9	8	8	8	8	8	9	7	6	6	5	9	8	7	7
1	224744001	224842000	6	6	6	7	6	6	6	6	4	4	6	5	7	6	6	6
1	224909001	224919000	8	9	8	10	9	10	10	10	7	6	9	8	11	10	9	9
1	224984001	224992000	6	6	6	6	6	6	6	6	5	4	4	4	7	6	5	5
1	225007001	225031000	5	5	5	7	5	5	6	6	4	3	7	6	7	6	6	6
1	225041001	225048000	9	9	9	10	9	9	10	9	8	7	6	6	9	9	8	8
1	225067001	225076000	7	8	7	8	7	7	7	7	6	5	5	5	8	7	6	6
1	225104001	225186000	6	7	6	8	7	7	7	7	4	4	7	6	7	6	6	6
1	225215001	225221000	8	9	8	8	8	9	9	10	8	7	7	6	9	8	7	8
1	225304001	225361000	6	6	6	8	7	7	7	7	4	4	6	5	7	6	6	6
1	263166001	263173000	37	39	35	30	54	59	37	23	61	15	14	33	52	54	37	34
1	264321001	264328000	8	7	11	7	6	10	4	3	9	10	3	4	7	5	4	5
1	264423001	264430000	8	7	10	7	6	10	4	4	7	9	4	5	8	5	5	5
1	264485001	264493000	4	4	4	4	6	6	6	7	5	4	3	3	2	5	4	3
1	281947001	281954000	4	3	4	4	3	3	3	6	5	5	4	3	3	2	4	4
1	284434001	284469000	2	2	2	2	2	2	2	2	2	2	3	8	11	10	1	1
1	284509001	284515000	1	1	1	1	1	1	1	1	1	1	3	5	7	7	1	1
1	294808001	294824000	6	8	5	6	3	4	4	3	4	8	3	3	5	3	3	3
1	294844001	294852000	14	17	12	11	8	10	8	8	10	19	6	8	12	7	6	8
1	294855001	294863000	11	13	10	10	7	8	6	7	8	14	6	7	10	6	4	7
1	294887001	294893000	32	30	30	22	24	24	17	21	13	16	9	15	19	13	13	14
1	294917001	294926000	14	21	14	14	9	10	9	9	10	18	7	9	12	7	7	11
1	294989001	295005000	14	10	11	9	9	6	6	10	5	3	4	6	5	4	6	6
1	295039001	295049000	10	8	8	6	8	6	6	7	5	4	4	5	5	5	5	5
1	295094001	295101000	17	11	14	10	11	7	8	12	6	5	4	7	6	5	7	6
1	295140001	295147000	6	3	4	3	5	2	2	4	2	2	2	3	2	2	3	3
1	295154001	295160000	12	6	7	5	8	4	4	7	4	3	4	5	3	3	5	4
1	295162001	295168000	13	7	9	7	11	4	4	9	3	2	3	6	4	4	6	5
1	295188001	295195000	13	8	9	5	9	5	4	8	3	2	3	5	3	3	5	4
1	295238001	295250000	11	6	8	6	10	4	4	9	2	1	3	6	3	3	6	5
1	295252001	295261000	18	12	15	10	14	8	7	13	5	4	4	8	6	6	9	8
1	295272001	295280000	18	11	13	8	13	7	7	13	6	4	4	7	5	5	8	7
1	295287001	295294000	13	9	11	8	9	5	6	10	5	4	3	6	5	4	6	5
1	295300001	295307000	11	7	9	6	10	5	5	9	3	3	3	6	3	3	6	6
1	295357001	295372000	9	5	6	5	8	3	3	6	2	2	2	4	2	2	5	4
1	295458001	295466000	19	12	15	9	14	8	8	12	5	5	4	8	6	5	8	7
1	295482001	295493000	14	8	10	7	9	5	5	9	4	3	3	5	4	4	5	4
1	295633001	295645000	8	6	7	5	6	5	5	5	4	3	3	4	5	4	5	4
1	295690001	295696000	10	7	8	7	8	5	5	8	5	4	4	6	4	4	5	5
1	295778001	295786000	6	5	6	4	5	4	4	5	3	3	3	4	4	4	4	4
1	295964001	295971000	7	5	6	5	5	5	5	5	4	3	3	4	4	4	4	4
1	295976001	295986000	7	6	7	5	6	5	5	6	4	4	3	4	4	4	4	4
1	296052001	296058000	15	8	9	8	9	6	6	9	6	5	4	7	4	5	6	6
1	296076001	296091000	6	4	5	4	5	3	3	5	3	3	2	4	3	3	4	3
1	296095001	296101000	6	4	4	4	4	2	3	5	2	2	2	3	2	2	3	3
1	296104001	296110000	11	7	9	8	8	5	6	10	4	4	3	5	4	4	4	4
1	296122001	296130000	5	3	3	4	4	2	3	5	2	1	2	2	2	2	2	2
1	296204001	296211000	14	20	14	14	9	11	8	9	9	17	7	9	11	7	7	11
1	296217001	296224000	14	14	15	11	11	10	9	10	7	7	6	9	9	7	8	9
1	296262001	296268000	8	9	10	7	7	6	5	6	4	4	3	5	5	4	4	7
1	296282001	296289000	16	15	16	11	12	11	9	12	7	7	6	10	8	7	8	10
1	296297001	296304000	5	7	7	6	4	4	4	5	3	3	3	5	4	4	3	6
1	296419001	296428000	6	7	7	5	5	4	4	5	3	3	3	4	4	3	4	5
1	296612001	296618000	7	5	5	4	6	4	4	5	4	3	3	4	4	4	4	4
1	296701001	296707000	12	10	10	7	8	8	7	8	5	5	4	6	6	5	5	5
1	296771001	296777000	16	14	9	9	3	12	3	6	4	5	5	3	5	8	3	2
1	296787001	296795000	25	21	17	14	11	17	8	11	8	7	6	6	8	11	6	6
1	296799001	296805000	12	11	6	7	3	9	3	5	3	3	4	2	3	7	2	2
1	296818001	296832000	10	9	6	5	3	8	3	4	3	3	3	2	3	4	2	2
1	296925001	296931000	14	13	14	11	11	10	8	11	5	9	6	9	10	7	7	8
1	296945001	296952000	19	16	17	14	14	14	9	13	6	11	6	9	12	8	8	8
1	296959001	296966000	24	25	23	18	18	21	13	17	10	15	7	12	17	11	11	11
1	296969001	296980000	9	11	9	8	7	8	5	6	5	10	4	5	7	4	4	5
1	296992001	297004000	6	8	5	5	3	4	3	3	4	8	2	3	5	3	3	3
1	297014001	297021000	15	20	13	12	9	11	9	9	10	19	6	9	13	7	7	9
1	297056001	297068000	9	11	9	9	6	8	5	5	4	8	4	5	7	4	4	5
1	297070001	297077000	31	30	30	22	23	24	16	22	13	17	9	16	20	14	14	14
1	297100001	297109000	16	23	16	15	10	11	10	10	11	20	8	10	13	8	8	12
1	297136001	297152000	5	4	5	4	3	2	2	2	2	2	1	2	2	2	2	2
1	297167001	297174000	28	23	26	17	27	28	21	20	26	11	9	25	23	23	22	18
1	297183001	297189000	29	20	27	15	16	13	15	19	7	7	5	10	9	7	8	8
1	308619001	308625000	3	3	3	3	2	2	3	0	3	1	0	1	2	2	1	1
1	308855001	308862000	2	3	3	2	2	2	3	0	2	1	0	0	2	2	1	1
1	311811001	311820000	2	3	2	3	3	3	1	1	3	5	3	3	2	2	3	3
1	311928001	311935000	3	3	3	3	3	4	4	3	4	4	3	3	3	3	6	6
1	311938001	311966000	8	7	8	7	8	9	8	9	9	9	7	7	6	7	7	8
1	311977001	312001000	2	2	2	2	7	3	1	2	3	3	3	3	2	2	3	3
1	312012001	312018000	1	1	0	1	1	1	0	0	3	3	2	3	2	1	2	3
1	312020001	312034000	2	3	2	2	3	3	1	1	3	4	3	3	2	2	3	3
1	312107001	312114000	11	10	10	8	10	12	10	12	11	11	9	10	8	9	9	9
1	312412001	312429000	6	9	5	5	5	5	6	5	5	5	5	4	5	4	4	5
1	312438001	312452000	6	8	5	4	5	5	5	5	5	5	5	4	5	4	4	4
1	312635001	312663000	13	14	13	10	18	21	13	4	20	9	6	12	18	18	18	15
1	312734001	312743000	8	10	7	6	6	6	9	8	7	7	5	5	7	6	7	4
1	312806001	312840000	5	8	5	4	4	5	5	5	4	4	4	4	4	4	4	4
1	312909001	312920000	53	56	56	62	38	42	79	72	78	86	53	49	41	38	78	80
1	312967001	312973000	60	50	64	67	38	43	88	79	57	58	33	34	33	26	44	48
1	312977001	313004000	48	34	52	55	27	31	72	61	30	31	15	15	20	12	13	16
1	313076001	313102000	33	34	34	36	24	26	49	44	46	50	32	28	24	22	45	48
1	313105001	313111000	10	7	11	12	5	6	15	14	7	8	4	5	4	4	4	5
1	313249001	313257000	1	2	1	1	3	2	0	1	3	4	3	3	3	3	3	3
1	313402001	313410000	1	2	1	1	3	2	0	1	3	4	3	3	3	3	3	3
1	314009001	314017000	2	3	3	3	3	2	3	0	2	1	0	0	2	2	1	1
1	314139001	314148000	2	3	3	3	3	2	3	0	2	1	0	0	2	2	2	1
1	314154001	314160000	3	3	2	3	2	2	2	0	2	0	0	0	2	3	1	1
1	314289001	314323000	11	14	10	12	10	10	17	9	7	8	8	9	7	11	8	7
1	314328001	314338000	12	16	11	10	7	8	12	10	5	6	8	8	6	10	8	4
1	314340001	314348000	12	15	11	9	7	7	12	11	6	6	8	8	6	9	8	4
1	314355001	314361000	21	28	18	14	11	12	17	16	6	7	12	13	12	15	12	4
1	314450001	314479000	13	15	11	14	10	10	20	11	8	9	10	11	8	12	9	9
1	314496001	314508000	12	15	10	9	7	7	12	10	6	6	8	7	6	8	7	3
1	314515001	314538000	21	25	17	16	12	12	21	17	8	9	12	14	11	17	12	7
1	314543001	314549000	13	16	11	11	8	9	20	11	9	12	11	12	7	11	10	5
1	314642001	314671000	13	15	11	14	11	10	20	11	8	9	10	11	8	13	9	9
1	314688001	314700000	12	15	10	8	7	7	12	10	6	6	7	7	6	8	7	3
1	314707001	314722000	22	26	18	14	12	12	17	15	6	7	11	12	11	15	10	4
1	314776001	314798000	18	21	15	14	11	11	19	15	7	9	11	13	9	15	11	7
1	314865001	314874000	8	7	7	6	6	6	5	6	4	4	4	5	5	5	5	5
1	314877001	314885000	5	6	5	5	5	6	3	3	3	4	3	3	4	3	2	3
1	314889001	314899000	7	7	7	6	6	7	4	4	3	6	4	6	5	5	4	4
1	314911001	314921000	15	21	15	15	10	11	9	9	10	18	8	10	12	8	8	11
1	314958001	314964000	15	14	15	11	12	10	9	11	7	8	5	9	9	7	8	8
1	314971001	314977000	14	13	14	10	11	10	9	11	6	7	6	9	9	6	8	8
1	315020001	315026000	5	4	5	4	5	6	2	2	2	3	3	4	3	3	3	2
1	315101001	315109000	7	7	7	6	5	6	4	4	4	6	3	5	5	4	3	4
1	315111001	315118000	24	21	22	17	17	18	12	16	10	13	8	12	15	11	10	11
1	315127001	315138000	6	5	4	4	5	7	2	3	2	2	3	4	4	4	2	2
2	33001	39000	3	2	3	3	3	2	3	0	2	1	0	0	2	2	2	1
2	534001	543000	3	4	4	5	3	3	3	1	2	1	1	1	2	2	2	2
2	697001	710000	3	3	4	5	3	3	3	1	2	1	1	1	2	2	2	1
2	8545001	8554000	10	10	10	15	11	10	11	10	11	11	11	11	9	9	10	10
2	9824001	9841000	12	12	14	13	18	15	12	11	10	9	8	10	10	10	9	8
2	9861001	9871000	13	12	14	14	21	18	14	9	12	10	8	11	11	10	9	9
2	10024001	10037000	5	5	5	5	6	5	5	5	4	4	3	4	5	5	4	4
2	10047001	10062000	7	7	7	7	10	8	7	8	7	6	5	6	7	7	6	6
2	11436001	11451000	6	6	5	5	5	5	5	5	4	5	4	4	3	4	4	5
2	11502001	11543000	13	19	14	10	13	12	12	13	11	12	11	14	10	11	14	17
2	11596001	11605000	15	23	17	12	15	14	14	14	11	13	13	17	11	12	15	20
2	11607001	11615000	17	26	19	13	18	17	16	17	14	16	15	20	13	15	18	24
2	11617001	11631000	15	22	17	11	17	16	14	15	13	15	13	17	11	13	17	21
2	11633001	11641000	16	24	18	12	15	14	15	15	12	15	14	19	11	14	17	23
2	11658001	11669000	9	8	7	7	8	7	7	8	7	8	7	8	7	6	6	7
2	11728001	11740000	13	19	14	10	13	12	13	13	10	11	11	15	10	11	14	17
2	11743001	11762000	9	7	7	8	7	7	7	8	9	9	8	8	7	7	6	8
2	11986001	12010000	4	4	3	6	6	6	6	6	4	5	5	6	6	5	4	3
2	12061001	12071000	4	4	3	7	7	6	6	6	4	5	4	7	7	6	4	3
2	12077001	12083000	3	3	2	5	5	4	4	4	3	4	3	5	5	4	3	2
2	12686001	12707000	6	8	3	5	2	2	5	7	2	2	3	4	4	4	7	3
2	13112001	13119000	5	8	7	6	6	6	5	7	4	5	6	6	6	6	5	6
2	13140001	13146000	7	9	8	7	8	8	7	9	5	5	6	5	6	6	7	6
2	13152001	13165000	5	7	6	5	6	7	6	7	4	4	7	7	7	6	6	6
2	13167001	13183000	5	6	6	5	7	6	6	6	4	4	7	6	6	6	6	6
2	13187001	13193000	5	8	7	6	7	8	6	8	4	4	7	6	6	6	5	6
2	13204001	13216000	6	10	8	7	8	8	7	8	6	6	9	8	8	8	8	8
2	13531001	13537000	9	14	9	6	8	6	8	10	7	8	4	7	5	5	5	3
2	13545001	13552000	8	12	8	5	7	6	7	9	6	6	4	6	5	4	4	3
2	14196001	14202000	5	5	5	5	3	4	5	5	3	3	4	4	4	4	7	5
2	14294001	14318000	5	5	5	4	4	4	5	5	6	6	3	3	4	4	3	3
2	14437001	14450000	7	7	7	6	6	7	8	7	9	10	4	4	6	6	5	5
2	14535001	14541000	5	5	5	5	3	4	5	5	3	3	4	4	4	4	6	5
2	14661001	14673000	9	6	7	4	6	6	6	7	8	8	4	7	5	3	9	4
2	14714001	14726000	8	6	6	5	8	9	7	8	7	7	5	6	5	6	6	5
2	14729001	14736000	19	13	11	9	18	25	12	23	13	18	9	10	9	12	13	14
2	14738001	14749000	9	6	5	4	7	8	5	9	6	9	5	5	5	4	7	6
2	14751001	14758000	10	9	9	7	7	7	11	10	8	8	7	8	8	4	13	10
2	14763001	14776000	10	10	10	10	6	7	12	10	5	5	6	7	7	5	13	12
2	14787001	14793000	5	5	5	4	4	4	6	5	4	3	3	4	4	4	4	4
2	14825001	14835000	5	4	4	3	4	4	6	6	4	4	3	4	4	3	5	4
2	14837001	14848000	6	6	6	4	5	6	7	8	6	6	5	6	5	4	7	5
2	14913001	14923000	7	9	9	7	5	8	9	9	5	5	4	6	6	5	5	6
2	14942001	14948000	10	13	17	12	6	8	9	11	6	6	6	7	6	6	6	6
2	14977001	14987000	8	8	8	7	4	6	9	7	4	4	6	6	7	4	15	13
2	14991001	14999000	5	7	8	7	2	4	7	5	2	2	5	4	5	2	14	11
2	15001001	15011000	10	10	11	11	5	7	11	9	4	5	7	8	8	4	18	15
2	15019001	15025000	12	10	12	13	5	6	14	10	4	4	7	7	8	4	19	16
2	15030001	15037000	9	8	8	8	4	6	12	8	4	4	6	6	6	4	14	12
2	15041001	15047000	13	12	12	12	6	8	16	12	6	6	9	9	9	6	18	16
2	15055001	15063000	9	10	10	8	5	7	10	8	4	5	7	7	7	5	16	14
2	15121001	15128000	9	13	16	11	6	7	8	11	6	6	5	7	6	6	6	6
2	15132001	15140000	8	12	15	9	6	7	8	10	5	6	6	7	5	5	6	6
2	15143001	15151000	8	13	15	10	5	7	8	10	5	6	5	7	6	6	5	6
2	15154001	15170000	17	28	34	26	10	13	18	23	9	9	10	15	12	10	11	10
2	15174001	15198000	13	22	28	21	8	10	14	16	7	7	7	11	9	8	8	8
2	15203001	15210000	9	14	16	11	7	9	11	12	6	7	6	8	7	7	7	7
2	15221001	15241000	15	24	31	24	9	11	16	19	8	8	8	13	10	9	9	8
2	15246001	15252000	7	12	12	12	6	7	10	12	6	6	5	7	5	6	5	6
2	15264001	15303000	5	8	9	8	4	4	6	7	3	4	3	4	3	3	3	4
2	15310001	15323000	6	10	11	9	4	6	7	8	4	4	3	5	4	4	4	4
2	15325001	15335000	5	8	10	8	3	4	5	6	3	3	3	4	3	3	3	3
2	15347001	15407000	7	10	14	10	3	4	7	8	4	4	3	4	4	4	4	3
2	15409001	15420000	8	14	19	15	4	5	9	12	5	6	3	5	5	5	4	3
2	15470001	15481000	3	4	4	4	3	4	5	6	3	3	3	3	3	3	3	3
2	15483001	15492000	8	12	11	11	7	8	11	13	6	6	6	8	7	6	6	7
2	15525001	15531000	6	10	10	11	5	6	9	11	5	5	4	6	4	5	4	5
2	15549001	15556000	5	10	11	9	4	4	6	7	3	3	3	3	2	3	2	3
2	15558001	15571000	5	8	9	8	4	4	6	7	3	3	3	4	3	3	2	3
2	15573001	15587000	6	10	11	8	5	5	7	9	4	4	4	6	4	4	4	4
2	15592001	15605000	5	9	10	7	4	5	6	7	3	4	3	5	4	3	4	4
2	15612001	15618000	6	9	12	9	3	4	6	7	3	3	3	4	4	3	4	3
2	15620001	15626000	4	7	9	7	3	3	5	5	2	3	2	3	3	3	3	3
2	29598001	29609000	10	8	10	11	6	8	14	12	8	7	4	4	5	4	3	4
2	29622001	29629000	5	4	5	6	4	4	7	6	4	4	3	3	3	2	3	3
2	29631001	29642000	10	8	11	11	7	8	15	13	7	7	4	4	5	4	4	4
2	29648001	29655000	8	6	8	8	5	6	10	9	5	5	3	3	4	3	3	3
2	29864001	29876000	13	10	14	14	7	8	19	17	9	10	6	6	7	5	5	6
2	29880001	29906000	9	6	9	9	5	6	13	11	6	6	4	4	4	3	3	4
2	56718001	56724000	2	3	2	2	3	3	3	2	2	2	0	0	2	1	2	1
2	57106001	57112000	0	0	0	0	4	4	1	2	1	0	2	2	2	2	2	2
2	57298001	57304000	0	0	0	0	4	4	1	2	1	0	2	2	2	2	2	2
2	61439001	61451000	6	3	7	4	4	4	3	3	3	3	2	3	3	3	5	4
2	61464001	61471000	8	4	8	5	5	5	5	5	5	5	4	4	4	5	7	6
2	62270001	62280000	14	11	12	8	10	9	15	9	6	5	6	6	6	7	6	7
2	62305001	62313000	13	12	12	7	8	7	10	7	5	4	5	4	4	7	5	9
2	62323001	62332000	16	13	16	9	9	9	12	8	6	4	6	6	5	8	6	10
2	62344001	62352000	10	12	12	7	7	6	12	8	6	4	5	5	4	6	5	6
2	62409001	62419000	7	8	7	5	6	5	7	4	4	3	3	4	4	4	4	4
2	62479001	62502000	12	12	13	7	8	6	13	8	6	4	6	5	5	7	6	6
2	62506001	62512000	18	15	18	10	11	10	15	11	7	5	7	6	6	8	8	7
2	62515001	62521000	17	16	18	11	11	10	16	10	7	5	7	6	6	8	7	7
2	62533001	62540000	14	12	15	8	9	8	12	8	5	4	5	5	5	6	6	6
2	62543001	62574000	14	12	14	8	9	8	12	8	6	4	5	5	4	7	6	9
2	62579001	62586000	14	13	14	8	9	8	12	8	6	4	6	5	4	7	6	10
2	62589001	62600000	12	11	12	7	7	6	10	6	5	3	5	5	4	6	5	8
2	62603001	62617000	13	11	13	8	8	7	9	7	4	3	5	5	4	6	6	9
2	62621001	62633000	15	11	14	8	9	8	12	8	3	2	5	5	4	7	7	10
2	62636001	62652000	13	10	13	7	9	7	10	7	4	2	6	5	4	7	6	9
2	62659001	62667000	11	10	11	7	7	6	9	7	5	3	4	4	3	5	5	8
2	62730001	62740000	14	12	14	8	8	7	12	8	5	4	5	5	5	7	6	8
2	62754001	62762000	10	11	11	7	7	6	11	6	5	4	5	5	4	6	5	5
2	62765001	62775000	11	11	12	7	7	6	12	7	6	4	6	5	5	6	5	5
2	62777001	62791000	11	11	12	7	7	6	12	7	6	4	6	5	5	7	6	6
2	62795001	62802000	18	15	18	10	11	9	14	10	7	5	7	6	6	8	7	7
2	62805001	62811000	16	15	16	10	10	9	14	10	7	5	7	6	6	8	7	7
2	62821001	62830000	7	7	7	4	5	4	6	3	3	2	3	3	3	3	4	3
2	62850001	62863000	7	7	7	4	5	4	7	3	3	2	3	3	3	3	3	3
2	62869001	62886000	12	10	10	7	8	7	13	8	5	4	5	5	5	6	5	5
2	62892001	62905000	14	13	14	9	10	9	12	10	8	6	7	7	7	10	8	10
2	62928001	62934000	16	13	16	9	10	9	13	10	7	5	7	5	5	7	6	7
2	62938001	62952000	10	11	11	6	7	6	11	7	5	4	6	5	5	6	5	5
2	62954001	62965000	11	11	12	7	7	6	12	7	6	4	6	5	5	6	5	5
2	62968001	62976000	11	12	12	7	7	6	11	7	5	4	6	5	4	6	5	6
2	62990001	62999000	13	12	14	8	8	7	12	8	5	3	5	5	4	7	5	8
2	63018001	63025000	15	14	16	9	11	9	13	9	7	5	6	7	6	8	7	7
2	63028001	63057000	14	12	14	8	9	8	11	7	6	4	5	5	5	7	6	9
2	63063001	63070000	15	13	15	9	9	8	13	8	6	4	6	5	4	8	6	10
2	63076001	63083000	10	9	10	6	6	5	8	5	4	2	4	4	3	5	4	7
2	63086001	63105000	13	12	13	8	8	7	11	7	5	4	5	5	4	6	5	8
2	63355001	63362000	3	3	3	3	5	3	3	7	5	3	2	2	3	3	3	3
2	63465001	63472000	0	0	0	0	0	0	0	0	0	0	0	0	3	0	1	3
2	63623001	63630000	0	0	0	0	0	0	0	0	0	0	0	0	3	0	1	3
2	63741001	63748000	6	5	6	6	6	6	7	6	6	6	5	5	6	5	7	7
2	63857001	63867000	4	3	4	4	4	5	4	5	4	5	4	5	5	5	6	4
2	64088001	64098000	5	3	4	4	5	4	4	4	2	2	4	4	4	4	5	4
2	64413001	64421000	5	5	6	5	6	6	7	6	6	6	4	4	6	5	7	6
2	64558001	64566000	5	5	6	5	6	6	6	6	5	5	4	4	6	5	7	6
2	64636001	64645000	29	28	28	22	37	42	29	4	40	17	7	29	32	33	32	28
2	67321001	67329000	8	6	6	8	8	9	9	7	17	10	4	9	8	8	5	6
2	67578001	67584000	14	14	13	12	14	13	14	14	15	12	11	12	14	15	13	11
2	67904001	67912000	3	4	3	3	4	3	5	4	4	4	6	10	4	4	7	6
2	67920001	67940000	3	5	4	5	6	5	6	6	4	4	6	9	4	5	8	5
2	67952001	67961000	6	16	12	12	18	12	18	21	7	6	14	20	6	10	12	8
2	67963001	68001000	8	18	16	15	19	14	19	23	10	8	13	19	7	12	16	9
2	68007001	68013000	12	24	21	18	24	16	28	34	14	12	17	26	9	15	23	11
2	68022001	68028000	10	20	20	17	20	15	25	30	13	10	15	22	8	14	19	11
2	68035001	68056000	6	10	9	9	11	9	13	14	8	7	9	15	6	9	13	8
2	68059001	68079000	3	4	3	3	3	4	4	3	3	3	4	7	3	4	6	4
2	68082001	68098000	3	4	3	4	5	4	5	4	4	4	5	9	4	5	7	6
2	68123001	68148000	7	15	12	12	15	11	17	20	8	7	12	17	7	10	13	7
2	68160001	68167000	6	16	12	12	18	12	18	21	7	6	14	20	6	10	12	9
2	68169001	68193000	7	14	12	12	15	12	18	21	9	8	12	18	8	11	15	8
2	68208001	68217000	4	5	4	4	5	5	6	5	5	4	5	9	5	5	7	6
2	68278001	68286000	8	8	7	8	9	9	26	15	7	7	9	11	11	9	7	7
2	68319001	68342000	5	5	4	5	5	5	17	10	5	5	6	7	8	7	5	5
2	68440001	68457000	14	14	12	12	18	19	25	14	20	8	9	14	19	19	12	12
2	68461001	68472000	8	7	7	8	9	8	23	13	7	7	8	10	10	9	7	7
2	68488001	68506000	6	6	6	6	7	6	16	10	5	6	6	7	7	6	6	6
2	68512001	68519000	6	6	5	6	7	7	16	10	6	6	6	8	7	7	6	5
2	68525001	68540000	7	6	6	6	8	7	22	12	6	6	8	9	9	8	6	6
2	68624001	68647000	7	6	6	7	8	7	15	9	6	6	6	7	8	7	5	6
2	68667001	68674000	12	11	10	11	13	12	27	16	9	10	10	12	13	11	10	10
2	68676001	68685000	7	7	5	7	8	7	16	9	6	6	6	7	8	7	6	5
2	68688001	68699000	10	9	9	10	11	11	23	14	8	9	9	11	11	10	9	8
2	68709001	68718000	7	6	6	7	8	8	15	9	5	6	6	7	8	6	6	5
2	68721001	68732000	9	8	6	9	9	9	18	11	6	7	8	9	10	8	7	6
2	68752001	68765000	8	8	8	8	10	9	18	12	7	7	8	9	9	8	7	7
2	68769001	68786000	7	6	6	6	8	7	14	9	6	6	6	7	7	6	5	6
2	68791001	68799000	8	8	7	8	10	9	19	12	6	7	7	9	10	8	7	6
2	68806001	68814000	9	9	7	9	10	9	21	12	7	7	8	10	11	9	8	7
2	72481001	72489000	6	6	3	4	13	14	8	9	11	11	5	10	8	9	4	11
2	72509001	72537000	6	6	3	3	12	13	8	10	10	10	6	11	9	9	5	12
2	72539001	72545000	5	5	3	3	8	12	7	8	8	8	6	12	9	10	5	14
2	72554001	72573000	6	6	3	3	12	13	7	9	10	10	5	10	8	9	4	11
2	72576001	72582000	3	4	2	2	5	8	4	4	5	5	4	7	6	7	4	9
2	74813001	74820000	10	8	9	13	10	9	10	6	8	10	8	7	10	11	9	9
2	77894001	77903000	3	3	3	3	2	2	2	0	2	1	0	1	3	2	1	1
2	78623001	78644000	14	13	13	11	16	13	9	11	12	9	4	5	11	8	17	11
2	81193001	81206000	3	3	3	3	6	5	3	3	3	3	2	3	4	4	4	4
2	81274001	81280000	3	4	4	3	7	6	4	3	4	4	3	4	5	4	6	5
2	148424001	148433000	6	6	6	5	5	5	6	3	7	5	2	3	5	5	3	3
2	148436001	148444000	6	6	5	4	5	5	5	2	6	4	2	2	5	5	3	3
2	148452001	148462000	6	6	6	4	5	5	6	2	6	3	2	3	5	5	3	3
2	148523001	148538000	6	6	6	4	5	5	6	2	6	3	2	3	5	5	3	4
2	148650001	148656000	7	7	6	5	5	5	6	2	6	3	2	3	5	5	4	4
2	148932001	148938000	6	6	6	5	3	2	6	2	5	3	1	2	3	3	3	2
2	148943001	148949000	4	4	4	4	3	3	5	3	2	1	2	3	2	2	2	2
2	149171001	149185000	5	5	5	4	4	4	4	3	4	3	2	3	5	4	4	3
2	149188001	149206000	6	6	6	5	5	5	5	3	6	3	2	3	5	5	4	3
2	149210001	149216000	6	6	6	5	6	5	5	2	5	4	2	4	5	5	4	4
2	149219001	149230000	6	6	6	5	6	6	6	2	6	3	2	3	6	5	4	3
2	149232001	149280000	6	6	6	5	5	5	5	3	5	3	2	3	5	5	4	3
2	158729001	158770000	4	5	5	4	5	5	5	5	4	4	3	4	4	3	4	3
2	158828001	158884000	8	9	10	6	9	10	9	10	4	4	5	6	5	5	6	6
2	158912001	158918000	12	21	10	9	7	9	12	11	8	9	10	7	8	10	9	9
2	158942001	158972000	11	22	10	9	5	7	12	10	9	10	9	6	8	10	8	8
2	158974001	158980000	12	25	11	11	6	9	13	12	6	6	11	3	7	9	6	7
2	158983001	159005000	7	16	5	6	4	6	7	7	5	5	6	3	5	4	3	5
2	159008001	159023000	5	14	3	4	3	4	5	5	3	3	4	2	3	2	2	4
2	159025001	159031000	7	17	5	5	4	7	7	7	5	5	6	3	5	3	3	6
2	159048001	159097000	4	7	4	3	3	3	6	4	3	3	3	2	4	3	4	4
2	159100001	159148000	8	16	6	6	4	6	8	6	5	5	6	4	6	4	4	5
2	159166001	159199000	2	2	2	2	2	2	5	3	3	2	3	1	4	2	5	3
2	159386001	159406000	4	4	4	3	4	5	5	7	6	7	3	4	4	4	5	8
2	159408001	159429000	5	5	5	4	5	5	5	7	6	6	4	5	5	5	5	7
2	160019001	160025000	3	2	2	2	5	3	5	3	4	4	2	2	2	2	4	3
2	160516001	160539000	6	5	6	5	5	3	7	8	4	4	4	4	4	4	4	4
2	160555001	160580000	5	5	6	5	5	3	6	7	4	4	4	4	4	4	4	4
2	160582001	160588000	5	5	6	5	5	3	7	7	4	3	3	3	3	3	4	3
2	160601001	160619000	3	3	3	3	3	2	4	4	2	2	2	1	2	2	2	2
2	160640001	160686000	4	4	4	4	3	2	5	5	2	3	2	2	2	2	2	3
2	160693001	160699000	5	4	5	4	4	3	6	6	3	3	2	3	3	3	3	3
2	161117001	161123000	3	3	4	3	2	2	3	3	2	2	2	2	3	3	3	4
2	162072001	162079000	4	3	4	4	5	4	4	0	4	2	0	1	4	4	3	3
2	162093001	162104000	5	5	4	5	6	5	5	1	5	2	1	1	4	4	3	4
2	162284001	162290000	2	3	3	3	3	2	3	0	3	2	0	1	2	2	2	2
2	162332001	162344000	4	4	4	4	5	4	4	2	4	3	2	2	4	5	4	4
2	162451001	162457000	10	13	12	12	8	7	14	11	10	8	10	10	25	25	21	23
2	162520001	162529000	94	109	91	100	105	77	81	86	75	103	101	83	44	74	52	37
2	162531001	162538000	107	123	105	112	119	83	95	93	84	109	102	86	49	81	59	42
3	6051001	6062000	5	5	6	7	4	4	5	6	3	2	2	2	3	2	3	2
3	6065001	6075000	4	5	5	6	4	3	4	6	3	2	2	2	3	2	2	2
3	6765001	6772000	16	24	20	13	18	15	11	17	3	3	13	11	8	7	13	13
3	6774001	6780000	18	25	21	14	18	16	12	18	2	2	13	12	7	7	13	14
3	6783001	6789000	15	20	16	11	17	15	9	16	2	2	16	14	8	7	14	15
3	6800001	6812000	12	17	15	11	11	10	10	15	2	2	13	10	6	6	10	13
3	6856001	6862000	15	21	16	12	18	15	9	16	2	2	16	14	8	8	15	15
3	6865001	6871000	17	24	20	14	18	15	11	17	2	2	13	12	8	7	14	14
3	6873001	6880000	17	24	20	14	18	15	11	17	3	2	12	11	8	7	14	13
3	6942001	6953000	13	19	16	11	12	11	11	17	2	2	14	11	7	7	12	14
3	6965001	6971000	15	21	16	11	17	14	9	16	2	2	15	13	8	7	14	15
3	6974001	6980000	18	26	22	15	19	16	12	18	2	2	12	11	7	7	13	13
3	6982001	6989000	16	24	20	13	17	14	11	18	3	3	12	11	8	8	13	13
3	7002001	7011000	11	15	13	10	10	9	10	14	2	2	13	10	6	6	11	12
3	7106001	7113000	11	14	11	8	11	9	7	11	3	3	8	8	6	6	9	9
3	7196001	7202000	12	16	13	8	12	11	8	12	3	3	9	9	6	6	10	10
3	7419001	7432000	6	4	3	2	3	3	4	2	4	3	1	1	3	3	2	2
3	17065001	17076000	2	2	2	2	2	2	3	2	2	2	2	2	3	4	3	4
3	21342001	21348000	1	1	1	1	1	1	1	1	1	1	1	1	1	1	2	2
3	21957001	21976000	5	5	5	7	5	4	4	6	2	2	2	2	3	2	2	2
3	21983001	21998000	9	8	10	12	11	9	9	13	6	7	4	6	8	13	16	9
3	22000001	22014000	9	8	11	11	11	9	8	12	6	7	4	7	8	13	17	9
3	22143001	22154000	4	4	4	5	4	3	4	5	2	2	2	2	3	2	2	2
3	22169001	22182000	10	8	11	13	12	10	9	13	7	8	4	6	8	13	16	9
3	22187001	22206000	10	9	12	12	13	10	9	13	7	8	4	8	9	14	19	10
3	22208001	22220000	9	7	10	11	12	10	8	11	7	9	4	7	9	15	20	10
3	22227001	22250000	28	26	37	45	81	60	84	55	41	56	35	66	50	107	157	53
3	22316001	22322000	7	8	9	12	9	6	8	8	5	7	4	7	8	12	13	6
3	22326001	22343000	5	5	5	8	8	6	5	6	3	4	3	4	5	8	10	4
3	22347001	22388000	6	6	6	9	11	9	9	8	4	5	5	7	6	9	10	5
3	22392001	22399000	7	6	6	9	8	6	14	11	4	4	6	9	3	7	11	5
3	22442001	22448000	6	5	6	9	2	2	5	8	3	5	2	2	1	2	2	2
3	29647001	29663000	31	17	26	31	19	19	42	27	28	28	14	17	16	31	15	13
3	29677001	29686000	7	4	6	10	5	4	10	5	6	7	5	5	6	10	3	3
3	29735001	29742000	13	11	13	15	10	9	20	13	16	17	9	12	10	14	11	12
3	39069001	39075000	2	3	2	3	2	2	2	0	2	1	0	1	2	2	2	1
3	41630001	41640000	3	3	3	3	2	2	3	0	2	1	0	0	2	2	1	1
3	42209001	42215000	3	3	2	3	2	2	2	0	2	1	0	1	2	2	1	1
3	42355001	42362000	2	2	2	3	3	2	2	0	3	1	0	1	3	2	2	2
3	42761001	42770000	2	2	2	3	3	2	3	0	2	1	0	1	2	2	2	1
3	42935001	42946000	20	21	20	17	10	11	18	19	16	20	11	12	16	16	14	17
3	42951001	42958000	39	53	46	41	106	113	66	51	55	82	10	10	13	13	11	13
3	44471001	44478000	17	17	3	26	3	4	10	7	3	9	5	4	3	3	4	6
3	45014001	45033000	23	28	25	26	15	14	26	23	19	18	17	22	35	39	34	35
3	45060001	45067000	15	20	17	18	12	11	22	20	17	16	20	23	44	45	43	48
3	45071001	45081000	26	28	26	28	16	16	21	25	16	18	15	19	22	26	22	22
3	45090001	45104000	43	55	48	46	29	26	52	22	34	22	14	27	58	66	49	54
3	45164001	45172000	15	9	15	12	15	14	11	11	11	10	14	17	19	14	21	22
3	45175001	45189000	14	9	14	12	15	14	11	11	10	11	14	16	18	14	20	21
3	45201001	45215000	5	3	5	4	4	4	4	4	4	4	4	5	6	4	7	7
3	45223001	45237000	7	4	7	5	6	6	5	5	5	5	6	7	8	7	9	9
3	45251001	45257000	15	9	15	12	16	15	11	11	10	11	14	16	18	14	21	21
3	45264001	45278000	13	7	12	11	13	13	9	10	9	9	12	15	15	12	18	17
3	45280001	45286000	7	4	8	7	8	7	6	5	6	6	8	8	10	8	10	12
3	45319001	45327000	11	8	12	10	12	12	10	9	9	9	11	12	14	11	15	16
3	45332001	45353000	6	4	6	5	6	6	5	5	5	5	5	6	7	6	7	8
3	45355001	45362000	11	7	11	10	10	10	8	7	7	8	10	12	13	10	13	14
3	45364001	45375000	7	4	6	6	7	7	5	5	5	5	6	6	8	6	8	8
3	59616001	59625000	8	20	10	7	18	9	8	11	10	13	13	13	10	9	11	8
3	59627001	59642000	10	24	12	8	23	11	10	13	10	13	13	13	11	13	12	8
3	59645001	59672000	8	20	10	7	21	10	8	11	9	12	11	11	8	10	12	7
3	59737001	59756000	8	20	10	7	20	10	8	11	9	11	10	11	8	10	11	7
3	59758001	59765000	8	21	10	8	19	10	8	11	10	13	13	13	11	9	12	8
3	59929001	59945000	8	19	10	7	20	10	8	10	9	12	11	11	8	10	11	7
3	59947001	59953000	8	23	11	7	21	10	11	13	10	14	10	10	7	10	9	6
3	59956001	59971000	10	25	13	9	23	12	10	13	11	14	13	13	11	13	12	9
3	59973001	59988000	9	24	12	9	23	12	10	14	10	15	15	15	12	11	13	9
3	86342001	86349000	18	18	16	15	27	29	17	10	28	7	5	11	23	23	14	14
3	94938001	94944000	20	20	19	18	21	20	20	21	22	18	16	18	21	22	18	16
3	100322001	100350000	9	8	12	14	6	4	14	11	6	6	3	2	4	3	3	3
3	100352001	100365000	10	8	12	14	9	7	14	13	6	7	3	3	4	4	3	2
3	100369001	100383000	8	7	10	13	16	12	13	11	5	6	3	2	3	3	3	2
3	100390001	100401000	9	8	12	13	21	16	13	10	7	7	3	3	4	4	4	3
3	142714001	142720000	2	2	2	2	2	1	2	2	1	1	4	4	4	3	4	4
3	142722001	142732000	10	11	9	8	6	5	8	9	8	8	6	7	8	8	7	9
3	142900001	142910000	20	22	16	89	41	41	104	19	23	27	19	24	26	38	23	94
3	142917001	142946000	13	15	11	15	10	10	20	11	7	8	9	11	8	12	9	10
3	142948001	142954000	8	10	7	6	6	6	8	5	4	4	5	5	4	7	4	2
3	142956001	142974000	12	14	10	9	7	7	11	10	5	5	7	7	6	9	7	3
3	142981001	143013000	21	27	18	13	12	12	19	13	5	5	11	13	12	14	11	4
3	143017001	143028000	14	19	11	8	9	9	9	9	3	3	9	9	9	10	8	3
3	143078001	143086000	14	17	12	103	26	26	125	20	23	31	19	23	18	31	26	117
3	143127001	143142000	15	18	12	74	22	22	91	18	18	24	17	20	16	28	22	83
3	143144001	143150000	7	9	7	6	6	6	8	6	4	4	6	6	4	7	5	2
3	143152001	143183000	12	15	10	24	12	11	31	11	9	10	10	12	9	14	11	20
3	143233001	143245000	18	20	14	147	36	36	174	24	31	41	24	31	25	42	34	163
3	143331001	143337000	13	17	11	11	8	9	20	11	9	13	11	12	7	11	11	5
3	143342001	143350000	20	24	17	21	14	13	29	21	11	13	15	19	11	21	14	13
3	143466001	143498000	15	17	12	74	21	21	93	18	19	25	17	20	15	27	21	82
3	143580001	143586000	13	16	11	11	7	6	14	12	6	7	8	8	6	10	8	6
3	143611001	143620000	15	17	12	123	30	30	147	22	27	35	21	27	22	38	30	134
3	144347001	144355000	12	6	11	10	14	11	12	15	10	10	1	2	3	7	7	1
3	144358001	144375000	8	4	8	8	10	8	10	11	8	8	1	1	2	3	3	1
3	144391001	144422000	11	12	13	15	12	9	15	24	10	12	1	1	1	1	2	1
3	144424001	144437000	13	13	15	18	13	10	16	23	11	13	1	1	2	4	4	1
3	144447001	144509000	19	15	20	23	17	13	21	32	10	12	3	3	8	14	12	2
3	144519001	144528000	15	9	13	15	11	9	11	17	8	9	3	4	8	15	15	2
3	144531001	144542000	12	7	11	11	9	8	9	11	6	5	2	2	7	12	11	1
3	144609001	144618000	15	9	13	15	11	9	11	17	8	9	3	4	7	14	14	2
3	144632001	144689000	21	16	21	25	19	14	23	34	11	14	3	3	8	15	13	2
3	144696001	144707000	16	11	15	20	11	10	16	28	11	15	4	4	9	15	14	3
3	144711001	144730000	12	5	11	14	13	11	15	21	11	13	3	3	7	11	10	2
3	144737001	144745000	12	4	11	12	15	14	15	22	11	14	3	3	7	13	10	2
3	144753001	144767000	11	5	10	12	15	13	13	18	12	14	2	2	8	11	9	2
3	144772001	144787000	18	7	15	18	17	16	17	27	16	20	3	3	8	13	11	3
4	36001	76000	11	10	8	9	8	8	7	6	8	7	7	9	8	7	9	8
4	39575001	39582000	4	3	4	5	2	2	4	4	3	3	2	2	2	2	2	2
4	50369001	50375000	29	29	27	23	40	42	27	22	41	14	9	29	30	28	21	22
4	65842001	65859000	7	8	7	6	10	10	7	4	11	4	3	4	9	9	5	6
4	89082001	89090000	30	33	3	36	4	7	23	9	4	12	7	5	5	5	9	14
4	96936001	96946000	17	21	14	18	26	22	24	6	21	10	3	7	20	28	10	11
4	97412001	97421000	3	3	3	2	3	3	3	2	2	2	3	3	3	3	4	1
4	97614001	97626000	5	7	6	4	6	6	7	4	4	4	6	7	6	5	6	3
4	99454001	99472000	6	10	6	7	4	2	4	5	2	4	3	3	3	4	3	4
4	99638001	99657000	3	4	3	2	3	2	6	4	2	3	3	3	4	2	8	7
4	99841001	99857000	3	4	3	2	3	3	6	5	3	3	3	3	4	3	7	7
4	102083001	102093000	11	13	9	98	25	25	119	18	22	31	19	24	18	31	25	114
4	105119001	105126000	4	4	4	3	4	3	4	2	4	2	2	2	4	3	3	3
4	105380001	105414000	20	19	22	20	13	11	18	15	9	11	10	11	11	13	6	7
4	105418001	105433000	7	7	8	7	7	5	9	8	5	6	6	6	8	8	4	5
4	105436001	105472000	18	17	20	18	12	11	16	15	9	11	8	10	10	12	5	6
4	105492001	105498000	4	6	4	6	8	8	3	5	8	6	2	4	2	2	1	2
4	105979001	105994000	23	22	24	21	30	21	38	26	22	22	14	16	21	21	14	15
4	106033001	106042000	74	88	94	56	66	62	106	1	209	22	1	1	60	56	2	7
4	108519001	108526000	5	5	5	6	5	5	4	2	5	3	2	2	4	5	3	3
4	108821001	108828000	5	5	5	6	5	5	4	2	5	3	2	2	5	5	3	4
4	110243001	110250000	8	7	7	6	3	3	6	6	5	5	3	4	4	6	3	3
4	110277001	110294000	41	47	40	42	30	33	54	40	22	18	22	25	18	20	22	15
4	110298001	110315000	22	23	21	20	13	14	24	18	12	10	10	12	10	12	11	8
4	110329001	110336000	14	12	14	10	5	4	10	8	8	7	4	4	5	7	4	3
4	110403001	110416000	11	11	11	9	7	6	11	8	7	5	4	5	5	6	5	4
4	110422001	110428000	13	11	13	9	5	4	10	7	7	6	4	4	5	7	3	3
4	111059001	111074000	18	22	18	19	15	16	25	18	10	7	9	11	8	8	10	8
4	111076001	111087000	39	48	39	41	29	34	56	34	19	15	20	24	16	16	22	14
4	111092001	111099000	46	55	44	51	36	40	66	47	23	20	28	31	19	21	27	19
4	111102001	111110000	48	57	47	50	37	41	67	43	24	18	26	30	19	20	26	18
4	111113001	111142000	50	58	49	52	38	42	70	54	26	22	31	34	20	21	28	19
4	111146001	111152000	64	76	63	66	48	54	88	76	33	30	41	46	26	28	36	25
4	111279001	111290000	30	37	30	31	24	27	45	29	14	10	17	20	13	13	17	11
4	111302001	111310000	50	60	51	54	37	41	70	53	26	21	32	35	21	22	29	19
4	111314001	111342000	51	61	50	55	40	44	72	55	27	23	31	35	20	22	29	20
4	111394001	111408000	4	4	4	5	2	2	4	2	4	2	2	4	4	4	3	3
4	126264001	126272000	5	6	6	6	7	7	7	6	6	5	8	7	7	9	9	11
4	126277001	126289000	9	9	9	8	11	11	10	9	9	9	10	11	10	13	12	14
4	126302001	126323000	8	8	8	7	9	10	8	8	8	8	9	9	8	11	10	12
4	126469001	126477000	5	5	5	5	7	7	6	5	6	5	7	7	6	8	8	10
4	126490001	126504000	8	8	8	7	10	10	9	8	8	8	10	10	9	12	11	13
4	126526001	126548000	8	8	8	8	10	10	9	8	8	8	10	10	9	11	11	13
4	126553001	126566000	9	9	9	8	11	11	10	9	9	9	10	11	9	12	11	13
4	126651001	126664000	9	9	9	8	11	11	10	9	9	9	10	11	10	13	11	14
4	126669001	126685000	8	9	8	8	10	10	9	9	8	8	10	10	9	12	11	13
5	3787001	3794000	5	3	3	4	1	2	2	2	2	2	2	2	2	3	2	1
5	3807001	3832000	5	4	4	5	2	2	2	1	2	2	2	2	3	4	2	2
5	3849001	3862000	4	3	3	4	2	2	2	1	2	1	2	3	2	3	1	1
5	8017001	8024000	4	4	3	3	4	4	3	1	3	2	1	2	3	3	2	3
5	18107001	18114000	5	5	4	4	5	4	5	1	5	3	2	3	5	4	4	4
5	18185001	18193000	5	5	5	5	7	7	8	7	6	5	4	5	5	5	5	4
5	18200001	18207000	8	7	8	7	9	9	10	10	9	8	7	7	8	9	8	6
5	21109001	21118000	3	4	4	4	5	8	3	2	3	3	3	3	3	3	5	4
5	21246001	21260000	11	7	10	9	3	5	8	9	6	7	7	6	8	4	4	6
5	21264001	21284000	14	9	13	10	4	6	10	10	7	9	9	7	10	5	6	7
5	21290001	21302000	15	10	15	13	6	6	11	11	9	9	9	7	11	5	5	8
5	21316001	21328000	14	9	14	12	5	7	10	10	8	7	10	7	11	5	6	8
5	21337001	21379000	9	7	10	8	4	5	6	5	6	4	8	6	8	4	5	7
5	21390001	21397000	12	8	10	8	5	5	7	7	6	6	9	6	9	4	5	7
5	21400001	21411000	11	8	10	9	5	5	7	6	5	4	6	4	7	3	4	5
5	21413001	21442000	14	10	13	11	6	7	9	8	7	5	9	7	9	5	6	7
5	21447001	21464000	12	8	11	9	5	6	10	7	7	5	9	6	9	5	6	7
5	21492001	21502000	7	5	6	5	3	4	5	5	4	4	5	4	4	3	4	4
5	21556001	21564000	12	8	11	9	5	6	8	7	5	4	6	5	7	5	6	5
5	21566001	21581000	16	10	14	12	5	6	10	9	9	7	6	5	10	6	7	7
5	21584001	21601000	17	11	15	13	7	8	14	10	9	6	11	7	11	6	7	9
5	21615001	21624000	11	8	10	8	5	6	9	6	6	4	9	6	8	5	5	6
5	21712001	21718000	10	7	9	8	5	5	7	6	5	4	6	5	7	5	5	5
5	21722001	21729000	12	8	12	10	5	6	8	7	6	4	6	5	8	5	6	5
5	21731001	21746000	16	11	14	13	5	6	11	9	9	7	6	5	10	6	7	7
5	21755001	21769000	20	13	18	15	8	10	16	12	11	7	14	8	13	7	9	11
5	21774001	21787000	14	10	12	10	6	8	11	8	7	6	11	6	10	5	6	8
5	21791001	21803000	12	8	11	9	6	6	10	7	7	5	10	6	9	5	6	7
5	21808001	21814000	9	7	8	6	4	5	6	6	5	5	7	5	6	3	4	5
5	21827001	21839000	8	6	8	5	4	5	6	6	6	6	6	5	7	4	5	6
5	21908001	21919000	21	12	17	15	8	7	10	12	8	10	11	9	11	5	6	8
5	21922001	21935000	12	7	11	9	5	6	7	8	6	6	8	7	7	4	5	6
5	21942001	21970000	11	7	9	7	4	6	7	7	6	6	7	5	7	3	5	6
5	21972001	21984000	17	12	16	14	5	8	11	10	7	5	8	6	10	5	8	9
5	21987001	22000000	21	13	17	16	8	10	14	12	10	9	11	9	13	7	9	10
5	22003001	22016000	14	8	12	13	5	8	11	8	7	6	9	6	11	6	7	6
5	22018001	22025000	11	5	8	10	4	6	7	7	2	5	7	5	8	4	6	6
5	22036001	22047000	17	12	15	13	5	7	10	10	6	7	12	10	13	7	10	9
5	22054001	22061000	18	11	12	13	6	6	8	9	6	7	11	9	11	6	9	10
5	22064001	22090000	15	9	12	12	5	5	7	8	5	7	9	7	9	4	7	7
5	22092001	22122000	18	10	14	12	6	5	8	10	6	9	10	8	9	4	6	8
5	22126001	22137000	10	5	8	8	5	4	5	6	4	5	7	6	6	4	4	5
5	22140001	22179000	9	5	8	6	4	4	4	4	3	2	7	6	7	4	5	4
5	22186001	22197000	10	6	7	7	4	5	3	4	2	2	6	5	4	4	5	3
5	22200001	22210000	11	7	9	9	5	6	6	5	2	2	7	5	5	4	6	4
5	22236001	22243000	14	9	12	11	6	7	9	8	7	5	9	7	8	6	7	5
5	22301001	22307000	12	8	10	10	5	6	8	7	6	5	7	6	7	5	6	5
5	22315001	22323000	11	6	9	7	4	6	5	4	3	2	7	6	5	4	5	4
5	22326001	22333000	13	9	11	11	6	7	9	8	7	5	9	7	8	6	7	5
5	22336001	22362000	15	10	13	12	5	7	10	9	8	6	7	6	10	5	7	6
5	22371001	22386000	19	12	17	16	8	10	14	11	10	8	12	9	13	7	9	8
5	22391001	22421000	14	10	13	12	6	7	9	8	7	6	9	8	10	6	7	6
5	22423001	22450000	11	8	11	11	5	6	7	7	6	5	7	5	7	4	5	4
5	22452001	22465000	12	8	11	10	5	6	8	8	6	5	8	7	7	4	5	5
5	22472001	22479000	13	9	12	10	5	7	8	7	7	4	11	8	9	5	6	8
5	22482001	22514000	10	6	8	7	4	5	5	5	4	2	8	6	7	5	5	5
5	22518001	22528000	10	7	10	8	4	6	7	7	6	4	8	6	9	4	5	6
5	22564001	22576000	11	7	10	9	5	5	8	8	6	6	7	6	8	5	5	5
5	24086001	24109000	8	6	8	9	9	7	9	5	14	11	3	4	7	5	8	9
5	24125001	24140000	4	3	4	5	5	4	4	4	7	6	2	3	4	3	3	3
5	26255001	26262000	20	20	18	14	26	30	19	3	25	3	2	4	16	15	8	7
5	26570001	26576000	15	15	15	12	15	15	15	17	15	14	13	15	15	15	14	13
5	63792001	63808000	10	10	10	9	9	9	9	9	11	8	8	9	9	8	10	9
5	66016001	66023000	7	7	7	7	7	7	8	10	6	6	7	7	7	5	7	4
5	66029001	66050000	8	9	8	7	8	8	9	11	6	6	8	7	8	5	9	4
5	75016001	75024000	119	109	135	96	142	132	127	21	88	88	33	79	103	94	105	85
5	82483001	82492000	10	11	13	9	18	14	6	12	13	8	2	4	14	9	12	9
5	82495001	82505000	11	11	13	8	19	14	6	13	13	9	2	3	15	9	13	9
5	82508001	82515000	11	12	14	9	19	14	6	13	13	9	2	4	15	9	13	9
5	82519001	82526000	14	15	18	11	25	19	8	15	18	12	3	5	20	12	18	12
5	82547001	82554000	10	10	12	8	17	13	6	13	12	9	2	4	14	9	12	9
5	94445001	94458000	15	9	16	17	8	11	22	20	10	11	5	5	5	4	4	5
5	94463001	94492000	13	14	14	15	10	11	20	18	19	21	13	12	10	10	20	18
5	105614001	105625000	3	2	1	2	3	3	1	1	3	2	4	1	2	14	6	27
5	110513001	110519000	3	2	2	2	3	3	2	0	3	1	0	0	2	2	2	1
6	1	59000	11	8	6	11	5	5	10	8	16	15	6	6	6	6	5	6
6	61001	84000	9	8	8	13	9	9	9	8	7	7	7	8	9	9	10	10
6	86001	96000	9	9	8	11	7	8	8	8	5	5	6	7	8	8	7	7
6	100001	110000	4	4	4	5	3	3	3	4	2	2	4	4	4	5	4	5
6	16953001	16962000	17	12	9	16	16	15	7	6	7	4	4	5	13	13	5	5
6	27168001	27180000	7	7	7	8	7	5	6	5	4	3	5	7	6	6	3	5
6	27238001	27250000	6	6	6	6	5	4	5	4	2	2	5	7	5	5	2	4
6	27276001	27287000	6	6	7	6	6	5	6	4	3	2	4	7	5	5	3	4
6	27295001	27309000	7	7	7	7	7	5	6	6	3	3	6	8	6	5	3	5
6	27312001	27319000	6	6	6	7	7	5	6	5	3	3	5	7	5	5	3	4
6	27323001	27329000	7	8	8	8	7	6	7	4	3	3	4	7	6	6	3	4
6	27340001	27358000	7	7	7	7	7	5	6	5	3	3	6	8	6	6	3	4
6	27362001	27372000	7	7	7	7	7	5	6	4	3	3	5	7	6	6	3	5
6	27375001	27383000	5	6	6	6	6	5	5	3	3	3	3	5	5	5	3	3
6	27385001	27392000	7	6	7	7	7	6	5	3	4	3	4	6	6	6	3	4
6	39522001	39533000	5	5	5	6	5	4	4	4	4	3	5	4	6	6	5	5
6	43635001	43647000	4	4	4	4	3	4	4	2	4	2	2	2	4	4	4	3
6	43679001	43689000	4	4	4	4	4	4	4	1	4	2	1	2	4	4	4	3
6	43696001	43704000	4	4	4	4	4	4	4	1	4	2	1	2	4	4	4	4
6	43713001	43722000	4	4	4	4	4	4	4	1	4	2	1	2	4	4	3	3
6	44967001	44981000	7	6	6	8	5	8	6	10	5	4	3	4	5	6	3	4
6	52451001	52467000	7	7	6	7	8	7	12	11	6	6	9	7	11	9	9	9
6	52469001	52478000	9	9	8	8	11	9	16	14	8	8	11	9	15	12	12	12
6	52482001	52495000	10	9	8	9	10	9	17	14	8	7	11	8	15	12	12	11
6	52501001	52508000	11	11	10	10	13	11	19	18	8	8	14	10	19	15	14	14
6	52518001	52526000	4	4	4	4	4	5	7	5	2	2	4	4	8	5	7	4
6	52529001	52539000	7	7	7	7	8	8	14	13	6	6	11	8	13	10	12	9
6	52543001	52560000	7	6	6	6	8	8	13	11	5	5	9	7	13	9	11	8
6	52566001	52576000	7	7	6	7	8	7	14	13	6	5	11	7	13	11	11	10
6	52592001	52600000	9	9	8	8	11	9	18	17	8	7	12	8	16	14	12	13
6	52654001	52662000	8	8	7	8	9	8	14	13	7	6	10	7	13	11	10	10
6	52712001	52719000	6	5	5	5	6	6	10	10	4	5	7	6	9	7	8	7
6	52781001	52798000	6	6	5	6	7	6	10	9	5	5	8	6	10	9	8	8
6	52806001	52814000	6	6	5	5	5	4	9	8	6	5	4	4	5	6	3	5
6	52816001	52837000	6	5	5	5	5	4	10	9	6	6	4	4	6	6	3	4
6	52839001	52851000	7	6	6	6	6	5	12	10	8	7	5	5	5	7	3	5
6	52853001	52870000	6	5	5	5	5	4	10	8	6	6	4	4	6	6	4	4
6	52880001	52886000	5	6	7	4	9	11	4	4	2	2	2	1	2	3	2	2
6	53301001	53307000	7	7	7	5	6	5	8	2	8	4	1	3	5	5	7	6
6	53370001	53377000	3	4	3	3	4	4	4	1	3	2	1	2	3	3	3	3
6	53574001	53586000	6	7	7	5	6	5	9	1	6	3	1	2	5	5	4	4
6	53595001	53602000	7	7	7	6	6	5	9	3	6	4	2	3	5	6	5	5
6	53642001	53648000	7	7	7	6	7	6	9	3	6	3	2	3	6	5	5	6
6	53894001	53909000	6	6	6	5	5	5	7	2	5	3	1	2	5	4	4	4
6	53919001	53925000	8	8	8	7	7	6	10	3	7	4	2	3	6	6	5	6
6	53960001	53970000	5	5	5	4	5	4	6	2	4	3	2	3	4	4	4	4
6	55710001	55718000	3	3	4	4	2	2	3	2	2	2	4	4	3	6	4	4
6	55837001	55852000	3	2	4	4	1	1	3	2	1	1	6	5	4	8	5	5
6	57981001	57989000	3	3	3	3	2	2	2	0	2	1	0	1	2	2	2	1
6	58057001	58063000	3	3	3	3	3	2	2	1	2	1	0	1	2	3	2	1
6	58065001	58075000	2	2	2	3	3	2	2	0	2	1	0	1	2	2	2	2
6	58637001	58649000	3	3	3	3	2	2	3	0	3	1	0	1	2	2	2	1
6	58951001	58957000	3	3	3	3	2	2	2	0	3	1	0	1	2	3	1	1
6	59632001	59638000	2	3	3	3	2	2	2	1	3	1	0	1	2	2	2	1
6	69396001	69404000	2	3	3	3	2	2	3	0	2	1	0	1	2	2	2	2
6	129814001	129825000	16	16	16	14	17	16	17	16	17	15	13	14	17	17	15	14
6	129931001	129941000	11	11	12	10	12	12	11	12	11	10	9	10	11	12	10	9
6	150985001	150991000	1	1	1	3	2	3	1	5	1	1	1	1	1	1	51	35
6	151925001	151932000	21	23	28	24	21	21	23	12	17	21	6	9	11	10	8	10
6	151935001	151943000	11	13	15	14	13	13	13	10	10	13	6	7	9	8	7	9
6	151992001	152005000	13	14	16	15	14	15	15	13	12	16	8	10	13	12	10	13
6	152007001	152015000	15	17	20	18	16	17	18	6	13	17	5	9	15	14	8	13
6	152041001	152048000	23	26	30	27	24	26	27	18	21	28	11	16	21	18	15	21
6	152103001	152113000	19	21	24	22	21	22	22	18	17	24	11	14	19	16	13	18
6	152133001	152140000	23	26	31	28	25	26	27	22	21	29	12	15	22	19	15	21
6	152174001	152182000	18	20	24	22	20	21	21	14	16	21	8	10	12	11	8	11
6	152185001	152192000	20	22	26	22	20	20	22	10	17	21	6	9	11	11	8	11
6	152197001	152210000	15	16	20	18	15	16	17	13	14	18	7	9	12	11	9	12
7	22200001	22211000	7	6	6	6	8	7	7	8	4	5	5	6	9	6	9	9
7	22214001	22240000	8	7	7	6	9	9	6	10	5	5	5	7	9	7	9	9
7	22315001	22329000	9	8	8	7	10	10	7	13	6	7	6	8	11	8	11	11
7	22334001	22347000	7	6	6	6	8	8	7	10	5	5	5	7	9	7	10	10
7	22419001	22427000	7	6	6	6	8	7	7	10	5	5	6	7	10	7	9	10
7	22430001	22475000	7	6	6	6	8	8	6	10	5	5	5	7	9	7	9	9
7	22517001	22535000	6	5	5	5	6	6	5	8	4	4	4	5	6	5	6	6
7	23172001	23181000	5	5	5	5	5	5	4	3	5	3	2	3	4	4	3	4
7	23365001	23400000	5	4	5	3	3	3	4	5	3	5	3	6	8	6	5	5
7	23476001	23487000	4	3	4	3	3	2	4	5	2	4	2	5	6	6	4	4
7	23529001	23549000	5	5	5	4	3	3	5	6	3	5	3	7	9	7	5	5
7	23554001	23563000	4	4	4	3	2	2	4	5	3	5	2	6	8	7	4	4
7	23566001	23579000	5	5	5	3	3	2	4	5	4	6	3	7	10	8	5	5
7	23592001	23601000	3	3	3	2	1	1	2	3	2	3	2	4	6	4	3	3
7	23651001	23662000	4	4	4	3	3	3	5	6	3	5	3	6	7	6	4	5
7	23758001	23765000	7	6	7	4	4	3	5	6	4	7	4	8	11	10	7	7
7	23773001	23791000	4	3	3	2	2	1	3	4	2	4	2	4	7	5	3	3
7	23793001	23802000	4	4	4	3	2	2	3	5	3	4	2	5	7	6	4	4
7	23809001	23816000	5	5	5	4	3	3	5	6	4	6	3	7	9	8	6	6
7	24006001	24012000	6	4	6	4	3	3	3	5	4	3	4	3	4	4	4	3
7	24341001	24357000	13	17	14	18	18	33	15	25	18	21	14	15	8	22	8	11
7	24642001	24648000	4	4	4	3	5	5	4	2	4	3	2	3	5	5	5	4
7	24653001	24663000	3	4	3	3	3	4	2	2	3	3	2	3	4	4	5	3
7	24682001	24697000	3	5	5	4	5	5	3	3	3	3	3	4	6	5	5	4
7	24701001	24709000	4	6	5	4	5	6	3	3	3	3	2	4	6	5	6	3
7	24713001	24728000	3	5	5	3	5	5	2	2	3	3	3	4	6	5	6	4
7	24747001	24761000	4	5	5	4	5	4	3	3	3	3	3	4	6	5	5	4
7	25357001	25380000	10	7	10	6	6	6	5	8	7	6	7	6	6	10	9	4
7	25382001	25400000	8	6	10	5	4	4	4	6	5	5	6	4	4	6	6	3
7	25403001	25418000	13	9	15	7	6	6	6	10	8	7	9	6	7	9	8	5
7	25421001	25429000	13	9	14	7	6	6	6	10	8	6	8	6	8	10	10	6
7	25457001	25466000	14	10	15	8	7	7	7	12	9	8	10	7	8	11	10	6
7	25468001	25475000	15	11	16	9	7	7	7	12	9	8	11	8	9	11	11	6
7	25482001	25492000	14	10	15	8	7	6	7	11	8	7	9	7	8	10	10	6
7	25509001	25523000	14	10	14	9	7	6	6	10	8	8	10	7	8	10	10	6
7	25531001	25538000	18	13	18	12	8	8	8	12	11	9	13	10	10	13	13	7
7	25542001	25561000	10	7	11	7	5	5	5	9	7	6	7	6	6	8	8	5
7	25641001	25651000	13	9	15	8	6	6	7	11	9	7	9	7	7	10	10	6
7	25666001	25678000	14	11	15	8	7	6	7	12	8	8	10	7	8	11	10	7
7	25685001	25692000	19	14	20	11	7	7	9	14	11	9	13	10	11	14	15	8
7	25706001	25720000	14	11	15	9	7	6	7	11	9	8	10	7	8	11	11	7
7	25728001	25734000	20	15	21	13	9	9	9	14	12	11	15	11	12	15	16	9
7	25739001	25757000	10	8	11	7	5	5	5	9	7	6	8	6	6	8	8	5
7	25764001	25786000	8	6	9	5	4	3	4	6	5	4	6	5	5	6	6	3
7	25855001	25903000	13	10	15	9	8	7	6	9	9	9	9	8	7	12	11	6
7	25953001	25961000	10	9	13	7	7	7	5	9	8	8	8	7	7	10	11	6
7	25969001	25986000	8	7	9	6	8	7	3	6	8	6	9	6	6	9	9	4
7	25990001	25998000	6	4	7	4	5	5	2	3	4	4	4	4	4	7	7	2
7	26002001	26011000	6	5	8	4	6	7	3	6	7	6	10	3	6	9	6	4
7	26013001	26022000	5	4	6	4	5	5	3	5	6	5	8	3	6	8	5	3
7	26026001	26034000	4	4	5	3	5	5	2	6	3	3	6	2	6	9	5	0
7	26045001	26057000	12	10	14	9	13	12	6	13	13	10	19	8	8	14	12	7
7	26069001	26087000	10	9	11	9	16	13	6	13	14	9	23	9	8	13	11	9
7	26144001	26160000	12	13	13	13	17	12	5	13	17	11	27	9	8	14	13	11
7	26162001	26176000	17	19	18	19	25	17	8	19	25	16	42	15	13	21	18	15
7	26186001	26194000	16	16	17	16	24	19	9	20	22	14	36	13	12	19	17	12
7	26196001	26207000	9	7	10	8	12	10	4	10	11	7	16	7	6	10	8	7
7	26219001	26230000	16	14	18	13	15	14	8	15	18	13	24	10	9	17	15	11
7	26254001	26263000	4	4	5	3	5	5	2	6	3	3	6	2	6	9	5	0
7	26266001	26275000	5	5	7	4	6	5	3	5	6	5	8	3	6	8	5	2
7	26290001	26299000	6	5	7	4	4	5	2	3	4	5	4	4	4	6	7	2
7	26301001	26309000	6	4	7	4	4	4	2	3	4	5	5	4	4	6	7	2
7	26364001	26370000	12	14	15	14	25	20	9	23	24	15	40	13	11	17	15	14
7	26426001	26452000	14	16	15	16	22	15	7	18	21	13	35	11	10	16	14	12
7	26462001	26474000	19	21	22	21	27	20	10	25	26	16	43	14	13	21	18	15
7	26477001	26483000	15	15	17	15	18	15	8	21	18	12	26	10	9	15	12	10
7	26486001	26498000	10	13	12	13	19	14	7	17	17	11	30	9	8	12	11	10
7	26501001	26515000	9	10	10	10	18	14	6	16	17	10	27	9	8	12	11	9
7	26524001	26530000	16	15	17	14	25	21	10	22	22	15	37	14	12	20	18	14
7	26532001	26543000	11	10	11	9	13	11	7	15	15	9	22	6	7	11	9	9
7	26548001	26566000	14	11	16	11	13	13	7	14	16	11	22	9	8	14	13	10
7	26571001	26580000	13	11	16	11	13	12	7	13	18	11	21	9	6	12	13	10
7	26598001	26607000	13	13	16	14	16	14	8	20	16	10	25	9	7	13	11	10
7	26610001	26616000	15	14	16	14	17	15	8	20	17	11	26	9	8	15	12	10
7	26670001	26676000	4	5	5	4	5	5	3	4	4	4	3	4	6	6	6	5
7	27703001	27715000	6	7	5	8	6	6	7	2	6	3	1	2	5	5	4	3
7	27918001	27928000	7	8	6	9	7	8	8	2	8	3	1	2	6	7	4	4
7	27937001	27948000	4	4	4	5	4	4	5	1	4	2	1	1	3	4	3	2
7	28085001	28109000	2	3	2	2	5	5	3	3	3	4	2	2	2	3	3	3
7	28112001	28119000	2	3	2	2	5	4	2	3	3	4	2	2	2	3	3	3
7	28185001	28209000	1	3	1	2	5	5	3	3	3	4	2	2	2	3	3	3
7	28354001	28362000	22	24	19	17	21	21	24	15	23	12	10	13	19	21	14	15
7	28365001	28378000	28	30	24	22	28	29	29	19	32	15	14	23	29	32	25	20
7	28587001	28600000	29	31	26	22	31	33	30	20	36	17	14	25	31	33	27	23
7	28604001	28610000	10	12	9	21	12	11	29	12	9	11	11	13	10	16	10	20
7	28684001	28690000	11	13	10	10	6	6	12	10	6	6	7	8	6	9	8	6
7	28696001	28721000	20	24	17	16	12	12	22	14	6	6	13	15	12	18	12	8
7	28725001	28750000	18	24	15	11	11	11	16	11	5	5	11	12	12	13	11	4
7	28757001	28765000	12	15	10	9	7	8	11	11	6	6	8	8	6	9	8	4
7	28767001	28774000	10	13	9	8	6	7	11	9	4	5	7	7	5	8	6	3
7	28781001	28787000	12	14	10	9	7	7	10	9	5	5	8	8	6	9	8	4
7	28789001	28800000	8	10	7	7	5	5	8	7	4	5	6	6	5	7	5	3
7	28811001	28818000	3	3	3	3	0	0	0	3	3	3	3	3	1	2	2	3
7	59465001	59471000	12	11	11	12	9	6	12	13	10	11	11	11	13	12	12	12
7	79809001	79817000	6	4	7	4	3	3	3	3	3	3	2	2	3	2	3	3
7	79828001	79837000	5	3	7	4	2	2	3	2	2	2	2	2	2	2	2	2
7	79841001	79847000	4	3	5	3	2	2	3	3	1	2	2	2	2	2	1	1
7	79994001	80002000	6	4	7	4	3	3	3	2	3	3	2	2	2	2	3	2
7	80016001	80038000	4	4	4	4	3	3	4	3	3	3	2	3	3	3	3	3
7	82101001	82122000	4	3	2	5	1	2	9	6	2	2	2	2	2	2	2	2
7	82127001	82141000	3	2	2	4	1	2	8	5	2	2	1	2	1	2	2	2
7	82148001	82176000	4	3	2	5	1	2	9	6	2	2	2	2	2	2	2	2
7	82181001	82194000	9	6	6	10	6	4	14	11	5	4	3	3	4	4	4	2
7	82202001	82221000	9	6	5	9	5	3	13	10	5	4	3	3	4	4	3	2
7	82228001	82243000	10	7	6	11	7	6	15	12	5	5	3	3	5	5	3	2
7	82246001	82255000	12	9	8	13	9	7	18	15	7	5	4	4	6	7	4	2
7	82258001	82268000	11	7	7	12	6	5	17	12	6	5	4	3	5	5	4	2
7	82272001	82293000	9	6	6	11	6	4	13	11	4	4	4	3	4	4	4	2
7	82296001	82304000	8	6	6	9	6	3	13	10	4	3	3	2	4	4	3	2
7	82306001	82314000	11	7	7	12	7	4	16	12	6	4	4	3	4	5	5	2
7	82320001	82328000	15	12	11	18	12	9	24	18	8	5	6	5	8	8	7	3
7	82330001	82350000	10	7	7	11	6	5	16	12	6	5	4	3	4	4	4	2
7	82353001	82392000	11	8	8	13	7	5	17	13	6	5	5	4	5	5	5	3
7	82397001	82436000	12	8	8	13	8	6	18	13	7	5	4	4	5	5	5	2
7	82439001	82459000	10	7	7	11	6	5	15	12	6	5	4	3	4	4	4	2
7	82461001	82468000	19	15	14	23	15	11	30	24	10	7	8	7	9	10	9	5
7	82475001	82483000	11	8	7	13	7	4	17	12	6	4	4	4	4	5	5	2
7	82485001	82493000	8	5	5	9	6	3	12	10	4	3	3	2	3	3	3	1
7	82496001	82533000	12	9	9	14	9	6	18	16	6	5	5	4	5	5	6	2
7	82544001	82568000	9	7	8	14	10	5	15	15	7	6	3	2	6	7	5	2
7	82571001	82580000	4	3	2	5	2	2	9	6	2	2	1	2	2	2	1	1
7	82583001	82590000	3	3	3	5	2	2	8	6	2	2	2	2	2	2	2	1
7	82592001	82601000	5	4	4	7	2	3	12	9	2	2	2	3	3	2	2	2
7	82603001	82615000	4	3	3	6	2	2	10	7	2	2	2	3	2	2	2	2
7	82617001	82623000	4	3	2	5	2	2	9	7	2	2	2	2	2	2	2	2
7	82625001	82631000	3	2	2	4	1	1	7	5	1	1	1	2	1	1	2	1
7	82686001	82710000	8	7	7	14	9	5	15	15	6	6	3	2	6	6	4	2
7	82713001	82722000	4	3	3	5	2	2	9	6	2	2	2	2	2	2	1	1
7	82725001	82732000	3	3	3	5	2	2	9	6	2	2	2	2	2	2	2	2
7	82734001	82743000	5	4	4	7	2	3	13	9	2	2	2	3	3	2	2	2
7	82745001	82757000	4	3	3	6	2	2	10	7	2	2	2	2	2	2	2	2
7	82759001	82765000	4	3	3	5	2	2	9	7	2	2	2	2	2	2	2	2
7	82767001	82773000	3	2	2	4	1	1	7	5	1	1	1	2	1	1	2	1
7	82787001	82812000	3	3	2	4	2	2	8	6	2	2	1	2	1	1	1	2
7	82823001	82830000	4	3	3	5	2	2	9	6	2	2	2	2	2	2	2	2
7	82833001	82843000	3	2	2	4	2	1	7	5	1	1	1	1	1	1	1	2
7	82850001	82863000	3	3	2	5	2	2	8	6	2	2	2	2	2	2	2	2
7	82868001	82881000	3	2	2	4	2	2	9	5	2	2	2	1	2	1	1	1
7	82883001	82897000	5	3	3	6	2	2	13	7	2	2	2	2	2	2	2	2
7	82907001	82918000	4	3	3	5	2	2	12	6	2	2	2	2	2	3	2	2
7	82931001	82937000	4	3	3	5	2	2	9	6	2	2	2	2	2	2	2	2
7	83821001	83828000	10	14	12	10	12	12	12	11	10	8	13	12	14	13	13	12
7	83830001	83840000	5	6	5	4	6	7	5	5	4	4	7	6	6	6	6	6
7	83851001	83863000	5	7	6	5	6	6	6	7	5	4	8	7	7	6	6	6
7	83868001	83874000	6	9	8	7	7	8	7	9	5	5	7	6	6	7	7	6
7	83912001	83922000	7	10	9	7	8	9	7	9	6	6	10	9	8	8	8	9
7	83946001	83955000	5	6	5	4	6	6	6	6	4	4	7	6	6	6	5	6
7	83964001	83977000	5	7	6	5	6	7	6	7	5	4	7	7	7	6	6	6
7	83982001	83988000	6	8	7	6	7	7	6	8	5	5	6	5	6	6	6	6
7	84010001	84019000	5	7	4	4	5	5	4	4	2	2	4	4	5	3	4	5
7	84023001	84031000	6	8	6	5	7	7	6	6	4	4	6	6	7	6	6	6
7	84110001	84130000	5	7	6	5	6	6	5	6	4	5	5	5	5	5	5	4
7	84132001	84139000	5	7	6	5	6	6	5	6	4	4	6	6	6	6	6	6
7	84161001	84188000	7	9	7	6	8	8	7	8	5	5	8	8	7	8	8	8
7	84190001	84209000	5	8	6	6	6	6	6	7	4	4	7	7	7	7	8	8
7	84236001	84246000	3	4	3	3	3	4	3	3	3	3	4	5	4	4	5	5
7	84258001	84267000	4	6	5	5	5	5	4	6	4	4	5	4	4	4	4	4
7	84290001	84304000	6	7	6	5	6	7	5	6	4	5	6	6	5	5	5	6
7	84463001	84471000	7	10	8	7	9	8	8	8	6	5	8	8	8	8	7	8
7	84479001	84490000	4	7	5	4	6	6	5	5	4	3	6	6	5	5	5	6
7	84523001	84537000	5	7	6	4	6	6	5	6	4	4	7	6	6	6	6	6
7	84554001	84568000	4	7	6	4	6	6	5	5	5	5	6	6	4	4	4	5
7	84627001	84633000	6	7	7	6	6	6	6	7	4	5	7	7	6	6	6	6
7	84643001	84658000	5	7	6	5	6	6	5	6	4	4	6	5	5	5	5	6
7	84692001	84704000	4	7	5	4	5	5	4	4	2	2	7	5	7	7	5	4
7	84709001	84731000	3	5	4	3	4	4	3	4	2	3	5	5	5	5	4	4
7	84816001	84828000	5	7	6	4	6	5	5	6	4	4	6	5	6	5	5	5
7	84865001	84874000	8	10	8	7	8	8	8	9	6	6	9	9	7	8	7	8
7	84887001	84894000	2	3	3	3	3	2	3	3	1	1	4	4	4	4	4	5
7	84900001	84916000	5	8	6	6	6	5	6	6	3	4	8	7	7	7	8	8
7	84918001	84933000	8	11	9	8	9	10	9	11	6	7	10	10	10	10	10	10
7	84944001	84950000	7	11	9	7	8	9	8	9	5	4	10	9	8	8	8	8
7	85013001	85019000	7	10	8	6	8	8	7	8	4	4	9	8	7	7	7	7
7	85033001	85049000	5	8	6	6	6	5	6	6	3	4	8	7	7	7	8	8
7	85051001	85070000	7	11	8	7	8	8	7	9	5	5	9	8	8	8	9	9
7	85086001	85123000	5	7	6	5	6	6	5	6	4	4	6	6	6	6	5	5
7	85250001	85260000	5	6	5	5	5	6	5	6	4	4	6	6	5	5	5	6
7	85439001	85453000	5	5	5	4	4	5	5	4	5	5	4	3	3	4	3	3
7	85459001	85468000	6	5	6	5	5	6	5	6	6	6	4	4	4	4	4	4
7	85476001	85494000	5	5	5	4	5	5	5	5	5	5	3	3	3	3	3	4
7	85504001	85533000	5	5	5	5	5	5	5	5	5	5	4	4	4	4	4	4
7	85672001	85680000	6	9	8	6	8	8	8	8	6	6	8	8	7	7	7	8
7	85781001	85804000	5	5	5	4	5	5	5	5	5	5	3	4	3	4	4	4
7	85853001	85861000	10	13	11	9	11	10	11	11	8	7	11	11	10	10	10	10
7	85954001	85962000	7	9	8	6	8	8	8	8	6	6	8	8	7	7	7	8
7	122932001	122941000	5	5	4	4	5	4	5	2	5	3	2	3	6	5	4	4
7	122951001	122972000	5	5	4	4	4	4	5	2	5	3	2	3	5	5	4	4
7	123094001	123120000	4	5	4	4	5	4	5	2	4	3	2	3	5	5	4	3
7	131455001	131466000	8	12	9	7	9	8	9	10	7	5	10	9	8	9	8	9
7	131478001	131493000	5	8	5	4	5	5	6	7	3	3	6	5	6	5	6	8
7	131495001	131503000	6	10	6	6	6	6	7	8	3	3	8	7	7	6	9	8
7	131537001	131560000	3	7	5	3	4	5	5	5	3	3	7	5	5	5	4	5
7	131571001	131577000	6	10	7	6	7	8	7	7	4	4	9	8	7	7	7	7
7	131586001	131601000	5	8	6	5	6	6	6	6	4	3	7	6	5	6	5	6
7	131603001	131610000	8	12	8	7	8	8	8	10	5	5	9	8	8	8	10	10
7	131618001	131633000	5	8	6	5	6	6	6	6	4	4	7	6	6	6	7	7
7	131654001	131666000	6	10	8	7	8	8	7	9	5	5	9	8	7	7	7	7
7	131679001	131697000	4	8	6	4	5	5	5	6	4	4	7	6	5	6	4	5
7	131707001	131714000	3	5	3	3	3	2	4	4	1	1	4	3	3	3	4	5
7	131719001	131728000	3	5	5	3	5	5	4	5	4	4	5	4	3	3	3	4
7	131791001	131801000	5	9	6	5	6	7	6	6	4	3	8	7	6	7	6	6
7	131808001	131827000	5	8	7	5	7	7	6	7	4	4	8	7	6	6	6	7
7	131840001	131848000	7	11	9	7	9	9	8	9	6	5	10	9	8	8	8	8
7	131876001	131891000	4	6	6	5	6	6	6	6	4	3	7	6	6	6	5	6
7	131909001	131929000	4	7	5	5	6	6	5	6	4	3	6	6	5	5	5	6
7	131931001	131943000	6	8	7	5	7	7	6	7	5	5	6	5	6	6	5	5
7	132562001	132569000	6	9	7	6	7	8	7	7	5	5	10	9	9	8	8	9
7	132571001	132599000	6	8	7	5	7	8	6	7	5	4	8	8	7	7	7	7
7	132611001	132618000	3	5	3	3	3	2	4	4	2	1	4	4	4	4	4	6
7	132630001	132642000	8	11	9	7	8	7	8	9	6	5	9	9	8	8	7	8
7	132656001	132663000	5	7	5	4	4	3	5	5	4	2	5	5	5	5	4	5
7	132708001	132718000	8	11	9	7	9	8	9	9	7	6	10	10	8	9	8	9
7	132792001	132800000	5	6	6	4	5	6	5	6	4	4	6	6	4	5	5	6
7	132806001	132819000	5	8	7	5	6	6	6	7	4	4	7	6	6	6	6	6
7	132856001	132868000	4	7	5	4	5	5	5	5	4	3	6	5	5	5	5	5
7	132881001	132891000	7	11	9	7	9	8	9	9	7	5	10	9	8	9	7	9
7	132898001	132906000	7	10	8	7	9	8	8	8	6	5	9	8	8	8	8	8
7	132939001	132948000	4	7	5	5	5	6	5	5	3	3	6	5	5	5	5	5
7	132950001	132966000	3	5	4	3	4	4	4	4	2	2	5	4	3	3	4	4
7	132973001	132984000	4	6	5	4	5	5	4	5	3	3	6	5	5	5	4	5
7	133012001	133024000	4	7	5	4	6	6	5	5	4	3	6	6	5	5	5	5
7	133031001	133039000	6	10	8	6	8	8	8	8	6	5	8	8	8	8	7	8
7	133046001	133056000	3	5	4	3	4	4	3	4	2	2	5	4	4	3	4	4
7	133058001	133067000	4	7	5	4	5	6	5	5	3	3	6	5	5	5	5	5
7	133091001	133103000	3	7	4	4	4	5	4	3	2	2	6	5	6	6	5	4
7	133170001	133180000	5	5	4	3	6	6	5	4	4	3	6	6	6	6	6	5
7	133182001	133191000	6	8	7	6	7	8	7	7	6	5	9	9	9	8	8	8
7	133202001	133208000	7	11	9	7	8	9	8	9	5	4	10	9	8	8	8	9
7	133218001	133227000	6	9	7	6	7	7	7	7	4	3	8	7	7	7	6	6
7	133241001	133259000	6	9	8	6	8	8	7	8	5	4	8	7	7	7	7	7
7	133261001	133270000	5	8	6	5	7	8	5	7	5	5	6	6	5	5	5	5
7	133299001	133305000	7	10	9	7	8	9	7	9	6	6	11	9	8	8	8	8
7	133329001	133345000	5	6	6	5	6	6	6	6	4	4	7	6	6	6	5	6
7	133347001	133360000	5	8	7	6	7	7	7	8	5	4	8	7	7	7	6	6
7	133366001	133373000	7	9	8	7	7	8	7	9	5	5	6	6	7	7	7	7
7	133387001	133396000	5	6	5	4	6	6	5	5	4	4	5	5	5	5	4	5
7	133400001	133410000	5	8	5	5	6	6	5	5	3	2	5	5	5	4	4	5
7	133413001	133422000	7	10	8	7	8	8	7	8	5	4	8	7	7	7	7	7
7	133428001	133438000	6	8	7	6	7	8	6	7	5	5	8	7	7	7	5	7
7	133481001	133500000	6	7	7	6	7	7	6	7	4	5	7	7	6	6	6	6
7	133509001	133530000	6	8	7	5	7	7	6	7	5	5	6	5	6	6	5	5
7	133532001	133550000	5	7	6	5	6	6	6	7	4	4	6	6	6	5	5	6
7	133716001	133726000	5	5	5	5	5	6	5	5	5	5	4	4	4	4	3	4
7	133728001	133747000	4	5	4	4	4	4	5	4	4	4	3	3	3	3	3	3
7	133758001	133767000	6	6	6	5	6	6	6	6	6	6	4	4	4	4	4	4
7	133837001	133849000	5	5	5	4	6	6	5	6	5	5	4	4	4	4	4	4
7	133852001	133858000	5	5	5	4	5	5	5	4	5	5	3	4	3	3	3	3
7	133868001	133875000	6	6	6	5	7	7	6	7	7	7	4	4	4	5	4	4
7	134262001	134268000	5	5	6	6	5	5	5	6	4	3	4	4	4	5	5	3
7	134289001	134307000	5	4	6	5	4	4	4	4	3	2	2	3	4	4	4	2
8	157001	165000	2	2	2	2	2	2	2	0	3	2	0	1	2	2	2	2
8	1528001	1534000	3	2	4	4	3	3	2	1	5	5	3	3	7	2	5	4
8	23397001	23404000	6	7	6	5	10	10	6	4	14	4	3	6	12	12	6	7
8	41487001	41493000	14	14	14	12	15	15	14	16	15	13	12	13	14	15	13	12
8	62810001	62820000	26	27	24	20	35	38	24	16	40	13	12	24	35	35	25	24
8	70562001	70576000	10	7	8	9	10	9	6	8	9	10	8	9	5	5	15	16
8	70583001	70589000	9	7	8	8	8	9	5	7	8	8	6	8	4	4	14	14
8	70696001	70705000	7	6	6	6	7	7	5	6	6	7	6	7	4	4	11	10
8	70755001	70763000	8	6	7	7	8	8	5	7	7	8	7	8	5	5	12	12
8	70879001	70885000	6	5	5	4	5	8	6	5	4	5	3	3	4	3	2	2
8	70887001	70896000	4	4	4	4	5	7	4	4	3	4	3	4	4	3	1	2
8	70906001	70916000	6	5	6	5	5	8	6	6	5	6	5	5	6	4	2	2
8	71105001	71116000	7	6	6	5	6	8	7	7	5	6	5	6	6	4	2	2
8	78234001	78241000	7	8	7	5	9	11	7	3	8	5	2	3	4	4	3	3
8	78369001	78381000	7	8	7	5	10	12	7	4	8	6	2	3	4	3	3	3
8	97240001	97251000	13	13	12	11	17	18	13	9	19	7	5	12	16	17	13	11
8	114303001	114309000	11	10	10	10	10	10	11	11	10	11	10	8	9	9	9	11
8	118365001	118373000	3	3	4	4	2	2	4	3	2	3	2	2	2	4	5	3
8	127841001	127847000	84	91	6	100	5	12	38	14	12	56	28	17	10	9	21	38
9	120001	168000	14	12	10	12	11	10	9	8	10	9	9	11	10	10	11	11
9	170001	181000	10	9	8	14	9	9	9	9	8	8	11	9	11	10	12	12
9	1683001	1692000	4	7	7	5	5	3	3	3	3	3	3	3	3	3	3	3
9	1801001	1809000	17	15	21	12	9	12	6	7	6	7	7	9	5	7	6	5
9	1828001	1839000	22	17	25	13	12	12	7	7	7	7	7	9	6	8	6	6
9	1898001	1909000	13	10	13	8	11	10	8	4	10	4	3	4	8	8	6	5
9	1913001	1924000	9	6	10	4	6	4	3	3	3	2	2	2	2	2	2	3
9	1935001	1944000	22	15	25	11	12	9	7	7	6	6	6	7	6	7	6	6
9	1964001	1976000	22	18	25	14	11	11	7	7	7	7	7	9	6	8	7	6
9	2015001	2030000	22	17	25	13	11	13	7	8	7	7	7	11	6	9	7	6
9	2038001	2045000	18	15	21	12	9	11	5	6	6	6	6	8	5	7	6	5
9	2094001	2103000	21	15	24	10	12	8	7	7	6	6	6	7	6	7	6	6
9	2155001	2163000	17	11	18	8	10	6	6	6	5	5	4	5	5	5	6	5
9	2177001	2187000	16	12	18	9	8	8	5	6	5	6	5	7	5	6	5	5
9	2370001	2379000	24	12	23	10	8	5	9	7	4	4	5	6	6	6	8	6
9	3308001	3315000	4	5	5	4	3	3	3	3	2	2	2	2	4	4	4	3
9	3718001	3726000	5	7	5	6	7	7	11	8	7	8	4	7	5	4	6	6
9	4256001	4268000	12	13	12	11	12	12	11	12	11	10	14	16	12	14	11	11
9	4444001	4461000	5	6	6	2	2	5	2	6	10	10	15	20	17	17	6	11
9	4463001	4491000	4	5	5	2	3	5	2	5	8	8	11	15	12	13	7	9
9	4990001	4996000	3	5	6	6	2	3	3	3	3	3	4	2	3	3	4	4
9	5203001	5228000	4	4	4	4	3	4	4	4	4	4	3	4	4	8	4	3
9	5399001	5408000	2	2	3	2	1	2	3	3	3	3	2	3	3	3	5	3
9	5412001	5428000	106	119	10	122	12	44	118	48	21	90	59	37	25	24	63	87
9	5510001	5519000	2	3	3	2	1	2	3	3	3	3	2	4	3	3	4	3
9	5525001	5577000	8	7	9	7	7	9	6	8	5	5	5	6	4	5	5	5
9	5579001	5591000	13	11	14	11	13	19	8	8	6	6	7	8	4	6	6	7
9	5596001	5602000	9	7	10	7	8	10	5	9	5	5	5	6	4	5	5	5
9	5768001	5782000	1	1	1	1	2	3	2	2	7	5	2	2	2	2	2	2
9	6612001	6625000	10	9	9	8	7	9	8	12	10	11	9	5	9	7	5	6
9	6634001	6651000	15	14	14	13	13	13	12	16	13	15	10	8	12	9	6	6
9	6715001	6734000	14	13	13	12	11	12	12	16	13	14	10	7	12	10	7	7
9	6751001	6762000	10	10	10	9	9	10	8	12	11	12	8	6	9	8	5	6
9	11128001	11135000	4	4	4	4	5	4	6	3	5	4	2	3	4	5	4	3
9	50919001	50926000	3	3	4	3	3	3	3	1	3	2	1	1	3	3	3	3
9	56084001	56118000	16	23	16	18	18	13	12	14	13	12	12	14	17	17	4	4
9	56120001	56132000	12	17	12	12	13	10	8	10	11	10	9	10	14	15	3	3
9	56135001	56143000	7	11	8	7	8	7	4	6	8	7	4	5	11	11	2	2
9	56145001	56156000	15	22	17	17	18	14	11	14	13	12	13	14	18	18	3	3
9	56171001	56187000	17	23	18	18	20	15	12	15	14	12	12	14	19	19	3	4
9	56243001	56251000	6	9	7	5	7	7	4	5	6	6	4	4	9	9	2	2
9	56253001	56273000	8	12	9	8	10	8	5	7	8	6	5	6	11	11	2	2
9	56281001	56295000	16	23	18	17	19	15	11	14	13	12	12	13	19	19	3	3
9	56297001	56330000	13	20	14	15	16	12	9	11	11	11	11	12	15	16	3	3
9	56332001	56338000	14	20	16	14	16	13	10	12	11	9	9	11	16	17	3	4
9	56340001	56352000	15	24	15	18	18	13	11	13	14	13	13	14	18	19	4	4
9	56354001	56372000	17	26	18	20	20	15	12	14	15	14	14	16	19	20	4	4
9	56649001	56660000	5	5	5	3	3	3	3	3	3	2	2	3	3	3	3	3
9	56670001	56676000	5	5	5	3	3	4	3	3	3	3	3	4	3	3	4	4
9	57279001	57285000	7	4	4	6	5	5	4	4	5	5	4	4	4	4	2	3
9	68619001	68625000	3	3	3	3	4	5	3	2	6	2	2	3	6	6	4	5
9	69719001	69745000	4	2	3	2	25	10	6	5	11	11	3	4	4	4	4	4
9	69747001	69757000	5	4	5	4	8	7	8	8	6	7	4	5	4	5	5	4
9	69760001	69769000	3	1	3	1	151	45	4	2	51	56	3	4	4	4	4	5
9	69839001	69847000	3	3	3	2	7	4	3	3	3	3	2	3	3	3	3	2
9	87528001	87540000	10	10	10	9	11	11	10	10	11	9	8	9	11	11	10	9
9	109815001	109832000	3	3	3	2	4	4	3	5	3	3	3	3	2	2	3	3
9	109878001	109884000	2	2	2	2	4	5	3	5	2	2	2	2	2	2	3	3
9	119539001	119548000	4	4	4	4	5	6	5	4	6	9	5	6	4	3	4	3
9	119584001	119591000	3	3	3	3	4	4	4	3	5	8	4	4	4	3	3	2
9	124850001	124857000	16	16	15	13	16	16	15	11	17	7	5	10	13	13	10	9
9	146710001	146718000	6	7	7	10	11	8	10	8	7	8	6	10	7	14	17	7
9	146735001	146741000	4	3	5	4	2	2	6	4	3	3	2	2	3	7	5	3
9	146743001	146757000	3	2	4	4	2	2	5	3	2	2	2	2	3	6	5	3
9	146808001	146816000	4	4	5	5	6	5	6	4	5	5	3	5	5	8	8	4
9	146818001	146841000	4	4	4	5	6	5	7	5	4	4	3	4	4	8	8	4
10	437001	444000	3	3	3	3	6	5	6	5	4	4	4	6	3	5	7	4
10	471001	484000	4	4	5	5	7	6	6	6	4	4	5	6	5	8	9	5
10	515001	535000	4	5	5	6	7	6	7	6	4	5	5	7	5	9	10	5
10	569001	578000	3	3	3	3	5	4	5	4	3	4	3	5	3	4	6	3
10	595001	612000	3	3	3	4	5	4	5	4	3	3	3	5	3	5	6	4
10	693001	721000	3	3	4	4	2	2	3	2	3	3	3	4	3	5	5	3
10	17520001	17526000	6	5	7	7	5	5	8	7	5	5	4	4	4	4	4	4
10	17564001	17574000	5	5	5	5	10	9	4	5	4	4	3	3	4	3	3	3
10	17594001	17600000	64	60	75	69	71	67	80	67	106	110	28	34	44	44	50	48
10	17613001	17619000	35	32	42	37	40	36	42	36	53	56	14	19	23	24	24	23
10	21573001	21584000	7	10	10	7	9	8	7	12	6	8	3	3	5	4	3	4
10	21588001	21599000	10	11	11	10	21	18	9	12	8	9	5	4	7	5	5	6
10	21616001	21622000	9	9	10	8	15	13	9	8	8	8	3	3	6	5	4	4
10	21914001	21925000	8	6	9	8	5	6	11	8	7	6	3	4	4	4	4	4
10	21927001	21943000	5	4	5	6	4	4	7	7	4	4	3	3	3	3	3	3
10	21945001	21960000	10	7	10	11	6	7	14	13	7	8	5	4	5	4	3	3
10	21962001	21978000	10	8	10	11	6	8	15	12	7	6	4	3	5	3	3	4
10	21980001	21989000	16	12	17	18	10	12	24	22	11	12	7	6	7	5	5	6
10	22216001	22231000	19	28	22	33	30	20	21	15	18	22	15	28	18	47	63	25
10	22249001	22261000	12	8	13	15	15	13	10	15	10	13	5	12	12	25	36	15
10	22263001	22277000	10	11	13	16	14	10	9	11	8	10	5	10	9	20	28	12
10	22279001	22285000	32	48	35	56	38	26	31	23	28	33	22	42	22	60	86	34
10	22290001	22311000	16	20	19	26	30	22	24	18	18	21	15	31	18	42	56	22
10	22317001	22333000	10	12	13	18	20	14	19	14	10	14	11	18	12	26	30	12
10	22335001	22350000	9	9	12	14	16	11	13	13	8	11	7	13	10	21	26	11
10	22404001	22420000	9	11	11	15	18	13	17	13	10	12	10	18	11	25	29	11
10	22422001	22429000	8	8	10	13	3	3	1	2	6	10	8	13	9	19	26	10
10	22460001	22477000	10	12	13	16	21	16	12	12	11	12	16	23	14	26	30	13
10	22503001	22510000	10	13	13	17	18	14	12	12	8	10	11	17	12	26	28	12
10	22513001	22519000	9	10	11	14	15	12	11	12	8	10	10	14	10	19	24	9
10	22527001	22546000	9	11	11	14	18	13	11	11	9	10	11	18	12	23	25	11
10	22597001	22603000	9	12	13	16	6	4	11	11	9	10	14	21	12	24	28	12
10	22607001	22613000	9	10	11	14	15	11	10	11	9	11	13	21	12	23	32	11
10	22634001	22659000	10	13	13	17	22	16	13	13	11	13	15	23	14	28	32	14
10	22661001	22667000	9	11	12	13	18	14	11	10	10	10	10	17	12	23	28	12
10	22691001	22699000	11	13	14	17	21	15	13	14	9	11	11	17	13	29	32	14
10	22703001	22716000	8	10	10	14	15	11	10	11	6	8	8	13	9	20	24	11
10	22733001	22741000	9	10	11	14	17	12	10	11	7	9	9	15	11	23	26	11
10	22781001	22788000	9	9	13	16	4	3	1	2	7	13	10	17	10	24	32	13
10	22790001	22807000	10	12	12	17	19	14	19	14	10	13	11	19	12	26	31	12
10	22810001	22823000	8	10	11	14	15	11	15	11	8	11	9	16	10	22	27	11
10	22873001	22883000	10	13	14	19	21	15	19	15	11	14	12	18	12	26	28	12
10	22889001	22913000	16	21	20	27	30	21	24	20	17	19	16	31	17	37	47	19
10	22919001	22928000	28	53	32	54	30	20	25	15	21	26	23	36	17	52	69	28
10	22936001	22961000	16	22	18	27	24	17	21	15	15	16	16	26	15	32	39	17
10	22964001	22997000	10	12	13	16	21	15	12	12	11	12	15	23	15	27	29	13
10	23015001	23022000	10	12	13	16	20	15	12	13	9	10	11	15	12	27	29	13
10	23027001	23039000	9	12	12	16	18	13	11	12	8	10	11	17	12	25	26	12
10	23050001	23064000	10	12	13	17	19	13	13	14	9	11	11	18	14	28	31	12
10	23104001	23131000	8	7	11	12	3	2	7	4	5	7	6	10	8	17	16	7
10	23134001	23141000	5	1	7	5	0	0	8	5	1	2	0	0	3	12	11	5
10	23149001	23157000	21	25	25	33	35	24	30	24	22	24	16	32	20	46	57	22
10	23161001	23175000	11	13	14	19	21	15	20	15	11	15	12	20	13	28	33	13
10	23185001	23220000	7	7	9	11	13	9	16	11	6	8	6	9	8	19	20	8
10	23222001	23244000	5	2	7	5	1	1	8	4	2	3	1	1	4	13	11	5
10	23303001	23324000	16	20	19	25	30	21	23	18	17	20	15	30	18	41	55	21
10	23329001	23342000	29	49	33	54	36	24	28	19	25	31	21	37	21	60	82	32
10	23344001	23350000	5	1	7	5	0	0	9	5	1	3	0	0	3	13	12	5
10	23354001	23379000	8	6	10	11	2	2	7	4	4	6	5	9	7	15	14	6
10	23381001	23391000	12	14	15	19	25	18	15	13	13	17	10	23	14	36	47	19
10	23455001	23469000	4	4	5	5	3	3	4	6	2	2	2	3	3	2	3	3
10	23472001	23489000	3	3	4	4	3	3	4	5	2	2	2	2	3	2	2	3
10	23494001	23500000	4	5	4	4	4	3	5	5	3	3	3	3	3	3	3	3
10	23510001	23519000	7	6	6	7	4	5	6	10	6	7	3	3	3	4	3	3
10	23528001	23536000	4	4	4	4	4	4	5	5	4	4	2	2	3	4	3	2
10	23573001	23581000	4	5	4	5	4	4	4	6	2	2	3	3	3	3	3	3
10	23584001	23595000	5	6	6	6	6	5	6	7	4	4	4	4	5	5	5	4
10	23607001	23615000	3	4	3	4	4	4	3	5	2	2	2	2	2	2	3	3
10	23617001	23628000	4	6	5	6	6	6	5	7	3	3	3	3	3	3	3	3
10	23630001	23641000	3	5	4	5	6	5	4	6	3	3	3	3	3	3	2	2
10	23643001	23658000	3	4	4	4	6	5	4	6	2	3	2	3	2	2	2	2
10	23737001	23755000	2	4	3	3	4	4	3	5	2	2	2	2	2	2	2	2
10	23775001	23782000	3	5	4	5	7	6	4	6	3	2	3	3	2	3	2	3
10	40284001	40295000	7	9	7	4	5	6	14	11	12	10	12	14	11	12	9	8
10	40299001	40307000	6	9	7	4	5	7	14	8	12	10	10	13	12	13	10	7
10	40424001	40441000	7	10	8	4	5	7	15	7	14	10	10	13	13	14	10	8
10	40450001	40457000	7	9	8	4	4	6	14	11	12	10	13	15	12	13	10	9
10	46619001	46638000	7	6	7	9	5	6	10	8	6	6	3	3	4	3	3	3
10	68266001	68273000	4	7	6	7	10	9	6	9	3	3	3	3	3	3	3	3
10	68276001	68293000	4	6	5	6	8	7	5	7	3	3	3	3	3	2	3	3
10	68301001	68319000	4	6	6	6	9	8	5	8	3	3	3	3	3	3	3	3
10	68321001	68327000	5	8	6	7	10	9	6	9	4	3	3	3	3	3	4	4
10	68329001	68337000	5	7	6	7	10	9	5	8	3	3	3	3	3	3	3	3
10	68348001	68362000	4	7	6	7	10	8	5	8	3	3	3	4	3	3	3	3
10	68364001	68381000	4	6	5	6	7	7	4	7	2	3	2	2	2	2	3	2
10	68386001	68401000	4	6	5	6	8	8	4	8	3	3	3	3	3	3	3	3
10	68409001	68416000	4	6	5	6	9	8	5	8	3	3	3	3	3	3	3	3
10	68444001	68450000	4	5	4	5	6	6	4	6	3	3	3	3	3	3	3	3
10	68585001	68602000	3	5	4	5	6	6	4	6	2	2	2	2	2	2	2	2
10	68604001	68622000	4	7	6	7	9	8	5	7	3	3	3	4	2	3	3	3
10	71828001	71840000	4	4	4	4	3	4	4	7	3	3	2	3	5	3	3	3
10	76401001	76416000	8	7	7	11	8	8	6	6	6	6	6	6	7	7	6	6
10	76423001	76432000	5	5	5	6	5	5	4	4	2	2	4	4	5	4	5	5
10	76911001	76932000	7	8	6	6	8	8	5	5	8	7	9	8	7	7	7	8
10	76938001	76948000	7	8	6	7	8	8	5	5	8	8	9	9	8	7	7	8
10	76954001	76964000	7	9	7	6	8	8	5	5	7	8	9	9	8	8	7	10
10	78272001	78282000	0	1	1	0	2	3	1	0	2	3	4	3	4	4	2	3
10	78614001	78623000	0	1	0	0	2	4	0	0	3	3	5	3	5	5	2	3
10	78736001	78742000	56	47	60	63	37	41	83	73	55	56	30	31	32	25	42	46
10	78746001	78808000	48	35	52	55	27	32	75	64	32	34	18	17	20	12	13	16
10	78810001	78832000	50	36	54	56	27	34	81	70	32	34	18	15	20	12	12	14
10	78834001	78848000	49	36	52	56	27	33	76	65	32	34	18	15	19	12	11	14
10	78855001	78863000	43	31	47	46	23	31	68	59	29	32	15	14	17	10	11	13
10	78866001	78881000	48	35	52	54	26	32	77	62	33	34	17	16	19	12	12	15
10	78894001	78903000	48	35	50	51	23	26	73	65	32	34	18	17	20	13	13	15
10	78913001	78937000	40	27	42	44	22	28	66	59	27	29	15	14	14	9	11	13
10	78992001	79012000	47	34	51	52	26	32	73	63	31	32	17	15	18	11	11	14
10	79014001	79021000	49	35	53	52	26	34	76	64	33	35	16	15	19	11	12	14
10	79024001	79039000	48	35	52	54	27	32	77	64	33	34	17	16	19	12	12	15
10	79044001	79068000	39	26	41	43	21	27	64	56	26	28	15	13	14	9	11	12
10	79078001	79101000	41	29	42	45	20	23	61	54	28	30	16	14	17	11	11	13
11	38867001	38873000	2	2	2	2	0	0	2	1	1	1	2	5	2	2	1	2
11	39105001	39115000	2	2	2	2	0	0	2	1	1	1	2	4	2	2	1	2
11	39507001	39513000	13	13	13	12	14	13	14	13	15	11	11	12	15	16	12	11
11	41491001	41499000	30	30	29	26	31	30	30	32	30	26	25	27	30	31	27	25
11	45586001	45593000	13	13	13	11	13	13	12	14	14	12	11	12	13	13	12	11
11	70568001	70576000	4	6	2	4	3	2	3	4	3	3	2	2	2	4	2	2
11	70582001	70594000	3	6	1	4	2	2	2	4	2	2	3	2	2	3	1	1
11	70596001	70604000	10	18	7	10	6	6	7	9	6	4	8	7	6	9	5	4
11	70606001	70616000	7	11	6	7	4	5	5	6	4	3	7	6	4	7	4	3
11	70619001	70629000	7	10	8	7	4	5	6	6	4	2	9	5	3	7	4	2
11	70632001	70664000	7	9	8	7	4	5	6	6	4	3	8	5	4	7	4	3
11	70673001	70686000	7	11	6	7	4	5	4	6	4	3	8	5	3	6	5	2
11	70688001	70699000	6	10	6	5	5	6	5	6	4	2	7	4	3	5	5	3
11	70708001	70718000	7	10	6	6	5	6	5	7	4	2	8	5	3	5	5	2
11	70730001	70768000	7	10	6	6	4	5	5	6	4	3	8	6	4	6	5	2
11	70777001	70790000	7	8	7	6	3	5	5	5	3	3	7	6	3	6	3	2
11	70792001	70812000	9	13	8	9	6	7	6	8	5	3	9	7	5	8	5	2
11	70814001	70823000	9	12	10	8	5	6	7	7	4	3	11	7	4	8	4	2
11	70825001	70845000	8	12	8	7	4	5	6	7	4	3	9	5	4	8	4	2
11	70905001	70912000	7	13	7	8	5	6	5	7	4	3	11	6	4	7	5	1
11	70953001	70964000	7	10	7	5	5	6	5	7	5	2	7	5	3	5	5	2
11	70966001	70975000	9	12	8	7	6	7	6	8	5	3	9	7	4	7	5	2
11	70977001	70991000	7	10	7	7	4	5	6	6	3	2	9	5	3	7	4	2
11	71046001	71056000	8	14	5	7	5	6	5	6	5	3	6	4	6	6	4	3
11	71063001	71090000	5	10	3	6	4	5	3	5	4	3	5	3	4	4	3	2
11	71092001	71107000	4	8	1	4	4	4	2	5	3	3	3	3	2	2	3	2
11	71120001	71140000	4	8	1	5	3	3	2	5	3	3	4	3	3	3	4	2
11	71148001	71157000	5	9	3	5	3	4	3	6	4	3	4	4	4	4	3	3
11	71168001	71174000	5	8	3	4	3	3	4	5	4	2	4	3	4	4	2	2
11	71176001	71190000	5	8	3	5	3	3	3	5	3	3	6	4	3	6	2	2
11	71197001	71206000	10	13	8	10	10	11	8	8	12	4	9	7	11	13	8	5
11	71218001	71224000	8	11	6	9	5	6	5	8	5	4	9	6	5	8	4	3
11	71299001	71319000	8	13	7	8	5	6	6	7	5	3	8	6	5	7	5	2
11	71322001	71331000	8	11	8	7	4	5	6	7	4	3	11	6	3	7	4	2
11	71333001	71364000	7	9	7	7	4	5	5	6	3	3	8	5	4	7	4	2
11	71375001	71388000	7	13	7	8	5	6	5	8	5	4	10	6	4	8	5	2
11	71390001	71399000	5	7	3	5	3	3	3	5	4	3	6	4	3	5	2	2
11	71407001	71420000	5	8	4	5	2	3	4	5	3	3	6	4	3	5	2	2
11	71426001	71432000	9	13	7	9	6	6	6	9	6	5	10	7	5	8	5	3
11	71450001	71456000	2	4	1	3	2	1	2	4	2	2	2	2	1	2	1	1
11	71485001	71502000	6	9	5	6	4	5	5	6	4	3	5	5	4	6	4	3
11	71557001	71566000	6	9	5	6	4	5	5	6	4	2	7	6	3	5	5	2
11	71569001	71590000	6	9	5	7	4	5	5	6	4	4	6	5	4	5	4	3
11	71594001	71620000	5	7	4	5	4	4	4	5	4	3	4	4	4	5	3	3
11	71622001	71644000	6	7	6	6	4	4	4	5	4	3	6	5	3	5	3	3
11	71664001	71670000	9	12	6	9	5	6	6	9	6	4	10	7	5	8	5	4
11	71685001	71691000	2	5	2	4	2	1	2	5	2	2	2	2	2	2	1	1
11	71723001	71730000	7	11	4	7	5	5	4	7	5	4	5	5	4	7	3	2
11	71737001	71755000	5	6	4	5	4	4	4	4	4	3	4	4	3	4	3	3
11	71842001	71850000	8	13	6	7	6	6	6	7	6	4	5	5	6	7	5	4
11	71852001	71866000	6	9	5	6	4	5	5	7	4	4	6	5	3	6	3	2
11	71871001	71881000	5	8	3	5	4	4	4	5	4	3	4	3	3	6	3	2
11	71890001	71898000	4	6	2	5	3	3	3	7	3	3	4	3	2	4	2	2
11	87634001	87640000	2	2	2	3	2	2	3	0	2	1	0	1	2	2	2	2
12	1	6000	4	4	4	5	3	3	4	1	4	3	1	1	3	3	2	2
12	709001	727000	6	5	5	6	6	6	5	5	3	3	4	5	5	5	5	5
12	736001	803000	14	12	10	13	10	10	10	9	10	10	10	11	11	10	12	12
12	1036001	1043000	3	3	3	3	3	2	3	0	3	1	0	1	3	3	2	1
12	4698001	4706000	4	3	3	7	3	3	5	4	3	3	4	5	4	5	3	3
12	6586001	6594000	4	4	4	4	4	4	6	2	4	3	2	3	5	5	6	4
12	17941001	17952000	7	13	12	11	4	4	7	7	10	10	8	10	6	6	6	6
12	17959001	17968000	5	10	9	9	3	3	5	5	8	8	8	9	5	5	5	6
12	17974001	17984000	7	12	12	11	3	3	7	6	9	10	8	10	6	6	5	5
12	17986001	18005000	6	11	10	10	4	3	6	6	8	8	7	8	6	6	5	6
12	18036001	18046000	4	7	6	5	2	2	4	3	5	5	5	5	4	3	3	4
12	18108001	18114000	6	10	10	9	3	3	6	5	9	8	8	10	6	5	6	6
12	18120001	18138000	7	12	11	11	4	4	7	6	9	8	7	9	7	6	6	6
12	18228001	18239000	6	11	11	10	4	4	6	5	9	9	7	9	5	6	5	5
12	18244001	18261000	6	10	10	9	3	3	5	5	8	8	7	8	5	5	4	5
12	18266001	18275000	5	10	8	9	3	3	5	5	8	8	8	9	5	5	5	6
12	18281001	18300000	7	12	11	10	4	4	6	6	8	8	7	8	6	6	6	6
12	20155001	20161000	5	4	3	4	6	5	3	0	3	1	1	2	4	4	2	2
12	20842001	20848000	4	3	3	3	3	3	3	2	3	2	1	2	3	3	2	2
12	21713001	21719000	5	5	5	4	5	4	5	3	5	5	2	3	4	4	4	4
12	26542001	26562000	5	6	6	6	3	3	3	2	4	4	2	3	4	3	3	4
12	26579001	26585000	4	5	4	5	3	3	3	2	3	2	2	2	3	3	3	4
12	26638001	26648000	5	6	6	7	4	3	3	3	4	5	3	4	4	4	4	5
12	26659001	26680000	7	9	9	9	4	4	4	3	5	6	3	4	4	4	3	5
12	26687001	26694000	5	6	6	6	3	3	4	2	3	3	2	2	3	3	3	4
12	26707001	26724000	5	6	5	6	3	3	4	2	4	3	3	3	4	3	3	5
12	35396001	35404000	7	11	15	14	5	3	6	7	4	3	4	6	5	5	4	5
12	35413001	35425000	4	6	8	7	3	2	4	5	3	3	2	3	3	3	2	3
12	36348001	36360000	4	7	9	9	4	2	5	5	3	3	3	4	4	4	3	4
12	36363001	36373000	4	6	7	7	3	2	3	4	2	3	2	3	3	3	2	3
12	50766001	50773000	16	22	14	17	13	8	12	25	11	17	14	10	12	10	13	8
12	50775001	50796000	21	26	21	22	14	8	20	34	14	21	17	13	12	10	14	8
12	50804001	50812000	19	25	18	19	14	8	15	33	14	20	15	12	12	11	13	9
12	50817001	50827000	15	19	13	15	11	7	12	25	10	15	13	9	11	9	12	7
12	50880001	50898000	12	10	14	12	7	3	14	17	6	8	7	6	4	3	5	3
12	50905001	50911000	17	14	17	15	9	4	16	20	7	11	7	7	5	4	5	4
12	50915001	50923000	17	13	17	16	9	4	16	18	7	10	8	7	4	4	5	3
12	50925001	50944000	19	20	20	19	12	6	19	27	11	16	12	10	8	7	9	6
12	50946001	50956000	21	26	20	22	14	8	19	34	14	21	17	12	12	10	14	8
12	51029001	51041000	20	25	20	20	15	8	19	34	14	21	17	13	13	11	15	9
12	51043001	51065000	19	24	18	20	13	8	16	31	12	19	16	11	12	10	14	8
12	51068001	51079000	16	22	14	16	11	7	12	27	11	17	13	10	10	9	12	8
12	51091001	51099000	29	34	29	29	18	10	27	44	17	26	21	15	15	12	16	10
12	51101001	51108000	24	29	25	25	16	8	24	37	15	22	18	13	13	10	14	8
12	51135001	51174000	16	21	15	17	11	7	13	27	11	17	13	10	11	9	12	7
12	51177001	51188000	17	21	17	18	12	6	16	28	10	16	13	9	10	8	11	7
12	51249001	51255000	9	9	7	4	4	5	5	5	3	4	5	4	5	4	3	4
12	61812001	61826000	100	83	71	75	122	138	74	32	159	96	22	34	77	95	60	38
13	13031001	13045000	5	5	5	6	2	1	6	5	8	9	1	1	1	1	1	1
13	13050001	13068000	6	7	6	7	2	2	8	6	10	11	1	2	2	2	2	2
13	13071001	13080000	4	5	4	5	1	1	6	4	7	8	1	1	1	1	1	1
13	13138001	13164000	6	7	6	6	2	2	7	6	10	12	5	4	3	3	2	3
13	13166001	13199000	7	7	7	7	2	2	8	6	11	12	4	4	2	2	2	2
13	13218001	13235000	7	7	7	7	2	2	8	6	12	13	4	4	2	2	2	2
13	13245001	13251000	7	8	7	8	2	2	8	6	12	13	4	4	1	1	1	1
13	13266001	13283000	6	6	6	6	2	2	7	6	10	11	2	2	2	2	2	2
13	13285001	13298000	7	7	7	7	2	2	8	7	12	13	4	4	2	2	2	2
13	13304001	13320000	7	7	6	7	2	2	7	6	11	12	4	4	2	2	2	2
13	13323001	13339000	7	7	7	7	2	2	8	6	11	12	4	4	2	2	2	2
13	13343001	13365000	7	7	7	7	2	2	8	6	12	13	4	4	2	2	2	2
13	13368001	13431000	7	7	7	7	2	2	9	7	12	13	4	5	2	2	2	2
13	13437001	13448000	7	6	6	7	2	2	7	5	10	12	4	3	2	2	2	2
13	13486001	13499000	6	5	5	6	2	2	6	4	8	9	3	4	2	2	2	2
13	34134001	34143000	8	9	9	9	8	7	14	5	10	4	3	6	9	12	10	9
13	34147001	34153000	9	9	9	9	7	7	13	4	10	4	2	4	8	10	8	6
13	34206001	34213000	5	5	4	5	5	5	6	3	5	3	1	2	5	5	7	3
13	80604001	80611000	3	2	2	2	2	2	2	0	2	1	1	1	3	3	2	2
13	87551001	87557000	29	27	22	26	29	40	21	7	42	10	5	9	25	26	13	15
13	120879001	120887000	12	12	12	11	12	12	12	12	13	10	10	11	13	13	11	10
13	137708001	137715000	4	3	4	3	3	4	4	3	3	3	3	2	2	2	2	2
13	143807001	143818000	30	27	38	23	21	26	51	16	39	36	26	21	35	22	37	19
13	147793001	147815000	6	10	5	7	11	15	14	15	5	5	5	6	5	7	3	3
13	147840001	147855000	5	8	6	7	10	12	10	12	4	4	4	5	4	6	3	3
13	170612001	170621000	4	4	3	5	5	5	6	3	5	5	2	5	2	2	2	2
13	170623001	170632000	3	3	3	4	4	4	4	2	4	4	2	4	2	2	1	1
13	170642001	170649000	9	12	9	13	13	13	15	9	12	13	5	13	6	6	8	7
13	170686001	170695000	5	7	4	7	7	7	8	4	6	6	2	6	3	3	4	3
13	170749001	170756000	5	7	5	7	7	7	9	5	6	7	2	6	3	3	4	3
13	170768001	170778000	7	9	7	10	10	10	13	6	9	10	4	9	5	5	6	5
13	170876001	170887000	5	7	5	8	7	7	10	5	7	8	3	7	4	4	4	4
13	170894001	170915000	3	3	3	4	4	4	5	2	3	4	2	4	2	2	2	2
13	170930001	170941000	5	6	6	8	7	7	9	5	7	7	3	8	4	4	5	5
13	171375001	171389000	7	6	8	7	10	10	9	10	7	7	6	11	6	4	6	8
13	171401001	171412000	6	7	8	7	10	10	9	9	6	7	6	10	5	5	5	8
13	171421001	171430000	9	10	11	10	13	13	13	13	9	9	8	13	6	6	7	10
13	171452001	171460000	9	10	12	11	14	14	15	13	11	11	8	14	6	5	7	9
13	171526001	171532000	7	7	9	7	10	10	10	9	7	7	6	10	4	4	5	7
13	171535001	171554000	7	7	8	7	9	10	8	8	7	7	6	10	4	4	5	7
13	171565001	171577000	7	7	8	8	9	10	9	9	7	8	6	10	5	5	5	8
13	171582001	171588000	13	13	14	13	17	17	17	16	12	12	11	17	8	9	10	13
13	171605001	171614000	8	9	9	10	12	12	11	11	8	9	8	12	7	6	7	9
13	171641001	171655000	6	6	7	7	10	10	9	9	7	7	6	10	5	4	5	7
13	171669001	171675000	7	7	8	8	11	12	10	11	7	8	7	11	5	5	5	8
13	171731001	171744000	6	5	6	6	9	9	8	8	6	6	5	9	4	4	4	6
13	171772001	171790000	7	7	8	7	10	10	9	9	8	8	6	10	4	4	5	8
13	171810001	171819000	9	10	12	11	15	14	15	13	11	11	8	13	6	6	7	9
13	171840001	171846000	6	7	7	8	10	10	10	9	7	7	6	10	5	4	5	7
13	172003001	172013000	7	7	8	4	5	5	2	5	4	5	5	5	4	4	5	5
13	172583001	172595000	5	5	5	4	5	4	5	5	4	4	7	6	5	5	5	5
13	178923001	178930000	24	24	25	21	25	25	25	26	26	21	19	22	25	26	22	20
13	204722001	204729000	25	24	29	24	28	26	28	12	21	21	15	19	22	16	26	22
13	204734001	204743000	19	17	20	17	19	19	20	9	16	16	11	14	23	15	22	13
13	204745001	204751000	21	20	21	19	22	20	23	9	20	18	11	13	22	15	19	15
13	204793001	204800000	22	21	26	21	26	25	28	12	21	20	13	17	26	17	26	17
14	133001	146000	12	16	15	12	4	4	27	17	8	7	14	18	20	19	20	19
14	6143001	6157000	72	42	45	43	113	81	70	35	66	37	13	30	54	28	29	20
14	6178001	6189000	62	33	36	30	91	82	54	18	68	30	10	26	53	31	32	17
14	6192001	6199000	65	35	39	31	95	83	54	7	69	30	8	29	56	36	35	19
14	6201001	6208000	88	47	51	42	118	103	79	10	104	46	12	38	70	46	41	22
14	6295001	6303000	99	53	57	51	129	103	91	37	110	51	16	42	74	49	37	24
14	6306001	6313000	52	28	30	26	72	68	45	21	60	29	13	28	47	24	29	16
14	6324001	6331000	48	27	28	26	99	85	41	17	51	25	11	22	42	25	29	15
14	6336001	6347000	84	45	49	41	124	109	75	22	93	42	12	32	69	39	38	20
14	6499001	6512000	101	60	63	62	166	122	100	47	95	52	19	42	78	37	40	28
14	6567001	6575000	77	43	46	40	113	101	71	29	84	41	15	34	66	36	43	25
14	6586001	6603000	107	61	64	58	152	119	102	28	113	54	15	41	83	43	43	28
14	6788001	6795000	58	31	34	30	117	104	50	8	68	26	5	20	46	31	25	12
14	7869001	7880000	14	5	12	8	6	4	6	2	8	3	3	4	8	8	4	3
14	7993001	7999000	8	4	7	5	5	4	4	2	5	3	3	3	5	5	4	3
14	8073001	8098000	12	4	10	8	5	4	4	3	7	3	3	3	8	7	3	3
14	8107001	8122000	14	5	12	8	6	4	6	3	8	4	4	4	8	8	4	3
14	8179001	8185000	13	4	11	7	5	4	5	3	7	3	3	4	7	7	3	3
14	8284001	8290000	8	4	7	5	5	4	4	2	5	3	3	3	5	5	4	3
14	8329001	8337000	9	4	8	6	4	3	4	3	5	3	3	3	6	6	2	2
14	23814001	23820000	4	4	4	3	4	3	4	1	4	3	1	2	4	4	3	3
14	41257001	41267000	4	4	6	5	4	5	8	9	3	3	3	2	3	3	2	3
14	52111001	52121000	6	5	6	6	8	8	5	3	8	7	3	3	7	7	5	5
14	52129001	52138000	7	6	7	7	9	8	6	3	8	7	3	4	7	7	5	6
14	52200001	52210000	8	7	8	7	9	9	7	4	9	8	4	4	8	7	6	6
14	52222001	52233000	6	5	6	6	7	7	4	4	7	6	3	3	6	6	4	4
14	52240001	52289000	7	6	7	7	8	7	6	4	8	7	3	3	7	7	5	6
14	52392001	52411000	5	4	4	4	4	4	5	2	2	3	2	1	4	3	2	2
14	52476001	52483000	5	5	4	5	5	7	4	2	4	4	1	2	2	3	5	6
14	52537001	52543000	17	18	15	16	17	29	10	3	10	9	1	2	5	8	19	21
14	58842001	58852000	23	25	4	28	4	10	29	11	6	20	12	7	6	6	12	18
14	65670001	65691000	14	29	19	13	19	31	27	3	39	3	3	3	17	23	8	4
14	94204001	94212000	11	28	23	16	9	12	27	11	6	5	3	6	7	10	5	5
14	94222001	94240000	8	21	17	12	6	9	20	16	5	4	4	5	5	8	4	4
14	94267001	94281000	10	25	20	13	10	15	25	17	6	5	5	8	8	12	5	5
14	94397001	94415000	7	19	15	10	8	12	20	14	4	3	4	7	6	10	4	4
14	94436001	94449000	8	22	17	12	9	14	22	13	5	4	4	7	7	11	5	4
14	94476001	94493000	8	20	16	11	6	9	19	15	4	4	3	5	5	7	4	4
14	94576001	94591000	9	23	19	13	10	15	24	16	5	4	5	9	6	12	4	4
14	94620001	94636000	8	22	18	12	9	15	23	18	5	4	6	9	7	12	4	4
14	94647001	94658000	8	20	16	11	8	11	19	8	5	4	3	6	6	9	4	4
14	99193001	99201000	6	3	4	4	4	5	4	4	2	2	3	4	3	3	2	2
14	99240001	99247000	6	2	4	4	4	5	4	3	1	1	2	4	2	2	1	1
14	101199001	101205000	17	17	17	15	18	17	17	17	18	15	14	15	18	18	16	15
14	105653001	105660000	1	0	0	1	3	3	0	0	2	2	3	3	3	3	3	3
14	107334001	107341000	16	17	2	18	2	4	13	3	3	7	3	2	2	2	4	7
14	108991001	109000000	4	4	4	4	3	4	5	5	3	4	3	3	3	3	3	3
14	115918001	115932000	8	7	7	6	6	7	6	5	5	5	4	6	5	5	4	4
14	115947001	115957000	6	6	6	5	5	6	5	5	4	4	4	6	4	5	4	3
14	116023001	116035000	8	7	8	5	5	7	6	5	5	5	5	7	6	6	4	3
14	116105001	116120000	7	6	6	6	5	6	5	5	4	4	3	5	5	5	4	4
14	116122001	116134000	10	9	9	8	7	9	8	6	6	6	5	8	6	6	5	5
14	116142001	116149000	9	7	7	7	6	7	7	6	4	4	3	6	5	5	5	4
14	116182001	116193000	7	5	5	5	6	7	4	4	3	3	3	5	4	4	3	3
14	116201001	116212000	8	7	7	6	6	7	6	4	4	4	4	6	5	5	4	4
14	120672001	120683000	4	4	4	4	6	5	6	5	3	3	7	7	4	6	6	4
14	120689001	120708000	5	5	5	5	7	5	7	5	3	3	8	8	5	7	7	5
14	120795001	120809000	5	5	5	5	7	5	7	6	3	3	8	8	5	7	7	5
14	120811001	120827000	4	4	4	4	5	4	5	4	2	2	6	7	4	5	6	4
14	126894001	126902000	13	13	12	11	16	16	13	8	17	7	4	11	12	12	9	9
14	149171001	149179000	5	4	4	4	4	4	4	2	3	3	2	2	4	4	4	4
14	152847001	152853000	3	3	3	2	2	2	3	0	2	1	0	1	2	2	2	1
14	153179001	153185000	2	2	2	3	3	2	2	0	2	1	0	1	2	2	2	1
14	153330001	153347000	8	8	9	3	8	7	9	5	7	3	4	6	6	6	4	3
14	153372001	153378000	13	14	15	7	13	12	16	9	13	5	5	10	12	11	9	6
14	153392001	153400000	11	12	13	5	11	11	14	7	10	4	5	7	8	8	6	4
14	153403001	153409000	13	14	14	7	12	12	16	9	13	5	5	9	11	9	7	5
14	153426001	153432000	13	16	16	7	13	13	17	11	13	5	6	10	12	11	9	6
14	153443001	153450000	7	7	7	4	6	6	7	6	6	4	4	6	6	6	5	5
14	153690001	153707000	7	8	9	3	7	7	9	5	6	3	4	5	6	6	4	3
15	2259001	2266000	8	9	8	7	12	11	6	7	17	14	4	4	8	7	6	6
15	2537001	2544000	9	10	9	8	13	12	7	8	18	16	5	4	9	8	7	7
15	2651001	2658000	10	10	10	9	13	12	8	8	17	14	5	5	9	8	8	8
15	35832001	35841000	6	8	9	7	4	6	6	2	6	4	3	4	6	6	6	5
15	35845001	35852000	8	10	11	9	6	7	7	3	7	5	3	5	7	7	7	6
15	35856001	35862000	7	8	8	9	6	6	7	6	7	6	6	6	7	7	6	6
15	35914001	35920000	9	10	11	10	8	8	9	6	8	5	4	5	8	8	6	6
15	36036001	36042000	5	7	8	7	5	5	6	3	6	5	4	4	6	6	5	5
15	43378001	43395000	3	2	2	2	2	2	2	2	3	2	3	3	7	7	9	9
15	47370001	47378000	15	15	15	14	15	15	15	15	16	13	12	14	16	16	14	12
15	59056001	59065000	13	14	13	11	14	14	14	14	13	12	11	11	14	14	12	11
15	79134001	79144000	11	11	11	9	11	11	11	11	11	10	9	9	11	11	10	9
15	97156001	97163000	15	14	15	13	16	15	15	16	17	13	12	14	16	16	14	12
15	100009001	100015000	156	193	9	186	12	46	158	61	21	111	62	37	24	24	52	86
15	146767001	146777000	3	3	3	3	3	3	3	0	3	1	0	1	3	3	2	2
15	146782001	146788000	3	4	3	4	4	4	3	1	4	2	1	1	4	3	3	2
15	146816001	146822000	3	3	3	3	3	3	3	1	3	1	0	1	3	3	2	2
15	146847001	146857000	3	3	3	3	3	3	3	1	2	1	1	1	3	3	2	2
15	148003001	148011000	7	7	7	6	7	8	6	4	7	6	5	3	4	7	3	4
15	148021001	148030000	6	6	7	5	7	8	5	3	7	6	5	3	3	6	3	3
15	148112001	148122000	7	8	8	6	7	8	6	4	8	7	5	4	3	6	3	3
15	148129001	148137000	7	7	7	6	7	9	6	4	8	7	5	3	4	6	3	4
15	148258001	148268000	6	6	6	5	6	7	5	4	6	6	5	3	3	5	3	3
15	148298001	148304000	5	6	6	5	6	7	5	3	7	6	4	3	3	6	3	3
15	148311001	148318000	7	7	7	6	7	8	6	4	7	7	5	3	3	6	3	3
15	148485001	148496000	18	18	17	14	23	26	16	3	25	13	8	19	17	20	17	15
15	153960001	153966000	8	11	12	8	10	7	13	12	9	7	9	6	12	5	6	6
15	153987001	153993000	6	9	9	7	7	5	10	10	6	6	8	5	11	4	5	6
15	154010001	154019000	6	9	13	6	13	9	18	17	5	4	5	4	12	5	4	4
15	154025001	154032000	10	15	18	10	14	10	19	20	10	9	7	6	15	6	5	5
15	154091001	154101000	7	11	12	8	9	7	12	9	8	6	6	5	13	5	5	5
15	154235001	154242000	7	9	10	7	9	6	11	9	7	6	7	5	11	4	5	5
15	154247001	154256000	6	9	10	6	8	6	10	8	6	5	6	4	12	4	4	5
15	154263001	154270000	9	12	13	9	10	8	13	9	7	6	6	5	13	5	4	5
15	154306001	154318000	8	11	13	8	11	8	14	8	8	6	6	5	13	5	5	5
15	154320001	154327000	7	11	16	8	13	10	19	20	6	5	6	5	14	6	5	5
15	154346001	154352000	8	11	12	8	10	7	13	12	8	7	9	6	13	5	6	6
15	154914001	154921000	2	2	2	2	2	2	2	0	2	0	0	0	2	2	1	1
15	155218001	155229000	14	22	18	18	4	4	40	27	12	12	38	40	40	41	50	43
15	155272001	155285000	13	18	17	14	4	4	31	16	8	8	15	21	23	21	23	21
15	155306001	155338000	51	78	63	64	28	26	100	46	51	44	63	96	115	126	137	135
15	155359001	155367000	50	79	62	62	29	28	100	59	52	47	63	90	113	128	131	137
15	155390001	155399000	47	64	55	69	30	29	77	73	53	59	84	89	138	142	159	157
15	155410001	155418000	51	69	59	64	33	31	79	80	52	53	88	100	154	161	172	185
15	155439001	155445000	53	84	67	67	32	30	108	79	53	47	71	95	121	139	135	141
15	155498001	155529000	54	82	66	68	30	27	105	55	53	45	69	102	122	135	142	143
15	155554001	155571000	53	72	64	74	28	26	78	66	51	51	89	97	132	145	138	143
15	156976001	156987000	3	3	3	4	3	3	3	4	5	5	4	4	3	4	5	5
15	157019001	157026000	4	4	4	5	4	3	3	4	6	6	6	5	4	5	7	7
16	29147001	29186000	9	10	7	8	11	12	8	4	9	8	5	6	6	7	9	6
16	29273001	29284000	13	13	10	12	12	13	14	9	10	9	7	10	10	12	10	8
16	29287001	29293000	5	3	4	5	2	3	6	4	2	2	3	5	4	5	3	3
16	29300001	29313000	8	9	6	7	10	10	8	4	8	7	5	6	6	7	7	6
16	39644001	39660000	10	10	8	6	7	7	6	10	2	2	2	2	2	2	2	2
16	39662001	39689000	14	14	13	10	7	7	12	13	10	12	2	2	2	2	2	2
16	40674001	40683000	23	26	3	28	4	8	24	12	4	21	8	6	5	5	8	13
16	79464001	79470000	2	2	2	2	2	2	2	2	2	2	6	5	7	6	8	10
16	86104001	86110000	10	10	10	8	9	7	13	4	9	5	2	3	7	7	6	7
16	86112001	86119000	8	8	7	6	6	6	11	6	7	5	2	3	5	5	7	7
16	86121001	86146000	8	8	7	6	7	7	12	4	8	4	1	2	5	5	7	6
16	86148001	86167000	9	9	8	6	6	6	12	3	7	4	1	2	6	6	7	7
16	86171001	86180000	9	9	9	6	6	6	13	4	12	9	1	2	4	5	8	6
16	86182001	86189000	10	10	9	7	7	8	14	7	9	6	2	3	5	6	9	9
16	86191001	86201000	11	11	11	8	8	7	16	4	8	3	1	2	7	8	7	8
16	86205001	86222000	7	7	7	5	5	5	11	3	12	8	1	2	4	4	7	6
16	86224001	86232000	7	8	7	5	5	5	11	6	6	4	1	2	3	3	5	5
16	86234001	86242000	10	11	10	8	7	7	16	4	8	4	1	1	6	6	7	8
16	86313001	86320000	10	10	10	7	7	6	14	3	10	7	1	3	3	4	8	7
16	86326001	86336000	9	10	9	7	6	6	12	4	8	5	1	2	3	4	5	6
16	86338001	86344000	6	6	5	4	4	4	8	2	5	3	1	2	2	3	5	5
16	86346001	86361000	9	9	8	6	6	6	11	3	8	5	1	3	5	5	7	7
16	86363001	86371000	11	12	11	8	9	8	16	4	9	4	1	2	8	7	8	9
16	86374001	86382000	6	6	5	4	5	5	10	5	9	6	1	2	4	4	6	6
16	86389001	86401000	7	8	7	5	5	5	11	3	11	8	1	2	4	4	7	6
16	86413001	86422000	9	9	8	6	6	6	14	3	7	3	1	1	5	5	6	7
16	86424001	86436000	6	7	6	4	5	4	10	5	8	5	1	2	3	3	5	5
16	86453001	86480000	8	8	8	6	7	6	12	3	7	4	1	1	5	5	5	6
16	86482001	86494000	9	10	10	7	8	7	14	2	8	3	1	1	7	7	7	7
17	9589001	9638000	33	36	26	26	38	42	31	23	47	44	30	27	34	23	24	27
17	14254001	14261000	2	2	2	1	2	2	2	2	2	1	1	2	2	2	5	4
17	14366001	14397000	10	10	8	8	10	11	11	9	6	8	7	8	8	7	8	7
17	15217001	15225000	77	83	4	92	4	9	23	9	7	42	15	10	8	8	13	17
17	16338001	16345000	8	8	6	6	9	10	9	7	5	7	7	8	7	6	8	6
17	35067001	35073000	40	43	32	44	22	36	100	17	53	48	55	37	51	49	150	86
17	35639001	35648000	34	36	27	38	19	31	84	14	46	38	39	27	45	42	119	67
17	59739001	59761000	9	13	9	11	42	28	19	1	33	11	3	10	14	9	11	5
17	59768001	59797000	10	15	10	12	48	33	21	3	37	13	3	11	16	10	14	6
17	67525001	67543000	10	6	8	8	7	7	8	8	8	8	6	6	5	5	5	6
17	67665001	67671000	8	7	7	7	6	7	7	8	7	8	7	7	6	6	6	6
18	390001	396000	62	78	71	89	29	28	69	67	55	57	66	72	141	147	138	134
18	1068001	1075000	18	21	14	86	23	23	109	19	22	29	18	21	16	27	24	97
18	7742001	7748000	10	19	8	15	10	9	8	10	6	4	7	3	4	4	4	4
18	7776001	7784000	7	14	6	9	6	6	5	8	4	4	4	2	3	3	3	3
18	7789001	7796000	10	18	8	14	9	9	8	10	5	4	7	2	4	4	4	4
18	7868001	7886000	3	6	2	3	2	2	3	4	3	2	1	2	2	2	2	2
18	48136001	48142000	2	2	2	2	2	2	2	2	4	4	2	2	2	2	2	2
18	55218001	55226000	4	4	4	4	3	4	3	0	3	1	1	1	3	3	3	2
18	58728001	58736000	2	2	2	1	2	2	2	2	2	2	4	4	9	6	4	4

## Sheet: D
Additional file 1: Table S1D: General statistic of shared CNVRs between species
Species	Uniq	Common2	Common3	Common4	Common5	Common6	All	Shared	Uniq	Total
Sbar	14	36	18	37	35	141	1077	267	14	1358
Sceb	3	7	12	25	31	132	1077	207	3	1287
Scel	3	25	16	32	31	138	1077	242	3	1322
Sver	2	3	7	32	27	111	1077	180	2	1259
Sumatra	2	2	7	23	20	66	1077	118	2	1197
China	0	9	8	20	29	138	1077	204	0	1281
Europe	5	2	7	19	22	120	1077	170	5	1252

## Sheet: E
Additional file 1: Table S1E: qPCR results for the twenty validated CNVRs.
Sample	fragment		#Ct	mean #Ct
Sver	GenCNV_P1_SAL1	diploid F7	-0.996667
Sver	GenCNV_P2_SAL1	diploid F7	0.28	-0.358333
Europe	GenCNV_P1_SAL1	diploid F7	-1.22833
Europe	GenCNV_P2_SAL1	diploid F7	0.345	-0.441667
China	GenCNV_P1_SAL1	diploid F7	-5.395
China	GenCNV_P2_SAL1	diploid F7	-4.535	-4.965
China	GenCNV_P1_SAL1	diploid F7	-4.555
China	GenCNV_P2_SAL1	diploid F7	-3.305	-3.93
Sver	GenCNV_P1_TRIP11	diploid F7	-0.916667
Sver	GenCNV_P2_TRIP11	diploid F7	-2.44333	-1.68
Europe	GenCNV_P1_TRIP11	diploid F7	-0.806667
Europe	GenCNV_P2_TRIP11	diploid F7	-4.49333	-2.65
Europe	GenCNV_P1_TRIP11	diploid F7	-0.491667
Europe	GenCNV_P2_TRIP11	diploid F7	-4.19833	-2.345
Sbar	GenCNV_P1_TRIP11	diploid F7	-7.47333
Sbar	GenCNV_P2_TRIP11	diploid F7	-10.22	-8.84667
Sceb	GenCNV_P1_CDK17	diploid F8	-6.69167
Sceb	GenCNV_P2_CDK17	diploid F8	-6.55167	-6.62167
Sver	GenCNV_P1_CDK17	diploid F8	-6.675
Sver	GenCNV_P2_CDK17	diploid F8	-6.52833	-6.60167
Europe	GenCNV_P1_CDK17	diploid F8	-4.0275
Europe	GenCNV_P2_CDK17	diploid F8	-3.7775	-3.9025
Sbar	GenCNV_P1_CDK17	diploid F8	-7.83
Sbar	GenCNV_P2_CDK17	diploid F8	-8.01667	-7.92333
Sceb	GenCNV_P1_CYTA1_pig	diploid F8	-3.88167
Sceb	GenCNV_P2_CYTA1_pig	diploid F8	-5.09167	-4.48667
Sver	GenCNV_P1_CYTA1_pig	diploid F8	-0.968333
Sver	GenCNV_P2_CYTA1_pig	diploid F8	-3.00167	-1.985
Europe	GenCNV_P1_CYTA1_pig	diploid F8	-1.4175
Europe	GenCNV_P2_CYTA1_pig	diploid F8	-2.6275	-2.0225
Sbar	GenCNV_P1_CYTA1_pig	diploid F8	-3.30333
Sbar	GenCNV_P2_CYTA1_pig	diploid F8	-4.11333	-3.70833
Scel	GenCNV_P1_GZMB	diploid F8	-4.3225
Scel	GenCNV_P2_GZMB	diploid F8	-3.0675	-3.695
Sver	GenCNV_P1_GZMB	diploid F8	-3.67167
Sver	GenCNV_P2_GZMB	diploid F8	-3.05833	-3.365
Europe	GenCNV_P1_GZMB	diploid F8	-2.73
Europe	GenCNV_P2_GZMB	diploid F8	-1.18833	-1.95917
Sbar	GenCNV_P1_GZMB	diploid F8	-6.755
Sbar	GenCNV_P2_GZMB	diploid F8	-4.88833	-5.82167
Scel	GenCNV_P1_PCDHB6	diploid F8	-3.0225
Scel	GenCNV_P2_PCDHB6	diploid F8	-5.3325	-5.3
Sver	GenCNV_P1_PCDHB6	diploid F8	no score
Sver	GenCNV_P2_PCDHB6	diploid F8	-5.16167	-5.16167
Europe	GenCNV_P1_PCDHB6	diploid F8	-1.56833
Europe	GenCNV_P2_PCDHB6	diploid F8	-3.805	-3.805
Sbar	GenCNV_P1_PCDHB6	diploid F8	-2.785
Sbar	GenCNV_P2_PCDHB6	diploid F8	-3.805	-3.805
Sceb	GenCNV_P1_UGT2B10	diploid F9	-8.87333
Sceb	GenCNV_P2_UGT2B10	diploid F9	-5.82	-8.87333
Sver	GenCNV_P1_UGT2B10	diploid F9	-8.44833
Sver	GenCNV_P2_UGT2B10	diploid F9	no score	-8.44833
Europe	GenCNV_P1_UGT2B10	diploid F9	-4.97875
Europe	GenCNV_P2_UGT2B10	diploid F9	no score	-4.97875
Europe	GenCNV_P1_UGT2B10	diploid F9	-4.87
Europe	GenCNV_P2_UGT2B10	diploid F9	-1.9375	-4.87
Sceb	GenCNV_P1_NBPF6	diploid F9	-10.1633
Sceb	GenCNV_P2_NBPF6	diploid F9	-11.6375	-10.9004
Sver	GenCNV_P1_NBPF6	diploid F9	-9.325
Sver	GenCNV_P2_NBPF6	diploid F9	-10.0617	-9.69333
Europe	GenCNV_P1_NBPF6	diploid F9	-6.21167
Europe	GenCNV_P2_NBPF6	diploid F9	-7.48833	-6.85
Sbar	GenCNV_P1_NBPF6	diploid F9	-9.93667
Sbar	GenCNV_P2_NBPF6	diploid F9	-10.8633	-10.4
Sceb	GenCNV_P1_RDH16	diploid F9	-3.53667
Sceb	GenCNV_P2_RDH16	diploid F9	-2.84333	-3.53667
Sver	GenCNV_P1_RDH16	diploid F9	-3.17
Sver	GenCNV_P2_RDH16	diploid F9	-4.63333	-3.17
Europe	GenCNV_P1_RDH16	diploid F9	-3.38167
Europe	GenCNV_P2_RDH16	diploid F9	-0.446667	-3.38167
Sbar	GenCNV_P1_RDH16	diploid F9	-3.12625
Sbar	GenCNV_P2_RDH16	diploid F9	0.135	-3.12625
Scel	GenCNV_P1_PSMB5	diploid F9	-2.84333
Scel	GenCNV_P2_PSMB5	diploid F9	-4.81	-2.84333
Sver	GenCNV_P1_PSMB5	diploid F9	-4.27
Sver	GenCNV_P2_PSMB5	diploid F9	-4.68667	-4.27
Europe	GenCNV_P1_PSMB5	diploid F9	0.1
Europe	GenCNV_P2_PSMB5	diploid F9	no score	0.1
Sbar	GenCNV_P1_PSMB5	diploid F9	-2.73125
Sbar	GenCNV_P2_PSMB5	diploid F9	-3.63833	-2.73125
Sceb	NonGenCNV_P1_F11	diploid F10	-1.61833
Sceb	NonGenCNV_P2_F11	diploid F10	-0.703333	-1.16083
Sver	NonGenCNV_P1_F11	diploid F10	-2.01333
Sver	NonGenCNV_P2_F11	diploid F10	-1.01667	-1.515
Europe	NonGenCNV_P1_F11	diploid F10	-4.34875
Europe	NonGenCNV_P2_F11	diploid F10	-2.695	-3.52187
China	NonGenCNV_P1_F11	diploid F10	no score
China	NonGenCNV_P2_F11	diploid F10	no score
Sceb	NonGenCNV_P1_F12	diploid F10	-1.28333
Sceb	NonGenCNV_P2_F12	diploid F10	-3.31667	-2.3
Sver	NonGenCNV_P1_F12	diploid F10	1.48
Sver	NonGenCNV_P2_F12	diploid F10	-0.57875	0.450625
Europe	NonGenCNV_P1_F12	diploid F10	-1.05875
Europe	NonGenCNV_P2_F12	diploid F10	-3.35833	-2.20854
Sbar	NonGenCNV_P1_F12	diploid F10	-1.765
Sbar	NonGenCNV_P2_F12	diploid F10	-3.615	-2.69
Sceb	NonGenCNV_P1_F13	diploid F11	0.118333
Sceb	NonGenCNV_P2_F13	diploid F11	-2.28167	-1.08167
Sver	NonGenCNV_P1_F13	diploid F11	-0.59
Sver	NonGenCNV_P2_F13	diploid F11	-2.14667	-1.36833
Europe	NonGenCNV_P1_F13	diploid F11	-0.7375
Europe	NonGenCNV_P2_F13	diploid F11	-3.3475	-2.0425
China	NonGenCNV_P1_F13	diploid F11	no score
China	NonGenCNV_P2_F13	diploid F11	no score
Sceb	NonGenCNV_P1_F14	diploid F11	0.505
Sceb	NonGenCNV_P2_F14	diploid F11	0.185	0.345
Sver	NonGenCNV_P1_F14	diploid F11	-2.42
Sver	NonGenCNV_P2_F14	diploid F11	-2.69333	-2.55667
Europe	NonGenCNV_P1_F14	diploid F11	0.5775
Europe	NonGenCNV_P2_F14	diploid F11	0.1675	0.3725
Sbar	NonGenCNV_P1_F14	diploid F11	-1.65333
Sbar	NonGenCNV_P2_F14	diploid F11	-2.24	-1.94667
Scel	NonGenCNV_P1_F15	diploid F7	-10.24
Scel	NonGenCNV_P2_F15	diploid F7	-9.08333	-9.66167
Sver	NonGenCNV_P1_F15	diploid F7	-2.54
Sver	NonGenCNV_P2_F15	diploid F7	-0.863333	-1.70167
Europe	NonGenCNV_P1_F15	diploid F7	-2.63
Europe	NonGenCNV_P2_F15	diploid F7	-0.5225	-1.57625
Sbar	NonGenCNV_P1_F15	diploid F7	-9.26
Sbar	NonGenCNV_P2_F15	diploid F7	-7.27667	-8.26833
Scel	NonGenCNV_P1_F16	diploid F7	no score
Scel	NonGenCNV_P2_F16	diploid F7	-7.06333	-7.06333
Sver	NonGenCNV_P1_F16	diploid F7	no score
Sver	NonGenCNV_P2_F16	diploid F7	0.593333	0.593333
Europe	NonGenCNV_P1_F16	diploid F7	no score
Europe	NonGenCNV_P2_F16	diploid F7	1.05	1.05
Sbar	NonGenCNV_P1_F16	diploid F7	no score
Sbar	NonGenCNV_P2_F16	diploid F7	-5.19333	-5.19333
Scel	NonGenCNV_P1_F17	diploid F8	0.00666667
Scel	NonGenCNV_P2_F17	diploid F8	1.00667	0.506667
Sver	NonGenCNV_P1_F17	diploid F8	-0.0566667
Sver	NonGenCNV_P2_F17	diploid F8	0.13	0.0366667
Europe	NonGenCNV_P1_F17	diploid F8	4.13125
Europe	NonGenCNV_P2_F17	diploid F8	2.41375	3.2725
Sbar	NonGenCNV_P1_F17	diploid F8	-0.24
Sbar	NonGenCNV_P2_F17	diploid F8	0.0766667	-0.0816667
Sceb	NonGenCNV_P1_F18	diploid F8	2.66667
Sceb	NonGenCNV_P2_F18	diploid F8	-2.17	0.248333
Sver	NonGenCNV_P1_F18	diploid F8	1.28333
Sver	NonGenCNV_P2_F18	diploid F8	-2.43	-0.573333
Europe	NonGenCNV_P1_F18	diploid F8	0.88625
Europe	NonGenCNV_P2_F18	diploid F8	-1.47875	-0.29625
Sbar	NonGenCNV_P1_F18	diploid F8	2.6925
Sbar	NonGenCNV_P2_F18	diploid F8	-2.5475	0.0725
Sver	NonGenCNV_P1_F19	diploid F8	-5.14667
Sver	NonGenCNV_P2_F19	diploid F8	-5.47333	-5.31
Europe	NonGenCNV_P1_F19	diploid F8	-3.72
Europe	NonGenCNV_P2_F19	diploid F8	-3.87333	-3.79667
Sbar	NonGenCNV_P1_F19	diploid F8	-5.8
Sbar	NonGenCNV_P2_F19	diploid F8	-5.70167	-5.75083
China Wildboar	NonGenCNV_P1_F19	diploid F8	-4.41
China	NonGenCNV_P2_F19	diploid F8	-2.06667	-3.23833
Scel	NonGenCNV_P1_F20	diploid F8	-3.67667
Scel	NonGenCNV_P2_F20	diploid F8	-4.87667	-4.27667
Sver	NonGenCNV_P1_F20	diploid F8	-4.99667
Sver	NonGenCNV_P2_F20	diploid F8	-5.76333	-5.38
Europe	NonGenCNV_P1_F20	diploid F8	-3.57333
Europe	NonGenCNV_P2_F20	diploid F8	-4.58	-4.07667
Sbar	NonGenCNV_P1_F20	diploid F8	-5.41167
Sbar	NonGenCNV_P2_F20	diploid F8	-6.575	-5.99333
