# Supplementary material for: Copy number variation in the speciation of pigs: a possible prominent role for olfactory receptors
Source: BMC Genomics. 2015 Apr 22;16(1):330. doi: 10.1186/s12864-015-1449-9 (PMC4413995; doi:10.1186/s12864-015-1449-9)
Supplement: Additional file 3: Table S2. — A: List of genes overlapped by CNVRs. B: List of olfactory receptor genes overlapped by CNVRs. C: Gene ontology using BinGO package. [file 12864_2015_1449_MOESM3_ESM.xls]

## Sheet: A
Additional file 3: Table S2A: List of genes overlapped by CNVRs.
Chr	GeneStpo	GeneEndPos	EnsID	Gene	Chr	Stpos	EndPos	Sbrb	Sceb	Scel	Sver	Basal	China	Europe	GO
7	85672924	85673862	ENSSSCG00000022180	OR4F21	7	85672001	85680000	8	8	8	6	8	7	7	signal_transduction;G-protein_coupled_receptor_signaling_pathway;detection_of_chemical_stimulus_involved_in_sensory_perception_of_smell;integral_to_membrane;signal_transducer_activity;receptor_activity;G-protein_coupled_receptor_activity;olfactory_receptor_activity
7	80019100	80021667	ENSSSCG00000027670	CTSG	7	80016001	80038000	4	3	4	3	2	3	3	proteolysis;response_to_lipopolysaccharide;negative_regulation_of_growth_of_symbiont_in_host;positive_regulation_of_immune_response;defense_response_to_Gram-positive_bacterium;defense_response_to_fungus;neutrophil_mediated_killing_of_gram-positive_bacterium;extracellular_space;plasma_membrane;secretory_granule;extracellular_matrix;catalytic_activity;serine-type_endopeptidase_activity;heparin_bind…
2	15149257	15150192	ENSSSCG00000014516	OR4P4	2	15143001	15151000	11	6	9	6	6	6	6	signal_transduction;G-protein_coupled_receptor_signaling_pathway;detection_of_chemical_stimulus_involved_in_sensory_perception_of_smell;integral_to_membrane;signal_transducer_activity;receptor_activity;G-protein_coupled_receptor_activity;olfactory_receptor_activity
2	149220768	149223197	ENSSSCG00000014386	PCDHGA7	2	149219001	149230000	6	6	4	5	2	5	3	cell_adhesion;homophilic_cell_adhesion;plasma_membrane;membrane;integral_to_membrane;calcium_ion_binding
9	2160803	2162290	ENSSSCG00000027753	OR5P2	9	2155001	2163000	15	8	6	5	5	5	5	G-protein_coupled_receptor_signaling_pathway;integral_to_membrane
1	297015516	297016436	ENSSSCG00000029193	OR1L8	1	297014001	297021000	17	10	9	14	8	10	8	signal_transduction;G-protein_coupled_receptor_signaling_pathway;detection_of_chemical_stimulus_involved_in_sensory_perception_of_smell;integral_to_membrane;signal_transducer_activity;receptor_activity;G-protein_coupled_receptor_activity;olfactory_receptor_activity
7	123110533	123119625	ENSSSCG00000002487	SERPINA3-2	7	123094001	123120000	5	4	4	4	2	5	4	serine-type_endopeptidase_inhibitor_activity
2	14765540	14766469	ENSSSCG00000021435	OR4C46	2	14763001	14776000	10	6	10	5	7	6	12	signal_transduction;G-protein_coupled_receptor_signaling_pathway;detection_of_chemical_stimulus_involved_in_sensory_perception_of_smell;integral_to_membrane;signal_transducer_activity;receptor_activity;G-protein_coupled_receptor_activity;olfactory_receptor_activity
15	154016570	154017511	ENSSSCG00000024643	OR5AR1	15	154010001	154019000	8	11	17	5	4	8	4	signal_transduction;G-protein_coupled_receptor_signaling_pathway;detection_of_chemical_stimulus_involved_in_sensory_perception_of_smell;integral_to_membrane;signal_transducer_activity;receptor_activity;G-protein_coupled_receptor_activity;olfactory_receptor_activity
7	84555061	84555978	ENSSSCG00000002180	OR4F21	7	84554001	84568000	6	6	5	5	6	4	5	signal_transduction;G-protein_coupled_receptor_signaling_pathway;detection_of_chemical_stimulus_involved_in_sensory_perception_of_smell;integral_to_membrane;signal_transducer_activity;receptor_activity;G-protein_coupled_receptor_activity;olfactory_receptor_activity
4	111112801	111134628	ENSSSCG00000006711	NBPF6	4	111113001	111142000	53	40	59	25	33	21	23	Unknown
2	158829553	158830533	ENSSSCG00000030464	OR10AG1	2	158828001	158884000	8	9	10	4	5	5	6	G-protein_coupled_receptor_signaling_pathway;integral_to_membrane
7	82554539	82565942	ENSSSCG00000023624	TRAV12-3	7	82544001	82568000	8	8	15	6	3	6	4	protein_binding
5	21997605	21998540	ENSSSCG00000000334	OR6C68	5	21987001	22000000	17	9	12	9	10	9	11	signal_transduction;G-protein_coupled_receptor_signaling_pathway;detection_of_chemical_stimulus_involved_in_sensory_perception_of_smell;integral_to_membrane;signal_transducer_activity;receptor_activity;G-protein_coupled_receptor_activity;olfactory_receptor_activity
7	123094888	123101407	ENSSSCG00000002486	SERPINA3-1	7	123094001	123120000	5	4	4	4	2	5	4	serine-type_endopeptidase_inhibitor_activity
9	5537471	5538406	ENSSSCG00000014715	OR51V1	9	5525001	5577000	8	8	8	5	6	5	6	signal_transduction;G-protein_coupled_receptor_signaling_pathway;detection_of_chemical_stimulus_involved_in_sensory_perception_of_smell;integral_to_membrane;signal_transducer_activity;receptor_activity;G-protein_coupled_receptor_activity;olfactory_receptor_activity
14	153705320	153706255	ENSSSCG00000028243	OR13A1	14	153690001	153707000	8	7	7	5	5	6	4	G-protein_coupled_receptor_signaling_pathway;detection_of_chemical_stimulus_involved_in_sensory_perception_of_smell;integral_to_membrane;olfactory_receptor_activity
7	26573169	26574110	ENSSSCG00000026933	OR2B3	7	26571001	26580000	13	13	11	14	15	10	12	signal_transduction;G-protein_coupled_receptor_signaling_pathway;detection_of_chemical_stimulus_involved_in_sensory_perception_of_smell;integral_to_membrane;signal_transducer_activity;receptor_activity;G-protein_coupled_receptor_activity;olfactory_receptor_activity
2	68629612	68630674	ENSSSCG00000024212	OR7D4	2	68624001	68647000	6	7	11	6	7	7	5	G-protein_coupled_receptor_signaling_pathway;detection_of_chemical_stimulus_involved_in_sensory_perception_of_smell;integral_to_membrane;olfactory_receptor_activity
6	55845854	55849680	ENSSSCG00000003321	ZSCAN5B	6	55837001	55852000	3	1	2	1	5	6	5	regulation_of_transcription_DNA-dependent;intracellular;nucleus;nucleic_acid_binding;zinc_ion_binding;sequence-specific_DNA_binding_transcription_factor_activity
1	225090349	225139200	ENSSSCG00000027736	IFNW1	1	225104001	225186000	6	7	7	4	6	7	6	defense_response;extracellular_region;cytokine_receptor_binding
2	72483089	72484153	ENSSSCG00000028617	HNRNPA2B1	2	72479001	72489000	5	11	7	9	6	7	7	nucleotide_binding;nucleic_acid_binding
7	83870631	83871554	ENSSSCG00000002164	OR4D5	7	83868001	83874000	8	7	8	5	6	7	7	signal_transduction;G-protein_coupled_receptor_signaling_pathway;detection_of_chemical_stimulus_involved_in_sensory_perception_of_smell;integral_to_membrane;signal_transducer_activity;receptor_activity;G-protein_coupled_receptor_activity;olfactory_receptor_activity
2	13211964	13212866	ENSSSCG00000013186	OR4L1	2	13204001	13216000	8	8	8	6	9	8	8	signal_transduction;G-protein_coupled_receptor_signaling_pathway;detection_of_chemical_stimulus_involved_in_sensory_perception_of_smell;integral_to_membrane;signal_transducer_activity;receptor_activity;G-protein_coupled_receptor_activity;olfactory_receptor_activity
7	26303013	26304403	ENSSSCG00000022376	OR2G3	7	26301001	26309000	5	4	3	4	4	6	7	signal_transduction;G-protein_coupled_receptor_signaling_pathway;detection_of_chemical_stimulus_involved_in_sensory_perception_of_smell;integral_to_membrane;signal_transducer_activity;receptor_activity;G-protein_coupled_receptor_activity;olfactory_receptor_activity
2	162339842	162340860	ENSSSCG00000028736	IFITM1	2	162332001	162344000	4	5	4	4	2	4	4	response_to_biotic_stimulus;integral_to_membrane
2	72569577	72570731	ENSSSCG00000013559	MBD3L2	2	72554001	72573000	6	12	9	10	8	8	9	Unknown;
1	295976681	295977619	ENSSSCG00000023327	OR1J1	1	295976001	295986000	7	6	6	4	4	4	4	signal_transduction;G-protein_coupled_receptor_signaling_pathway;detection_of_chemical_stimulus_involved_in_sensory_perception_of_smell;integral_to_membrane;signal_transducer_activity;receptor_activity;G-protein_coupled_receptor_activity;olfactory_receptor_activity
1	294808827	294809765	ENSSSCG00000005534	OR1L1	1	294808001	294824000	7	4	3	6	3	3	3	signal_transduction;G-protein_coupled_receptor_signaling_pathway;detection_of_chemical_stimulus_involved_in_sensory_perception_of_smell;integral_to_membrane;signal_transducer_activity;receptor_activity;G-protein_coupled_receptor_activity;olfactory_receptor_activity
12	50933615	50934550	ENSSSCG00000026065	OR1A1	12	50925001	50944000	20	9	24	13	11	7	7	G-protein_coupled_receptor_signaling_pathway;detection_of_chemical_stimulus_involved_in_sensory_perception_of_smell;integral_to_membrane;olfactory_receptor_activity
7	85257928	85258845	ENSSSCG00000021705	OR4N2	7	85250001	85260000	5	6	6	4	6	5	5	signal_transduction;G-protein_coupled_receptor_signaling_pathway;detection_of_chemical_stimulus_involved_in_sensory_perception_of_smell;integral_to_membrane;signal_transducer_activity;receptor_activity;G-protein_coupled_receptor_activity;olfactory_receptor_activity
4	99457597	99458541	ENSSSCG00000022259	OR10C1	4	99454001	99472000	8	3	5	3	3	4	3	G-protein_coupled_receptor_signaling_pathway;integral_to_membrane
9	4480625	4481596	ENSSSCG00000029937	OR52N4	9	4463001	4491000	5	4	4	8	13	13	6	signal_transduction;G-protein_coupled_receptor_signaling_pathway;detection_of_chemical_stimulus_involved_in_sensory_perception_of_smell;integral_to_membrane;signal_transducer_activity;receptor_activity;G-protein_coupled_receptor_activity;olfactory_receptor_activity
5	22360385	22361323	ENSSSCG00000030239	OR6C68	5	22336001	22362000	13	6	9	7	6	7	8	signal_transduction;G-protein_coupled_receptor_signaling_pathway;detection_of_chemical_stimulus_involved_in_sensory_perception_of_smell;integral_to_membrane;signal_transducer_activity;receptor_activity;G-protein_coupled_receptor_activity;olfactory_receptor_activity
7	82281866	82282491	ENSSSCG00000023346	TRAV14/DV4.1	7	82272001	82293000	7	5	11	4	3	4	5	protein_binding
1	296705379	296706323	ENSSSCG00000027081	OR1J2	1	296701001	296707000	11	8	7	5	5	6	5	signal_transduction;G-protein_coupled_receptor_signaling_pathway;detection_of_chemical_stimulus_involved_in_sensory_perception_of_smell;integral_to_membrane;signal_transducer_activity;receptor_activity;G-protein_coupled_receptor_activity;olfactory_receptor_activity
1	297071815	297072756	ENSSSCG00000025123	OR1J4	1	297070001	297077000	30	24	20	15	13	16	14	signal_transduction;G-protein_coupled_receptor_signaling_pathway;detection_of_chemical_stimulus_involved_in_sensory_perception_of_smell;integral_to_membrane;signal_transducer_activity;receptor_activity;G-protein_coupled_receptor_activity;olfactory_receptor_activity
15	154316152	154317075	ENSSSCG00000030711	OR5AR1	15	154306001	154318000	10	9	13	7	5	8	5	signal_transduction;G-protein_coupled_receptor_signaling_pathway;detection_of_chemical_stimulus_involved_in_sensory_perception_of_smell;integral_to_membrane;signal_transducer_activity;receptor_activity;G-protein_coupled_receptor_activity;olfactory_receptor_activity
7	23175804	23176988	ENSSSCG00000030023	HIST1H1B	7	23172001	23181000	5	5	4	4	3	4	3	nucleosome_assembly;nucleosome;nucleus;nuclear_chromatin;DNA_binding
2	159143812	159144750	ENSSSCG00000014477	OR5J2	2	159100001	159148000	11	5	6	5	5	4	4	signal_transduction;G-protein_coupled_receptor_signaling_pathway;detection_of_chemical_stimulus_involved_in_sensory_perception_of_smell;integral_to_membrane;signal_transducer_activity;receptor_activity;G-protein_coupled_receptor_activity;olfactory_receptor_activity
12	51050704	51051633	ENSSSCG00000024173	OR1A1	12	51043001	51065000	21	11	26	16	13	11	11	G-protein_coupled_receptor_signaling_pathway;integral_to_membrane
7	26018069	26018992	ENSSSCG00000001297	OR2W1	7	26013001	26022000	5	5	4	5	5	7	6	signal_transduction;G-protein_coupled_receptor_signaling_pathway;detection_of_chemical_stimulus_involved_in_sensory_perception_of_smell;integral_to_membrane;signal_transducer_activity;receptor_activity;G-protein_coupled_receptor_activity;olfactory_receptor_activity
7	82120489	82121030	ENSSSCG00000027788	TRADV9	7	82101001	82122000	3	2	7	2	2	2	2	protein_binding
4	99465159	99466103	ENSSSCG00000027104	OR10C1	4	99454001	99472000	8	3	5	3	3	4	3	G-protein_coupled_receptor_signaling_pathway;integral_to_membrane
2	62769142	62770044	ENSSSCG00000023481	OR7A17	2	62765001	62775000	11	7	8	5	6	6	6	G-protein_coupled_receptor_signaling_pathway;integral_to_membrane
12	50890780	50892043	ENSSSCG00000017838	OR1D2	12	50880001	50898000	12	5	16	7	6	3	3	signal_transduction;G-protein_coupled_receptor_signaling_pathway;detection_of_chemical_stimulus_involved_in_sensory_perception_of_smell;integral_to_membrane;signal_transducer_activity;receptor_activity;G-protein_coupled_receptor_activity;olfactory_receptor_activity
2	159095777	159096721	ENSSSCG00000014474	OR8K3	2	159048001	159097000	5	3	4	3	3	3	4	signal_transduction;G-protein_coupled_receptor_signaling_pathway;detection_of_chemical_stimulus_involved_in_sensory_perception_of_smell;integral_to_membrane;signal_transducer_activity;receptor_activity;G-protein_coupled_receptor_activity;olfactory_receptor_activity
5	21929545	21930520	ENSSSCG00000022997	OR6C2	5	21922001	21935000	10	5	7	6	8	5	6	G-protein_coupled_receptor_signaling_pathway;integral_to_membrane
15	146783645	146787111	ENSSSCG00000028816	ALPI	15	146782001	146788000	4	4	2	3	1	3	3	metabolic_process;phosphatase_activity
9	5403433	5404386	ENSSSCG00000014712	OR52W1	9	5399001	5408000	2	1	3	3	3	3	4	signal_transduction;G-protein_coupled_receptor_signaling_pathway;detection_of_chemical_stimulus_involved_in_sensory_perception_of_smell;integral_to_membrane;signal_transducer_activity;receptor_activity;G-protein_coupled_receptor_activity;olfactory_receptor_activity
7	82276655	82280677	ENSSSCG00000026335	TRAV18	7	82272001	82293000	7	5	11	4	3	4	5	Unknown
9	1936249	1937181	ENSSSCG00000029769	OR5P3	9	1935001	1944000	20	10	7	6	6	6	6	signal_transduction;G-protein_coupled_receptor_signaling_pathway;detection_of_chemical_stimulus_involved_in_sensory_perception_of_smell;integral_to_membrane;signal_transducer_activity;receptor_activity;G-protein_coupled_receptor_activity;olfactory_receptor_activity
14	41260566	41268627	ENSSSCG00000009882	OAS1	14	41257001	41267000	4	4	8	3	3	3	3	immune_response;RNA_binding;ATP_binding;transferase_activity;nucleotidyltransferase_activity
7	26072861	26074278	ENSSSCG00000024557	OR2J3	7	26069001	26087000	10	15	11	12	16	11	11	signal_transduction;G-protein_coupled_receptor_signaling_pathway;detection_of_chemical_stimulus_involved_in_sensory_perception_of_smell;integral_to_membrane;signal_transducer_activity;receptor_activity;G-protein_coupled_receptor_activity;olfactory_receptor_activity;G-protein_coupled_receptor_signaling_pathway;integral_to_membrane
9	5768665	5769600	ENSSSCG00000014745	OR52J3	9	5768001	5782000	1	3	2	6	2	2	2	signal_transduction;G-protein_coupled_receptor_signaling_pathway;detection_of_chemical_stimulus_involved_in_sensory_perception_of_smell;integral_to_membrane;signal_transducer_activity;receptor_activity;G-protein_coupled_receptor_activity;olfactory_receptor_activity
7	85792398	85794678	ENSSSCG00000028105	OR11H6	7	85781001	85804000	5	5	5	5	4	4	4	signal_transduction;G-protein_coupled_receptor_signaling_pathway;detection_of_chemical_stimulus_involved_in_sensory_perception_of_smell;integral_to_membrane;signal_transducer_activity;receptor_activity;G-protein_coupled_receptor_activity;olfactory_receptor_activity
9	56106369	56107298	ENSSSCG00000023416	OR8B3	9	56084001	56118000	19	16	13	13	13	17	4	signal_transduction;G-protein_coupled_receptor_signaling_pathway;detection_of_chemical_stimulus_involved_in_sensory_perception_of_smell;integral_to_membrane;signal_transducer_activity;receptor_activity;G-protein_coupled_receptor_activity;olfactory_receptor_activity
12	36355675	36356610	ENSSSCG00000022267	OR4D2	12	36348001	36360000	6	3	5	3	4	4	5	G-protein_coupled_receptor_signaling_pathway;integral_to_membrane
12	35399297	35400507	ENSSSCG00000029390	OR4D2	12	35396001	35404000	9	4	7	4	5	5	6	G-protein_coupled_receptor_signaling_pathway;detection_of_chemical_stimulus_involved_in_sensory_perception_of_smell;integral_to_membrane;olfactory_receptor_activity
1	312738876	312741358	ENSSSCG00000005802	OR8H3	1	312734001	312743000	9	6	8	7	5	7	6	G-protein_coupled_receptor_signaling_pathway;integral_to_membrane
7	25555450	25556864	ENSSSCG00000021520	OR5V1	7	25542001	25561000	9	5	7	7	6	7	9	G-protein_coupled_receptor_signaling_pathway;integral_to_membrane
9	6638704	6639036	ENSSSCG00000014787	SSU72	9	6634001	6651000	14	13	15	14	9	11	6	mRNA_processing;nucleus;phosphoprotein_phosphatase_activity
4	99847592	99848619	ENSSSCG00000028176	OR10X1	4	99841001	99857000	3	3	5	3	3	3	5	signal_transduction;G-protein_coupled_receptor_signaling_pathway;detection_of_chemical_stimulus_involved_in_sensory_perception_of_smell;integral_to_membrane;signal_transducer_activity;receptor_activity;G-protein_coupled_receptor_activity;olfactory_receptor_activity
5	21279720	21280679	ENSSSCG00000021160	OR6C75	5	21264001	21284000	12	5	10	8	8	7	7	signal_transduction;G-protein_coupled_receptor_signaling_pathway;detection_of_chemical_stimulus_involved_in_sensory_perception_of_smell;integral_to_membrane;signal_transducer_activity;receptor_activity;G-protein_coupled_receptor_activity;olfactory_receptor_activity
2	15613815	15614741	ENSSSCG00000013217	OR4S2	2	15612001	15618000	8	4	7	3	4	3	4	signal_transduction;G-protein_coupled_receptor_signaling_pathway;detection_of_chemical_stimulus_involved_in_sensory_perception_of_smell;integral_to_membrane;signal_transducer_activity;receptor_activity;G-protein_coupled_receptor_activity;olfactory_receptor_activity
7	25470547	25471482	ENSSSCG00000030290	OR14J1	7	25468001	25475000	13	7	10	8	9	10	13	G-protein_coupled_receptor_signaling_pathway;integral_to_membrane
7	25358231	25359145	ENSSSCG00000017655	OR2H2	7	25357001	25380000	9	6	7	7	6	8	10	signal_transduction;G-protein_coupled_receptor_signaling_pathway;detection_of_chemical_stimulus_involved_in_sensory_perception_of_smell;integral_to_membrane;signal_transducer_activity;receptor_activity;G-protein_coupled_receptor_activity;olfactory_receptor_activity
5	21472051	21473193	ENSSSCG00000027027	OR6C1	5	21472001	21490000	6	4	5	5	4	4	4	G-protein_coupled_receptor_signaling_pathway;integral_to_membrane;signal_transduction;G-protein_coupled_receptor_signaling_pathway;detection_of_chemical_stimulus_involved_in_sensory_perception_of_smell;integral_to_membrane;signal_transducer_activity;receptor_activity;G-protein_coupled_receptor_activity;olfactory_receptor_activity
6	53966710	53970154	ENSSSCG00000003282	PIGE-108A11.3	6	53960001	53970000	5	4	5	4	2	4	4	protein_binding
3	6766531	6767469	ENSSSCG00000024815	OR2AE1	3	6765001	6772000	20	16	15	3	12	8	8	G-protein_coupled_receptor_signaling_pathway;integral_to_membrane
7	133354672	133356468	ENSSSCG00000022889	OR4K14	7	133347001	133360000	7	7	7	5	8	7	7	signal_transduction;G-protein_coupled_receptor_signaling_pathway;detection_of_chemical_stimulus_involved_in_sensory_perception_of_smell;integral_to_membrane;signal_transducer_activity;receptor_activity;G-protein_coupled_receptor_activity;olfactory_receptor_activity
1	296616432	296617370	ENSSSCG00000024893	OR1J2	1	296612001	296618000	6	5	4	3	3	4	4	signal_transduction;G-protein_coupled_receptor_signaling_pathway;detection_of_chemical_stimulus_involved_in_sensory_perception_of_smell;integral_to_membrane;signal_transducer_activity;receptor_activity;G-protein_coupled_receptor_activity;olfactory_receptor_activity
2	14753116	14754048	ENSSSCG00000014528	OR4C15	2	14751001	14758000	10	7	10	8	8	6	12	signal_transduction;G-protein_coupled_receptor_signaling_pathway;detection_of_chemical_stimulus_involved_in_sensory_perception_of_smell;integral_to_membrane;signal_transducer_activity;receptor_activity;G-protein_coupled_receptor_activity;olfactory_receptor_activity
2	162095326	162097509	ENSSSCG00000014565	IFITM1	2	162093001	162104000	5	5	3	4	1	4	3	response_to_biotic_stimulus;integral_to_membrane
1	314782155	314783524	ENSSSCG00000005861	BTN1A1	1	314776001	314798000	19	11	16	8	12	13	10	protein_binding
6	58092108	58094373	ENSSSCG00000003338	PUSL1	6	58089001	58096000	3	2	1	2	0	2	2	pseudouridine_synthesis;tRNA_processing;RNA_modification;RNA_binding;pseudouridine_synthase_activity;isomerase_activity
2	162076800	162077818	ENSSSCG00000021903	IFITM1	2	162072001	162079000	4	5	3	3	1	4	3	response_to_biotic_stimulus;integral_to_membrane
2	149242138	149244878	ENSSSCG00000021326	PCDHGA9	2	149232001	149263000	6	5	4	5	3	5	3	homophilic_cell_adhesion;membrane;calcium_ion_binding
2	158853148	158854074	ENSSSCG00000029068	OR5F1	2	158828001	158884000	8	9	10	4	5	5	6	G-protein_coupled_receptor_signaling_pathway;integral_to_membrane
2	13155246	13157193	ENSSSCG00000013183	OR4K14	2	13152001	13165000	6	6	7	4	7	7	7	G-protein_coupled_receptor_signaling_pathway;integral_to_membrane
7	84725024	84726038	ENSSSCG00000002184	OR4F21	7	84709001	84731000	4	4	4	2	5	5	4	signal_transduction;G-protein_coupled_receptor_signaling_pathway;detection_of_chemical_stimulus_involved_in_sensory_perception_of_smell;integral_to_membrane;signal_transducer_activity;receptor_activity;G-protein_coupled_receptor_activity;olfactory_receptor_activity
7	131936118	131939107	ENSSSCG00000025048	OR4K2	7	131931001	131943000	7	7	7	5	6	6	5	G-protein_coupled_receptor_signaling_pathway;integral_to_membrane
7	82362291	82362868	ENSSSCG00000002085	TRAV26-2	7	82353001	82392000	10	6	14	6	4	5	4	protein_binding
7	22473137	22474072	ENSSSCG00000021863	OR2M2	7	22430001	22475000	7	8	9	5	6	7	8	signal_transduction;G-protein_coupled_receptor_signaling_pathway;detection_of_chemical_stimulus_involved_in_sensory_perception_of_smell;integral_to_membrane;signal_transducer_activity;receptor_activity;G-protein_coupled_receptor_activity;olfactory_receptor_activity
3	59753693	59754231	ENSSSCG00000008205	IGKV1D-43	3	59737001	59756000	13	15	10	10	10	9	8	protein_binding
2	11667409	11668596	ENSSSCG00000013139	OR5AN1	2	11658001	11669000	8	8	8	7	8	6	6	signal_transduction;G-protein_coupled_receptor_signaling_pathway;detection_of_chemical_stimulus_involved_in_sensory_perception_of_smell;integral_to_membrane;signal_transducer_activity;receptor_activity;G-protein_coupled_receptor_activity;olfactory_receptor_activity
2	159423396	159424328	ENSSSCG00000014501	OR5AR1	2	159408001	159429000	5	5	6	6	4	5	5	signal_transduction;G-protein_coupled_receptor_signaling_pathway;detection_of_chemical_stimulus_involved_in_sensory_perception_of_smell;integral_to_membrane;signal_transducer_activity;receptor_activity;G-protein_coupled_receptor_activity;olfactory_receptor_activity
12	50954397	50955059	ENSSSCG00000017843	OR1A1	12	50946001	50956000	23	11	29	17	14	11	11	G-protein_coupled_receptor_signaling_pathway;detection_of_chemical_stimulus_involved_in_sensory_perception_of_smell;integral_to_membrane;olfactory_receptor_activity
16	86462056	86467847	ENSSSCG00000020913	LILRB3	16	86453001	86480000	8	7	9	6	1	5	5	protein_binding
7	26537491	26538525	ENSSSCG00000023104	OR2J3	7	26532001	26543000	11	12	12	12	14	9	10	signal_transduction;G-protein_coupled_receptor_signaling_pathway;detection_of_chemical_stimulus_involved_in_sensory_perception_of_smell;integral_to_membrane;signal_transducer_activity;receptor_activity;G-protein_coupled_receptor_activity;olfactory_receptor_activity
2	148651980	148654775	ENSSSCG00000029442	PCDHA7	2	148650001	148656000	7	5	4	5	2	5	4	homophilic_cell_adhesion;membrane;calcium_ion_binding
7	25894336	25895271	ENSSSCG00000023813	OR2G6	7	25855001	25903000	12	7	8	9	8	10	11	signal_transduction;G-protein_coupled_receptor_signaling_pathway;detection_of_chemical_stimulus_involved_in_sensory_perception_of_smell;integral_to_membrane;signal_transducer_activity;receptor_activity;G-protein_coupled_receptor_activity;olfactory_receptor_activity
7	26560318	26561262	ENSSSCG00000027129	OR2B3	7	26548001	26566000	13	13	12	13	15	12	12	signal_transduction;G-protein_coupled_receptor_signaling_pathway;detection_of_chemical_stimulus_involved_in_sensory_perception_of_smell;integral_to_membrane;signal_transducer_activity;receptor_activity;G-protein_coupled_receptor_activity;olfactory_receptor_activity
2	15527993	15528922	ENSSSCG00000027263	OR4X2	2	15525001	15531000	8	6	10	5	5	5	5	signal_transduction;G-protein_coupled_receptor_signaling_pathway;detection_of_chemical_stimulus_involved_in_sensory_perception_of_smell;integral_to_membrane;signal_transducer_activity;receptor_activity;G-protein_coupled_receptor_activity;olfactory_receptor_activity
1	314975915	314976862	ENSSSCG00000022414	OR1J4	1	314971001	314977000	14	11	10	7	8	8	9	signal_transduction;G-protein_coupled_receptor_signaling_pathway;detection_of_chemical_stimulus_involved_in_sensory_perception_of_smell;integral_to_membrane;signal_transducer_activity;receptor_activity;G-protein_coupled_receptor_activity;olfactory_receptor_activity
7	133369068	133369985	ENSSSCG00000002589	OR4D5	7	133366001	133373000	8	8	8	5	6	7	7	signal_transduction;G-protein_coupled_receptor_signaling_pathway;detection_of_chemical_stimulus_involved_in_sensory_perception_of_smell;integral_to_membrane;signal_transducer_activity;receptor_activity;G-protein_coupled_receptor_activity;olfactory_receptor_activity
7	82578150	82578712	ENSSSCG00000002095	TRAV10	7	82571001	82580000	3	2	7	2	2	2	1	protein_binding
7	25740114	25741040	ENSSSCG00000025358	OR12D2	7	25739001	25757000	9	5	8	7	7	7	10	signal_transduction;G-protein_coupled_receptor_signaling_pathway;detection_of_chemical_stimulus_involved_in_sensory_perception_of_smell;integral_to_membrane;signal_transducer_activity;receptor_activity;G-protein_coupled_receptor_activity;olfactory_receptor_activity
9	3308800	3309747	ENSSSCG00000022928	OR2AG1	9	3306001	3315000	4	2	2	2	2	3	3	G-protein_coupled_receptor_signaling_pathway;detection_of_chemical_stimulus_involved_in_sensory_perception_of_smell;integral_to_membrane;olfactory_receptor_activity
15	43390499	43392052	ENSSSCG00000022577	USP17L2	15	43378001	43395000	2	2	2	2	3	7	7	ubiquitin-dependent_protein_catabolic_process;ubiquitin_thiolesterase_activity
7	82172829	82173582	ENSSSCG00000002063	TRADV14	7	82148001	82176000	3	2	7	2	2	2	2	protein_binding
7	85858600	85859535	ENSSSCG00000021226	OR4F21	7	85853001	85861000	11	11	11	8	11	10	11	signal_transduction;G-protein_coupled_receptor_signaling_pathway;detection_of_chemical_stimulus_involved_in_sensory_perception_of_smell;integral_to_membrane;signal_transducer_activity;receptor_activity;G-protein_coupled_receptor_activity;olfactory_receptor_activity
9	5569355	5570290	ENSSSCG00000030230	OR52A1	9	5525001	5577000	8	8	8	5	6	5	6	signal_transduction;G-protein_coupled_receptor_signaling_pathway;detection_of_chemical_stimulus_involved_in_sensory_perception_of_smell;integral_to_membrane;signal_transducer_activity;receptor_activity;G-protein_coupled_receptor_activity;olfactory_receptor_activity
2	10047755	10056384	ENSSSCG00000013090	PAG6	2	10047001	10062000	7	9	8	7	5	7	6	proteolysis;aspartic-type_endopeptidase_activity;peptidase_activity;hydrolase_activity;proteolysis;aspartic-type_endopeptidase_activity;peptidase_activity;hydrolase_activity
14	94649770	94652492	ENSSSCG00000010353	RALGDS	14	94647001	94658000	14	9	19	5	4	8	4	regulation_of_small_GTPase_mediated_signal_transduction;intracellular;guanyl-nucleotide_exchange_factor_activity;regulation_of_small_GTPase_mediated_signal_transduction;intracellular;guanyl-nucleotide_exchange_factor_activity
2	160645288	160646438	ENSSSCG00000025563	HNRNPA1	2	160640001	160686000	4	3	5	3	2	2	2	Unknown
7	25412774	25414596	ENSSSCG00000001258	OR1N1	7	25403001	25418000	12	6	9	8	7	8	10	G-protein_coupled_receptor_signaling_pathway;detection_of_chemical_stimulus_involved_in_sensory_perception_of_smell;integral_to_membrane;olfactory_receptor_activity
8	158047	163748	ENSSSCG00000026084	MFSD7	8	157001	165000	2	2	2	3	0	2	2	transmembrane_transport;integral_to_membrane
3	45093945	45102159	ENSSSCG00000026202	FAM22F	3	45090001	45104000	49	28	42	31	19	63	51	Unknown
2	158992126	158993565	ENSSSCG00000027258	OR5T2	2	158983001	159005000	11	5	7	5	4	4	3	signal_transduction;G-protein_coupled_receptor_signaling_pathway;detection_of_chemical_stimulus_involved_in_sensory_perception_of_smell;integral_to_membrane;signal_transducer_activity;receptor_activity;G-protein_coupled_receptor_activity;olfactory_receptor_activity
3	7421162	7430979	ENSSSCG00000007644	PILRA	3	7419001	7432000	5	3	3	4	1	3	3	protein_binding
2	15292901	15293830	ENSSSCG00000023685	OR4B1	2	15264001	15303000	7	4	7	3	4	3	3	signal_transduction;G-protein_coupled_receptor_signaling_pathway;detection_of_chemical_stimulus_involved_in_sensory_perception_of_smell;integral_to_membrane;signal_transducer_activity;receptor_activity;G-protein_coupled_receptor_activity;olfactory_receptor_activity
2	149247004	149249780	ENSSSCG00000029784	PCDHGB6	2	149232001	149263000	6	5	4	5	3	5	3	homophilic_cell_adhesion;membrane;calcium_ion_binding
3	41631025	41633605	ENSSSCG00000008014	NUBP2	3	41631001	41640000	3	2	1	2	0	2	1	ATP_binding;protein_binding
14	153345297	153346217	ENSSSCG00000021153	OR13A1	14	153330001	153347000	8	7	7	5	5	6	4	G-protein_coupled_receptor_signaling_pathway;detection_of_chemical_stimulus_involved_in_sensory_perception_of_smell;integral_to_membrane;olfactory_receptor_activity
2	62931931	62932887	ENSSSCG00000025874	OR7C2	2	62928001	62934000	15	9	11	6	6	6	7	signal_transduction;G-protein_coupled_receptor_signaling_pathway;detection_of_chemical_stimulus_involved_in_sensory_perception_of_smell;integral_to_membrane;signal_transducer_activity;receptor_activity;G-protein_coupled_receptor_activity;olfactory_receptor_activity
4	108826511	108826921	ENSSSCG00000026982	HIST2H3C	4	108821001	108828000	5	5	4	4	2	5	3	nucleosome_assembly;nucleosome;nucleus;chromosome;DNA_binding
2	15022431	15023363	ENSSSCG00000025884	OR4C16	2	15019001	15025000	11	5	11	4	7	6	16	signal_transduction;G-protein_coupled_receptor_signaling_pathway;detection_of_chemical_stimulus_involved_in_sensory_perception_of_smell;integral_to_membrane;signal_transducer_activity;receptor_activity;G-protein_coupled_receptor_activity;olfactory_receptor_activity
3	7199707	7200645	ENSSSCG00000022327	OR2AE1	3	7196001	7202000	13	11	11	3	9	6	7	signal_transduction;G-protein_coupled_receptor_signaling_pathway;detection_of_chemical_stimulus_involved_in_sensory_perception_of_smell;integral_to_membrane;signal_transducer_activity;receptor_activity;G-protein_coupled_receptor_activity;olfactory_receptor_activity
4	110329924	110335196	ENSSSCG00000021345	PDE4DIP	4	110329001	110336000	13	4	9	7	4	7	5	Unknown
12	50771791	50772708	ENSSSCG00000025617	OR1A1	12	50766001	50773000	19	10	21	14	12	11	11	G-protein_coupled_receptor_signaling_pathway;detection_of_chemical_stimulus_involved_in_sensory_perception_of_smell;integral_to_membrane;olfactory_receptor_activity
1	225073670	225074215	ENSSSCG00000021011	IFN-ALPHA-11	1	225067001	225076000	7	7	7	6	5	7	6	defense_response;response_to_virus;extracellular_region;extracellular_space;cytokine_activity;cytokine_receptor_binding
7	133183365	133184746	ENSSSCG00000025827	OR4F15	7	133182001	133191000	7	7	7	5	9	8	8	signal_transduction;G-protein_coupled_receptor_signaling_pathway;detection_of_chemical_stimulus_involved_in_sensory_perception_of_smell;integral_to_membrane;signal_transducer_activity;receptor_activity;G-protein_coupled_receptor_activity;olfactory_receptor_activity
4	126656602	126661097	ENSSSCG00000025300	AMY2B	4	126651001	126664000	9	11	9	9	10	11	12	carbohydrate_metabolic_process;catalytic_activity;cation_binding
5	22511938	22512870	ENSSSCG00000024735	OR6C2	5	22482001	22514000	8	5	5	3	7	6	6	signal_transduction;G-protein_coupled_receptor_signaling_pathway;detection_of_chemical_stimulus_involved_in_sensory_perception_of_smell;integral_to_membrane;signal_transducer_activity;receptor_activity;G-protein_coupled_receptor_activity;olfactory_receptor_activity
7	26428887	26429825	ENSSSCG00000021302	OR2B11	7	26426001	26452000	15	18	15	17	23	14	15	G-protein_coupled_receptor_signaling_pathway;integral_to_membrane
12	51154743	51155669	ENSSSCG00000022583	OR1A1	12	51135001	51174000	18	9	23	14	11	10	10	G-protein_coupled_receptor_signaling_pathway;integral_to_membrane
1	314145387	314145860	ENSSSCG00000005856	RNF224	1	314139001	314148000	2	2	2	2	0	2	1	zinc_ion_binding;metal_ion_binding;protein_binding
7	79812625	79816303	ENSSSCG00000022894	GZMH	7	79809001	79817000	5	3	3	3	2	3	3	proteolysis;catalytic_activity;serine-type_endopeptidase_activity;peptidase_activity;serine-type_peptidase_activity;hydrolase_activity
11	71618817	71635484	ENSSSCG00000028848	ABCC4	11	71622001	71644000	6	4	5	4	5	4	3	transport;transmembrane_transport;integral_to_membrane;ATP_binding;"ATPase_activity_coupled_to_transmembrane_movement_of_substances"
12	51103565	51104494	ENSSSCG00000027631	OR1A1	12	51101001	51108000	26	12	33	19	16	11	11	G-protein_coupled_receptor_signaling_pathway;integral_to_membrane
7	82869105	82870046	ENSSSCG00000002106	OR4E2	7	82868001	82881000	3	2	6	2	2	2	1	signal_transduction;G-protein_coupled_receptor_signaling_pathway;detection_of_chemical_stimulus_involved_in_sensory_perception_of_smell;integral_to_membrane;signal_transducer_activity;receptor_activity;G-protein_coupled_receptor_activity;olfactory_receptor_activity
11	71066907	71081126	ENSSSCG00000026286	ABCC4	11	71063001	71107000	6	4	4	3	3	3	2	transport;transmembrane_transport;integral_to_membrane;ATP_binding;"ATPase_activity_coupled_to_transmembrane_movement_of_substances"
2	72513249	72515701	ENSSSCG00000013562	MBD3L2	2	72509001	72537000	6	13	9	10	9	9	10	Unknown
6	52483789	52485036	ENSSSCG00000025665	SLC7A3	6	52482001	52495000	9	10	15	8	9	13	12	Unknown
12	50785926	50786993	ENSSSCG00000027054	OR1A1	12	50775001	50796000	23	11	29	18	15	11	11	G-protein_coupled_receptor_signaling_pathway;detection_of_chemical_stimulus_involved_in_sensory_perception_of_smell;integral_to_membrane;olfactory_receptor_activity
5	22133078	22134432	ENSSSCG00000026679	OR6C2	5	22126001	22137000	8	4	6	4	7	5	5	signal_transduction;G-protein_coupled_receptor_signaling_pathway;detection_of_chemical_stimulus_involved_in_sensory_perception_of_smell;integral_to_membrane;signal_transducer_activity;receptor_activity;G-protein_coupled_receptor_activity;olfactory_receptor_activity
2	159137831	159138778	ENSSSCG00000014476	OR8K3	2	159100001	159148000	11	5	6	5	5	4	4	signal_transduction;G-protein_coupled_receptor_signaling_pathway;detection_of_chemical_stimulus_involved_in_sensory_perception_of_smell;integral_to_membrane;signal_transducer_activity;receptor_activity;G-protein_coupled_receptor_activity;olfactory_receptor_activity
7	25901656	25902585	ENSSSCG00000021889	OR2G3	7	25855001	25903000	12	7	8	9	8	10	11	signal_transduction;G-protein_coupled_receptor_signaling_pathway;detection_of_chemical_stimulus_involved_in_sensory_perception_of_smell;integral_to_membrane;signal_transducer_activity;receptor_activity;G-protein_coupled_receptor_activity;olfactory_receptor_activity
7	23809302	23810234	ENSSSCG00000001200	OR2G6	7	23809001	23816000	5	3	6	5	5	8	6	signal_transduction;G-protein_coupled_receptor_signaling_pathway;detection_of_chemical_stimulus_involved_in_sensory_perception_of_smell;integral_to_membrane;signal_transducer_activity;receptor_activity;G-protein_coupled_receptor_activity;olfactory_receptor_activity
9	4455571	4456530	ENSSSCG00000014657	OR56B4	9	4444001	4461000	5	4	4	10	17	17	6	G-protein_coupled_receptor_signaling_pathway;detection_of_chemical_stimulus_involved_in_sensory_perception_of_smell;integral_to_membrane;olfactory_receptor_activity
9	6645382	6646376	ENSSSCG00000014785	OR52B4	9	6634001	6651000	14	13	15	14	9	11	6	signal_transduction;G-protein_coupled_receptor_signaling_pathway;detection_of_chemical_stimulus_involved_in_sensory_perception_of_smell;integral_to_membrane;signal_transducer_activity;receptor_activity;G-protein_coupled_receptor_activity;olfactory_receptor_activity
7	82116195	82116640	ENSSSCG00000022761	TRADV8	7	82101001	82122000	3	2	7	2	2	2	2	protein_binding
1	297143794	297144819	ENSSSCG00000005578	OR5C1	1	297136001	297152000	5	3	2	2	2	2	2	signal_transduction;G-protein_coupled_receptor_signaling_pathway;detection_of_chemical_stimulus_involved_in_sensory_perception_of_smell;integral_to_membrane;signal_transducer_activity;receptor_activity;G-protein_coupled_receptor_activity;olfactory_receptor_activity
2	12698820	12699782	ENSSSCG00000024984	OR5AR1	2	12686001	12707000	6	2	6	2	3	4	6	G-protein_coupled_receptor_signaling_pathway;integral_to_membrane
1	296106835	296108212	ENSSSCG00000028478	OR1J4	1	296104001	296110000	9	7	8	4	4	4	4	signal_transduction;G-protein_coupled_receptor_signaling_pathway;detection_of_chemical_stimulus_involved_in_sensory_perception_of_smell;integral_to_membrane;signal_transducer_activity;receptor_activity;G-protein_coupled_receptor_activity;olfactory_receptor_activity
7	133543058	133543984	ENSSSCG00000002599	OR4N2	7	133532001	133550000	6	6	6	4	6	6	5	signal_transduction;G-protein_coupled_receptor_signaling_pathway;detection_of_chemical_stimulus_involved_in_sensory_perception_of_smell;integral_to_membrane;signal_transducer_activity;receptor_activity;G-protein_coupled_receptor_activity;olfactory_receptor_activity
7	26259803	26260750	ENSSSCG00000027412	OR2H2	7	26254001	26263000	4	5	5	3	4	7	5	signal_transduction;G-protein_coupled_receptor_signaling_pathway;detection_of_chemical_stimulus_involved_in_sensory_perception_of_smell;integral_to_membrane;signal_transducer_activity;receptor_activity;G-protein_coupled_receptor_activity;olfactory_receptor_activity
9	2370889	2371830	ENSSSCG00000023477	OR5P2	9	2370001	2379000	19	7	7	4	6	6	6	G-protein_coupled_receptor_signaling_pathway;integral_to_membrane
2	68465871	68467211	ENSSSCG00000026704	OR7D4	2	68461001	68472000	7	9	16	7	9	9	5	G-protein_coupled_receptor_signaling_pathway;detection_of_chemical_stimulus_involved_in_sensory_perception_of_smell;integral_to_membrane;olfactory_receptor_activity
14	153392555	153393475	ENSSSCG00000023358	OR13A1	14	153392001	153400000	12	11	10	8	6	8	5	G-protein_coupled_receptor_signaling_pathway;detection_of_chemical_stimulus_involved_in_sensory_perception_of_smell;integral_to_membrane;olfactory_receptor_activity
3	6968595	6969539	ENSSSCG00000024923	OR2AE1	3	6965001	6971000	18	16	13	2	14	8	9	signal_transduction;G-protein_coupled_receptor_signaling_pathway;detection_of_chemical_stimulus_involved_in_sensory_perception_of_smell;integral_to_membrane;signal_transducer_activity;receptor_activity;G-protein_coupled_receptor_activity;olfactory_receptor_activity
7	133414402	133415364	ENSSSCG00000021230	OR4K15	7	133413001	133422000	8	8	8	5	7	7	7	signal_transduction;G-protein_coupled_receptor_signaling_pathway;detection_of_chemical_stimulus_involved_in_sensory_perception_of_smell;integral_to_membrane;signal_transducer_activity;receptor_activity;G-protein_coupled_receptor_activity;olfactory_receptor_activity
2	62624616	62625548	ENSSSCG00000013821	OR7A17	2	62621001	62633000	13	8	9	2	5	6	7	G-protein_coupled_receptor_signaling_pathway;detection_of_chemical_stimulus_involved_in_sensory_perception_of_smell;integral_to_membrane;olfactory_receptor_activity
1	225068019	225069114	ENSSSCG00000005152	IFN-DELTA-2	1	225067001	225076000	7	7	7	6	5	7	6	defense_response;response_to_virus;extracellular_region;extracellular_space;cytokine_activity;cytokine_receptor_binding
18	7776934	7777450	ENSSSCG00000016479	TRBV19	18	7776001	7784000	10	6	7	4	3	3	3	Unknown
2	68492686	68494609	ENSSSCG00000030347	OR7D4	2	68488001	68506000	6	7	12	6	7	7	5	G-protein_coupled_receptor_signaling_pathway;integral_to_membrane;G-protein_coupled_receptor_signaling_pathway;detection_of_chemical_stimulus_involved_in_sensory_perception_of_smell;integral_to_membrane;olfactory_receptor_activity
15	148493626	148495090	ENSSSCG00000025609	UGT1A3	15	148485001	148496000	18	25	15	21	11	19	18	metabolic_process;"transferase_activity_transferring_hexosyl_groups";metabolic_process;"transferase_activity_transferring_hexosyl_groups"
7	84024733	84025695	ENSSSCG00000027132	OR4K15	7	84023001	84031000	6	7	6	4	6	6	6	G-protein_coupled_receptor_signaling_pathway;detection_of_chemical_stimulus_involved_in_sensory_perception_of_smell;integral_to_membrane;olfactory_receptor_activity
7	25642479	25643405	ENSSSCG00000030245	OR12D2	7	25641001	25651000	12	6	10	8	8	9	11	signal_transduction;G-protein_coupled_receptor_signaling_pathway;detection_of_chemical_stimulus_involved_in_sensory_perception_of_smell;integral_to_membrane;signal_transducer_activity;receptor_activity;G-protein_coupled_receptor_activity;olfactory_receptor_activity
1	294923006	294923941	ENSSSCG00000023988	OR1L8	1	294917001	294926000	17	10	9	14	8	9	9	signal_transduction;G-protein_coupled_receptor_signaling_pathway;detection_of_chemical_stimulus_involved_in_sensory_perception_of_smell;integral_to_membrane;signal_transducer_activity;receptor_activity;G-protein_coupled_receptor_activity;olfactory_receptor_activity
1	312412169	312413113	ENSSSCG00000005805	OR8K3	1	312412001	312429000	7	5	5	5	4	4	4	signal_transduction;G-protein_coupled_receptor_signaling_pathway;detection_of_chemical_stimulus_involved_in_sensory_perception_of_smell;integral_to_membrane;signal_transducer_activity;receptor_activity;G-protein_coupled_receptor_activity;olfactory_receptor_activity
9	56151734	56152669	ENSSSCG00000025424	OR8B3	9	56145001	56156000	18	16	13	12	13	18	3	signal_transduction;G-protein_coupled_receptor_signaling_pathway;detection_of_chemical_stimulus_involved_in_sensory_perception_of_smell;integral_to_membrane;signal_transducer_activity;receptor_activity;G-protein_coupled_receptor_activity;olfactory_receptor_activity
7	82511135	82512175	ENSSSCG00000002077	TRAV18	7	82496001	82533000	10	8	16	5	5	5	7	Unknown
4	126682471	126684129	ENSSSCG00000023034	AMY1A	4	126669001	126685000	8	10	9	8	10	10	11	carbohydrate_metabolic_process;catalytic_activity;cation_binding
7	23483415	23484344	ENSSSCG00000020709	OR2G6	7	23476001	23487000	4	3	4	3	4	6	4	signal_transduction;G-protein_coupled_receptor_signaling_pathway;detection_of_chemical_stimulus_involved_in_sensory_perception_of_smell;integral_to_membrane;signal_transducer_activity;receptor_activity;G-protein_coupled_receptor_activity;olfactory_receptor_activity
2	158915646	158916593	ENSSSCG00000030332	OR8H3	2	158912001	158918000	15	8	11	9	8	9	8	G-protein_coupled_receptor_signaling_pathway;integral_to_membrane
7	22448132	22449067	ENSSSCG00000024921	OR2M2	7	22430001	22475000	7	8	9	5	6	7	8	signal_transduction;G-protein_coupled_receptor_signaling_pathway;detection_of_chemical_stimulus_involved_in_sensory_perception_of_smell;integral_to_membrane;signal_transducer_activity;receptor_activity;G-protein_coupled_receptor_activity;olfactory_receptor_activity
1	295692655	295693593	ENSSSCG00000023652	OR1L3	1	295690001	295696000	9	6	7	4	5	4	5	G-protein_coupled_receptor_signaling_pathway;integral_to_membrane
7	26447211	26449061	ENSSSCG00000023881	OR10C1	7	26426001	26452000	15	18	15	17	23	14	15	signal_transduction;G-protein_coupled_receptor_signaling_pathway;detection_of_chemical_stimulus_involved_in_sensory_perception_of_smell;integral_to_membrane;signal_transducer_activity;receptor_activity;G-protein_coupled_receptor_activity;olfactory_receptor_activity
9	4486907	4487878	ENSSSCG00000028834	OR52N4	9	4463001	4491000	5	4	4	8	13	13	6	signal_transduction;G-protein_coupled_receptor_signaling_pathway;detection_of_chemical_stimulus_involved_in_sensory_perception_of_smell;integral_to_membrane;signal_transducer_activity;receptor_activity;G-protein_coupled_receptor_activity;olfactory_receptor_activity
5	22487701	22488639	ENSSSCG00000020863	OR6C75	5	22482001	22514000	8	5	5	3	7	6	6	signal_transduction;G-protein_coupled_receptor_signaling_pathway;detection_of_chemical_stimulus_involved_in_sensory_perception_of_smell;integral_to_membrane;signal_transducer_activity;receptor_activity;G-protein_coupled_receptor_activity;olfactory_receptor_activity
4	108823396	108824575	ENSSSCG00000023770	HIST2H2BE	4	108821001	108828000	5	5	4	4	2	5	3	nucleosome_assembly;nucleosome;nucleus;intracellular;DNA_binding;sequence-specific_DNA_binding
7	26510298	26511236	ENSSSCG00000030324	OR2B11	7	26501001	26515000	10	16	13	14	18	11	11	G-protein_coupled_receptor_signaling_pathway;integral_to_membrane
2	81277783	81278703	ENSSSCG00000028874	OR1L1	2	81274001	81280000	3	7	4	4	3	5	5	G-protein_coupled_receptor_signaling_pathway;integral_to_membrane
5	22118133	22119068	ENSSSCG00000029110	OR6C2	5	22092001	22122000	14	6	9	8	9	6	9	signal_transduction;G-protein_coupled_receptor_signaling_pathway;detection_of_chemical_stimulus_involved_in_sensory_perception_of_smell;integral_to_membrane;signal_transducer_activity;receptor_activity;G-protein_coupled_receptor_activity;olfactory_receptor_activity
2	11625169	11626116	ENSSSCG00000028404	OR5AN1	2	11617001	11631000	18	16	14	14	15	12	15	G-protein_coupled_receptor_signaling_pathway;integral_to_membrane
9	5582525	5583460	ENSSSCG00000025575	OR52A1	9	5579001	5591000	12	15	7	6	8	5	7	signal_transduction;G-protein_coupled_receptor_signaling_pathway;detection_of_chemical_stimulus_involved_in_sensory_perception_of_smell;integral_to_membrane;signal_transducer_activity;receptor_activity;G-protein_coupled_receptor_activity;olfactory_receptor_activity
7	131538927	131539853	ENSSSCG00000029320	OR4F15	7	131537001	131560000	5	4	5	3	6	5	5	signal_transduction;G-protein_coupled_receptor_signaling_pathway;detection_of_chemical_stimulus_involved_in_sensory_perception_of_smell;integral_to_membrane;signal_transducer_activity;receptor_activity;G-protein_coupled_receptor_activity;olfactory_receptor_activity
16	29290647	29291186	ENSSSCG00000016868	C5ORF39	16	29287001	29293000	4	3	5	2	4	4	3	Unknown
9	2100981	2101922	ENSSSCG00000028704	OR5P3	9	2094001	2103000	19	10	7	6	6	6	6	signal_transduction;G-protein_coupled_receptor_signaling_pathway;detection_of_chemical_stimulus_involved_in_sensory_perception_of_smell;integral_to_membrane;signal_transducer_activity;receptor_activity;G-protein_coupled_receptor_activity;olfactory_receptor_activity
2	63625485	63626420	ENSSSCG00000013800	OR7A10	2	63623001	63630000	0	0	0	0	0	1	3	signal_transduction;G-protein_coupled_receptor_signaling_pathway;detection_of_chemical_stimulus_involved_in_sensory_perception_of_smell;integral_to_membrane;signal_transducer_activity;receptor_activity;G-protein_coupled_receptor_activity;olfactory_receptor_activity
7	85486700	85487644	ENSSSCG00000029235	OR11H12.1	7	85476001	85494000	5	5	5	5	3	3	3	signal_transduction;G-protein_coupled_receptor_signaling_pathway;detection_of_chemical_stimulus_involved_in_sensory_perception_of_smell;integral_to_membrane;signal_transducer_activity;receptor_activity;G-protein_coupled_receptor_activity;olfactory_receptor_activity
2	72526600	72527664	ENSSSCG00000024580	HNRNPA2B1	2	72509001	72537000	6	13	9	10	9	9	10	nucleotide_binding;nucleic_acid_binding
2	149177256	149179733	ENSSSCG00000027452	PCDHGA2	2	149171001	149185000	5	4	4	4	3	5	4	homophilic_cell_adhesion;membrane;calcium_ion_binding
5	21785614	21786661	ENSSSCG00000026010	OR6C68	5	21774001	21787000	12	7	9	7	8	7	9	signal_transduction;G-protein_coupled_receptor_signaling_pathway;detection_of_chemical_stimulus_involved_in_sensory_perception_of_smell;integral_to_membrane;signal_transducer_activity;receptor_activity;G-protein_coupled_receptor_activity;olfactory_receptor_activity
2	63859277	63860191	ENSSSCG00000025641	OR7A17	2	63857001	63867000	4	5	5	5	4	5	6	G-protein_coupled_receptor_signaling_pathway;detection_of_chemical_stimulus_involved_in_sensory_perception_of_smell;integral_to_membrane;olfactory_receptor_activity
2	14943686	14944618	ENSSSCG00000028386	OR4C11	2	14942001	14948000	12	7	11	6	6	6	6	signal_transduction;G-protein_coupled_receptor_signaling_pathway;detection_of_chemical_stimulus_involved_in_sensory_perception_of_smell;integral_to_membrane;signal_transducer_activity;receptor_activity;G-protein_coupled_receptor_activity;olfactory_receptor_activity
1	296612659	296613933	ENSSSCG00000024731	OR1L4	1	296612001	296618000	6	5	4	3	3	4	4	G-protein_coupled_receptor_signaling_pathway;integral_to_membrane
2	15369768	15370700	ENSSSCG00000021908	OR4P4	2	15347001	15407000	9	4	8	4	4	4	4	signal_transduction;G-protein_coupled_receptor_signaling_pathway;detection_of_chemical_stimulus_involved_in_sensory_perception_of_smell;integral_to_membrane;signal_transducer_activity;receptor_activity;G-protein_coupled_receptor_activity;olfactory_receptor_activity
2	68533745	68534896	ENSSSCG00000022095	OR7D4	2	68525001	68540000	6	7	14	6	8	8	5	signal_transduction;G-protein_coupled_receptor_signaling_pathway;detection_of_chemical_stimulus_involved_in_sensory_perception_of_smell;integral_to_membrane;signal_transducer_activity;receptor_activity;G-protein_coupled_receptor_activity;olfactory_receptor_activity
5	66031752	66046894	ENSSSCG00000025680	CD163L1	5	66029001	66050000	8	8	10	6	8	6	8	membrane;scavenger_receptor_activity;membrane;scavenger_receptor_activity
2	159184045	159184989	ENSSSCG00000024085	OR8J3	2	159166001	159199000	2	2	3	3	2	3	5	signal_transduction;G-protein_coupled_receptor_signaling_pathway;detection_of_chemical_stimulus_involved_in_sensory_perception_of_smell;integral_to_membrane;signal_transducer_activity;receptor_activity;G-protein_coupled_receptor_activity;olfactory_receptor_activity
13	34137326	34140850	ENSSSCG00000028664	NPG3	13	34134001	34143000	9	8	10	8	4	11	15	defense_response;extracellular_region;defense_response;defense_response_to_bacterium;extracellular_region
2	159169767	159170711	ENSSSCG00000024607	OR8J3	2	159166001	159199000	2	2	3	3	2	3	5	signal_transduction;G-protein_coupled_receptor_signaling_pathway;detection_of_chemical_stimulus_involved_in_sensory_perception_of_smell;integral_to_membrane;signal_transducer_activity;receptor_activity;G-protein_coupled_receptor_activity;olfactory_receptor_activity
14	52287691	52288126	ENSSSCG00000023089	IGLV8-61	14	52240001	52289000	7	7	5	8	3	7	4	protein_binding
2	149264942	149269189	ENSSSCG00000023932	PCDHGB7	2	149265001	149276000	6	5	4	5	3	5	4	homophilic_cell_adhesion;membrane;calcium_ion_binding
1	224816424	224816969	ENSSSCG00000028296	IFN-ALPHA-10	1	224744001	224842000	6	6	6	4	6	6	6	defense_response;response_to_virus;extracellular_region;extracellular_space;cytokine_activity;cytokine_receptor_binding
9	5600479	5601414	ENSSSCG00000014722	OR52A1	9	5596001	5602000	8	9	8	5	5	4	5	signal_transduction;G-protein_coupled_receptor_signaling_pathway;detection_of_chemical_stimulus_involved_in_sensory_perception_of_smell;integral_to_membrane;signal_transducer_activity;receptor_activity;G-protein_coupled_receptor_activity;olfactory_receptor_activity
4	126555009	126563173	ENSSSCG00000028277	AMY2A	4	126553001	126566000	9	11	9	9	10	11	11	carbohydrate_metabolic_process;catalytic_activity;cation_binding
9	5209262	5210203	ENSSSCG00000014693	OR52D1	9	5203001	5228000	4	4	4	4	4	6	4	signal_transduction;G-protein_coupled_receptor_signaling_pathway;detection_of_chemical_stimulus_involved_in_sensory_perception_of_smell;integral_to_membrane;signal_transducer_activity;receptor_activity;G-protein_coupled_receptor_activity;olfactory_receptor_activity
7	82858364	82859305	ENSSSCG00000002105	OR4E2	7	82850001	82863000	3	2	6	2	2	2	2	signal_transduction;G-protein_coupled_receptor_signaling_pathway;detection_of_chemical_stimulus_involved_in_sensory_perception_of_smell;integral_to_membrane;signal_transducer_activity;receptor_activity;G-protein_coupled_receptor_activity;olfactory_receptor_activity
9	56336273	56337205	ENSSSCG00000030691	OR8B3	9	56332001	56338000	17	14	11	10	10	17	3	signal_transduction;G-protein_coupled_receptor_signaling_pathway;detection_of_chemical_stimulus_involved_in_sensory_perception_of_smell;integral_to_membrane;signal_transducer_activity;receptor_activity;G-protein_coupled_receptor_activity;olfactory_receptor_activity
3	17064654	17071903	ENSSSCG00000007743	CHCHD2	3	17065001	17076000	2	2	2	2	2	3	4	mitochondrion
5	22416614	22417558	ENSSSCG00000029157	OR6C2	5	22391001	22421000	12	7	8	6	8	7	8	signal_transduction;G-protein_coupled_receptor_signaling_pathway;detection_of_chemical_stimulus_involved_in_sensory_perception_of_smell;integral_to_membrane;signal_transducer_activity;receptor_activity;G-protein_coupled_receptor_activity;olfactory_receptor_activity
2	15248552	15249478	ENSSSCG00000029368	OR4X2	2	15246001	15252000	10	6	11	6	6	5	5	signal_transduction;G-protein_coupled_receptor_signaling_pathway;detection_of_chemical_stimulus_involved_in_sensory_perception_of_smell;integral_to_membrane;signal_transducer_activity;receptor_activity;G-protein_coupled_receptor_activity;olfactory_receptor_activity
7	25992079	25993020	ENSSSCG00000001268	OR2B2	7	25990001	25998000	5	5	3	4	4	6	6	signal_transduction;G-protein_coupled_receptor_signaling_pathway;detection_of_chemical_stimulus_involved_in_sensory_perception_of_smell;integral_to_membrane;signal_transducer_activity;receptor_activity;G-protein_coupled_receptor_activity;olfactory_receptor_activity
7	23660143	23661081	ENSSSCG00000025227	OR2G6	7	23651001	23662000	4	3	5	4	4	7	4	G-protein_coupled_receptor_signaling_pathway;detection_of_chemical_stimulus_involved_in_sensory_perception_of_smell;integral_to_membrane;olfactory_receptor_activity
2	15123364	15124293	ENSSSCG00000020684	OR4C46	2	15121001	15128000	11	6	10	6	6	6	6	signal_transduction;G-protein_coupled_receptor_signaling_pathway;detection_of_chemical_stimulus_involved_in_sensory_perception_of_smell;integral_to_membrane;signal_transducer_activity;receptor_activity;G-protein_coupled_receptor_activity;olfactory_receptor_activity
5	21373689	21375284	ENSSSCG00000021046	OR6C2	5	21337001	21379000	8	5	6	5	7	6	6	signal_transduction;G-protein_coupled_receptor_signaling_pathway;detection_of_chemical_stimulus_involved_in_sensory_perception_of_smell;integral_to_membrane;signal_transducer_activity;receptor_activity;G-protein_coupled_receptor_activity;olfactory_receptor_activity;G-protein_coupled_receptor_signaling_pathway;integral_to_membrane
7	82474849	82475415	ENSSSCG00000025824	TRAV23DV6	7	82475001	82483000	9	6	13	5	4	5	6	protein_binding
2	11603440	11604375	ENSSSCG00000029105	OR5AN1	2	11596001	11605000	18	14	14	12	15	12	14	signal_transduction;G-protein_coupled_receptor_signaling_pathway;detection_of_chemical_stimulus_involved_in_sensory_perception_of_smell;integral_to_membrane;signal_transducer_activity;receptor_activity;G-protein_coupled_receptor_activity;olfactory_receptor_activity
14	94625362	94627832	ENSSSCG00000010356	RALGDS	14	94620001	94636000	15	12	24	5	7	10	5	small_GTPase_mediated_signal_transduction;regulation_of_small_GTPase_mediated_signal_transduction;intracellular;guanyl-nucleotide_exchange_factor_activity
2	13173562	13174599	ENSSSCG00000002586	OR4K13	2	13167001	13183000	5	6	6	4	6	6	6	signal_transduction;G-protein_coupled_receptor_signaling_pathway;detection_of_chemical_stimulus_involved_in_sensory_perception_of_smell;integral_to_membrane;signal_transducer_activity;receptor_activity;G-protein_coupled_receptor_activity;olfactory_receptor_activity
7	82605587	82606123	ENSSSCG00000002097	TRAV14DV4	7	82603001	82615000	4	2	8	2	2	2	2	protein_binding
7	26146636	26147598	ENSSSCG00000024582	OR10C1	7	26144001	26160000	13	14	11	13	18	12	13	signal_transduction;G-protein_coupled_receptor_signaling_pathway;detection_of_chemical_stimulus_involved_in_sensory_perception_of_smell;integral_to_membrane;signal_transducer_activity;receptor_activity;G-protein_coupled_receptor_activity;olfactory_receptor_activity
7	82322889	82324569	ENSSSCG00000002081	TRAV18	7	82320001	82328000	13	10	19	7	5	8	8	protein_binding
10	78768771	78803276	ENSSSCG00000011176	SUSD4	10	78746001	78808000	43	29	68	34	17	15	15	Unknown;
2	67934296	67935234	ENSSSCG00000021192	OR7E24	2	67920001	67940000	4	5	6	4	8	5	7	signal_transduction;G-protein_coupled_receptor_signaling_pathway;detection_of_chemical_stimulus_involved_in_sensory_perception_of_smell;integral_to_membrane;signal_transducer_activity;receptor_activity;G-protein_coupled_receptor_activity;olfactory_receptor_activity
2	148456967	148459957	ENSSSCG00000025603	PCDHA7	2	148453001	148467000	5	4	3	4	2	4	3	homophilic_cell_adhesion;membrane;calcium_ion_binding
2	81202099	81203019	ENSSSCG00000020949	OR1L1	2	81194001	81206000	3	5	3	3	3	4	4	G-protein_coupled_receptor_signaling_pathway;integral_to_membrane
7	25751943	25753357	ENSSSCG00000021894	OR5V1	7	25739001	25757000	9	5	8	7	7	7	10	signal_transduction;G-protein_coupled_receptor_signaling_pathway;detection_of_chemical_stimulus_involved_in_sensory_perception_of_smell;integral_to_membrane;signal_transducer_activity;receptor_activity;G-protein_coupled_receptor_activity;olfactory_receptor_activity
10	23058323	23058724	ENSSSCG00000029535	POMC	10	23050001	23064000	11	16	13	10	14	22	31	extracellular_region;hormone_activity
2	15400277	15401209	ENSSSCG00000027805	OR4C16	2	15347001	15407000	9	4	8	4	4	4	4	signal_transduction;G-protein_coupled_receptor_signaling_pathway;detection_of_chemical_stimulus_involved_in_sensory_perception_of_smell;integral_to_membrane;signal_transducer_activity;receptor_activity;G-protein_coupled_receptor_activity;olfactory_receptor_activity
7	25983303	25984693	ENSSSCG00000029853	OR2G3	7	25969001	25986000	7	8	5	7	7	8	9	signal_transduction;G-protein_coupled_receptor_signaling_pathway;detection_of_chemical_stimulus_involved_in_sensory_perception_of_smell;integral_to_membrane;signal_transducer_activity;receptor_activity;G-protein_coupled_receptor_activity;olfactory_receptor_activity;signal_transduction;G-protein_coupled_receptor_signaling_pathway;detection_of_chemical_stimulus_involved_in_sensory_perception_of_sme…
7	84207256	84208649	ENSSSCG00000002172	OR4K5	7	84190001	84209000	7	6	6	4	7	7	8	signal_transduction;G-protein_coupled_receptor_signaling_pathway;detection_of_chemical_stimulus_involved_in_sensory_perception_of_smell;integral_to_membrane;signal_transducer_activity;receptor_activity;G-protein_coupled_receptor_activity;olfactory_receptor_activity
2	158845292	158846236	ENSSSCG00000028824	OR5F1	2	158828001	158884000	8	9	10	4	5	5	6	G-protein_coupled_receptor_signaling_pathway;integral_to_membrane
2	149213538	149216196	ENSSSCG00000024920	PCDHGA6	2	149210001	149216000	6	5	5	5	3	5	4	homophilic_cell_adhesion;membrane;calcium_ion_binding
2	63467440	63469594	ENSSSCG00000028596	OR7A17	2	63465001	63472000	0	0	0	0	0	1	4	signal_transduction;G-protein_coupled_receptor_signaling_pathway;detection_of_chemical_stimulus_involved_in_sensory_perception_of_smell;integral_to_membrane;signal_transducer_activity;receptor_activity;G-protein_coupled_receptor_activity;olfactory_receptor_activity;G-protein_coupled_receptor_signaling_pathway;integral_to_membrane
14	94399746	94402738	ENSSSCG00000010355	RALGDS	14	94397001	94415000	13	10	21	4	5	8	4	small_GTPase_mediated_signal_transduction;regulation_of_small_GTPase_mediated_signal_transduction;intracellular;guanyl-nucleotide_exchange_factor_activity
6	43638682	43645086	ENSSSCG00000002977	SPMI	6	43635001	43647000	4	4	3	3	2	4	4	single_fertilization;extracellular_region;heparin_binding
9	56656847	56657782	ENSSSCG00000030199	OR8B3	9	56649001	56660000	5	3	3	2	3	3	2	G-protein_coupled_receptor_signaling_pathway;integral_to_membrane
5	21744427	21745440	ENSSSCG00000026786	OR6C68	5	21731001	21746000	13	6	10	8	6	8	9	G-protein_coupled_receptor_signaling_pathway;integral_to_membrane
1	264428756	264430267	ENSSSCG00000005329	OR13J1	1	264423001	264430000	8	8	5	8	4	6	4	signal_transduction;G-protein_coupled_receptor_signaling_pathway;detection_of_chemical_stimulus_involved_in_sensory_perception_of_smell;integral_to_membrane;signal_transducer_activity;receptor_activity;G-protein_coupled_receptor_activity;olfactory_receptor_activity
5	21476502	21477440	ENSSSCG00000021151	OR6C3	5	21472001	21490000	6	4	5	5	4	4	4	signal_transduction;G-protein_coupled_receptor_signaling_pathway;detection_of_chemical_stimulus_involved_in_sensory_perception_of_smell;integral_to_membrane;signal_transducer_activity;receptor_activity;G-protein_coupled_receptor_activity;olfactory_receptor_activity
4	99470812	99471747	ENSSSCG00000006422	OR10C1	4	99454001	99472000	8	3	5	3	3	4	3	signal_transduction;G-protein_coupled_receptor_signaling_pathway;detection_of_chemical_stimulus_involved_in_sensory_perception_of_smell;integral_to_membrane;signal_transducer_activity;receptor_activity;G-protein_coupled_receptor_activity;olfactory_receptor_activity
15	154239387	154240343	ENSSSCG00000026309	OR5AR1	15	154235001	154242000	8	7	10	7	6	7	5	signal_transduction;G-protein_coupled_receptor_signaling_pathway;detection_of_chemical_stimulus_involved_in_sensory_perception_of_smell;integral_to_membrane;signal_transducer_activity;receptor_activity;G-protein_coupled_receptor_activity;olfactory_receptor_activity
7	132812570	132813761	ENSSSCG00000030059	OR4F3	7	132806001	132819000	6	6	6	4	7	6	6	signal_transduction;G-protein_coupled_receptor_signaling_pathway;detection_of_chemical_stimulus_involved_in_sensory_perception_of_smell;integral_to_membrane;signal_transducer_activity;receptor_activity;G-protein_coupled_receptor_activity;olfactory_receptor_activity
2	160868005	160868937	ENSSSCG00000025236	OR2M3	2	160863001	160871000	4	4	3	3	3	3	2	signal_transduction;G-protein_coupled_receptor_signaling_pathway;detection_of_chemical_stimulus_involved_in_sensory_perception_of_smell;integral_to_membrane;signal_transducer_activity;receptor_activity;G-protein_coupled_receptor_activity;olfactory_receptor_activity
1	224912405	224913232	ENSSSCG00000026838	IFN-ALPHA-8	1	224909001	224919000	9	9	10	7	9	10	9	defense_response;response_to_virus;extracellular_region;extracellular_space;cytokine_activity;cytokine_receptor_binding
1	296992994	296994439	ENSSSCG00000027517	OR1L1	1	296992001	297004000	7	3	3	6	3	4	3	signal_transduction;G-protein_coupled_receptor_signaling_pathway;detection_of_chemical_stimulus_involved_in_sensory_perception_of_smell;integral_to_membrane;signal_transducer_activity;receptor_activity;G-protein_coupled_receptor_activity;olfactory_receptor_activity
9	56245533	56246498	ENSSSCG00000015162	OR10S1	9	56243001	56251000	7	7	5	6	4	9	2	G-protein_coupled_receptor_signaling_pathway;detection_of_chemical_stimulus_involved_in_sensory_perception_of_smell;integral_to_membrane;olfactory_receptor_activity
4	99645588	99646559	ENSSSCG00000006448	OR10X1	4	99638001	99657000	3	2	5	2	3	3	6	signal_transduction;G-protein_coupled_receptor_signaling_pathway;detection_of_chemical_stimulus_involved_in_sensory_perception_of_smell;integral_to_membrane;signal_transducer_activity;receptor_activity;G-protein_coupled_receptor_activity;olfactory_receptor_activity
16	86160232	86165995	ENSSSCG00000017122	LILRB3	16	86148001	86167000	9	6	10	6	1	6	7	protein_binding
7	26478864	26479802	ENSSSCG00000001337	OR2J1	7	26477001	26483000	15	17	17	15	18	12	12	G-protein_coupled_receptor_signaling_pathway;detection_of_chemical_stimulus_involved_in_sensory_perception_of_smell;integral_to_membrane;olfactory_receptor_activity
16	29149959	29150903	ENSSSCG00000024922	C5orf39	16	29147001	29186000	9	11	6	9	5	7	8	Unknown
6	52784755	52792351	ENSSSCG00000003247	SLC7A3	6	52781001	52798000	6	7	10	5	7	9	8	transport;transmembrane_transport;membrane
7	131571735	131572670	ENSSSCG00000021737	OR4K2	7	131571001	131577000	7	7	7	4	8	7	7	signal_transduction;G-protein_coupled_receptor_signaling_pathway;detection_of_chemical_stimulus_involved_in_sensory_perception_of_smell;integral_to_membrane;signal_transducer_activity;receptor_activity;G-protein_coupled_receptor_activity;olfactory_receptor_activity
6	53902965	53908744	ENSSSCG00000029231	LILRB3	6	53894001	53909000	6	5	5	5	1	4	4	protein_binding
14	115918187	115931290	ENSSSCG00000024537	CYP2C18	14	115918001	115932000	7	7	5	5	5	5	4	oxidation-reduction_process;iron_ion_binding;electron_carrier_activity;"oxidoreductase_activity_acting_on_paired_donors_with_incorporation_or_reduction_of_molecular_oxygen";heme_binding
6	454502	457898	ENSSSCG00000029339	SPATA2L	6	453001	459000	2	2	2	2	0	2	2	Unknown
4	750540	753428	ENSSSCG00000005915	MAF1	4	748001	758000	2	2	1	2	0	2	1	negative_regulation_of_transcription_from_RNA_polymerase_III_promoter;intracellular;nucleus;cytoplasm;RNA_polymerase_III_type_1_promoter_DNA_binding;RNA_polymerase_III_type_2_promoter_DNA_binding;RNA_polymerase_III_type_3_promoter_DNA_binding
7	24641613	24645323	ENSSSCG00000001227	SLA-3	7	24642001	24648000	4	5	4	4	2	5	4	antigen_processing_and_presentation_of_peptide_antigen_via_MHC_class_I;immune_response;antigen_processing_and_presentation;membrane;integral_to_membrane;MHC_class_I_protein_complex;protein_binding;immune_response;antigen_processing_and_presentation;antigen_processing_and_presentation_of_peptide_antigen_via_MHC_class_I;membrane;MHC_class_I_protein_complex;integral_to_membrane;protein_binding
7	82181004	82181590	ENSSSCG00000028680	TRADV15-1	7	82181001	82194000	8	5	11	5	3	4	4	protein_binding
2	62871583	62872506	ENSSSCG00000029101	OR7A10	2	62869001	62886000	11	8	9	4	5	5	5	G-protein_coupled_receptor_signaling_pathway;integral_to_membrane
9	2119456	2121321	ENSSSCG00000024007	OR5P3	9	2115001	2122000	7	5	5	4	4	4	5	G-protein_coupled_receptor_signaling_pathway;integral_to_membrane
4	105979429	105981330	ENSSSCG00000030031	FLG2	4	105979001	105994000	23	26	30	23	15	21	16	Unknown;;
4	108523668	108524078	ENSSSCG00000021399	HIST2H2AA4	4	108519001	108525000	5	5	4	4	2	5	3	nucleosome_assembly;nucleosome;nucleus;chromosome;intracellular;DNA_binding;sequence-specific_DNA_binding
2	15227115	15228041	ENSSSCG00000023843	OR4C46	2	15221001	15241000	20	10	18	8	11	10	9	signal_transduction;G-protein_coupled_receptor_signaling_pathway;detection_of_chemical_stimulus_involved_in_sensory_perception_of_smell;integral_to_membrane;signal_transducer_activity;receptor_activity;G-protein_coupled_receptor_activity;olfactory_receptor_activity
15	154266594	154267502	ENSSSCG00000029653	OR5B21	15	154263001	154270000	10	9	14	7	5	8	5	signal_transduction;G-protein_coupled_receptor_signaling_pathway;detection_of_chemical_stimulus_involved_in_sensory_perception_of_smell;integral_to_membrane;signal_transducer_activity;receptor_activity;G-protein_coupled_receptor_activity;olfactory_receptor_activity
7	26432016	26432929	ENSSSCG00000001340	OR2J3	7	26426001	26452000	15	18	15	17	23	14	15	signal_transduction;G-protein_coupled_receptor_signaling_pathway;integral_to_membrane;signal_transducer_activity;receptor_activity;G-protein_coupled_receptor_activity
7	133403010	133403972	ENSSSCG00000028594	OR4K15	7	133400001	133410000	6	6	5	2	5	5	5	signal_transduction;G-protein_coupled_receptor_signaling_pathway;detection_of_chemical_stimulus_involved_in_sensory_perception_of_smell;integral_to_membrane;signal_transducer_activity;receptor_activity;G-protein_coupled_receptor_activity;olfactory_receptor_activity
7	133524534	133525609	ENSSSCG00000024849	OR4K2	7	133509001	133530000	6	7	6	5	6	6	5	signal_transduction;G-protein_coupled_receptor_signaling_pathway;detection_of_chemical_stimulus_involved_in_sensory_perception_of_smell;integral_to_membrane;signal_transducer_activity;receptor_activity;G-protein_coupled_receptor_activity;olfactory_receptor_activity
2	11525200	11526114	ENSSSCG00000021797	OR5AN1	2	11502001	11543000	15	13	12	11	13	11	12	G-protein_coupled_receptor_signaling_pathway;integral_to_membrane
2	15156858	15157778	ENSSSCG00000029378	OR4C46	2	15154001	15170000	24	11	21	9	12	11	11	signal_transduction;G-protein_coupled_receptor_signaling_pathway;detection_of_chemical_stimulus_involved_in_sensory_perception_of_smell;integral_to_membrane;signal_transducer_activity;receptor_activity;G-protein_coupled_receptor_activity;olfactory_receptor_activity
2	159113986	159115353	ENSSSCG00000014475	OR8K3	2	159100001	159148000	11	5	6	5	5	4	4	signal_transduction;G-protein_coupled_receptor_signaling_pathway;detection_of_chemical_stimulus_involved_in_sensory_perception_of_smell;integral_to_membrane;signal_transducer_activity;receptor_activity;G-protein_coupled_receptor_activity;olfactory_receptor_activity
9	1685096	1686052	ENSSSCG00000028782	OR10A3	9	1683001	1693000	5	4	3	3	3	3	3	signal_transduction;G-protein_coupled_receptor_signaling_pathway;detection_of_chemical_stimulus_involved_in_sensory_perception_of_smell;integral_to_membrane;signal_transducer_activity;receptor_activity;G-protein_coupled_receptor_activity;olfactory_receptor_activity
6	53372899	53375366	ENSSSCG00000025549	LAIR2	6	53370001	53377000	3	4	3	3	1	3	3	Unknown
3	6859842	6860780	ENSSSCG00000025051	OR2AE1	3	6856001	6862000	18	17	14	2	15	8	9	G-protein_coupled_receptor_signaling_pathway;integral_to_membrane
2	15383646	15384545	ENSSSCG00000024703	OR4P4	2	15347001	15407000	9	4	8	4	4	4	4	signal_transduction;G-protein_coupled_receptor_signaling_pathway;detection_of_chemical_stimulus_involved_in_sensory_perception_of_smell;integral_to_membrane;signal_transducer_activity;receptor_activity;G-protein_coupled_receptor_activity;olfactory_receptor_activity
7	26201792	26202857	ENSSSCG00000001304	OR2J3	7	26196001	26207000	8	11	8	9	11	9	8	signal_transduction;G-protein_coupled_receptor_signaling_pathway;detection_of_chemical_stimulus_involved_in_sensory_perception_of_smell;integral_to_membrane;signal_transducer_activity;receptor_activity;G-protein_coupled_receptor_activity;olfactory_receptor_activity
7	133533553	133534476	ENSSSCG00000021373	OR4N2	7	133532001	133550000	6	6	6	4	6	6	5	signal_transduction;G-protein_coupled_receptor_signaling_pathway;detection_of_chemical_stimulus_involved_in_sensory_perception_of_smell;integral_to_membrane;signal_transducer_activity;receptor_activity;G-protein_coupled_receptor_activity;olfactory_receptor_activity
7	131926504	131927427	ENSSSCG00000025077	OR4N2	7	131909001	131929000	5	6	6	3	6	5	5	signal_transduction;G-protein_coupled_receptor_signaling_pathway;detection_of_chemical_stimulus_involved_in_sensory_perception_of_smell;integral_to_membrane;signal_transducer_activity;receptor_activity;G-protein_coupled_receptor_activity;olfactory_receptor_activity
7	23086565	23087900	ENSSSCG00000020991	HIST1H2AM	7	23083001	23090000	4	4	3	4	3	4	3	nucleosome_assembly;nucleosome;nucleus;chromosome;intracellular;DNA_binding;sequence-specific_DNA_binding
2	159008934	159010668	ENSSSCG00000022552	OR5T1	2	159008001	159023000	8	3	5	3	3	2	2	signal_transduction;G-protein_coupled_receptor_signaling_pathway;detection_of_chemical_stimulus_involved_in_sensory_perception_of_smell;integral_to_membrane;signal_transducer_activity;receptor_activity;G-protein_coupled_receptor_activity;olfactory_receptor_activity
1	295731070	295732011	ENSSSCG00000005551	OR1L3	1	295728001	295747000	5	4	4	3	3	3	3	signal_transduction;G-protein_coupled_receptor_signaling_pathway;detection_of_chemical_stimulus_involved_in_sensory_perception_of_smell;integral_to_membrane;signal_transducer_activity;receptor_activity;G-protein_coupled_receptor_activity;olfactory_receptor_activity
3	142921464	142923089	ENSSSCG00000008662	BTN1A1	3	142917001	142946000	14	10	13	8	10	11	9	protein_binding
2	62644870	62645796	ENSSSCG00000013822	OR7A17	2	62636001	62652000	12	8	8	3	5	6	6	G-protein_coupled_receptor_signaling_pathway;detection_of_chemical_stimulus_involved_in_sensory_perception_of_smell;integral_to_membrane;olfactory_receptor_activity;receptor_activity
7	133843982	133844899	ENSSSCG00000002618	OR11H6	7	133837001	133849000	5	5	5	5	4	4	4	signal_transduction;G-protein_coupled_receptor_signaling_pathway;detection_of_chemical_stimulus_involved_in_sensory_perception_of_smell;integral_to_membrane;signal_transducer_activity;receptor_activity;G-protein_coupled_receptor_activity;olfactory_receptor_activity
5	21962838	21963776	ENSSSCG00000000332	OR6C1	5	21942001	21970000	9	5	7	6	6	5	6	signal_transduction;G-protein_coupled_receptor_signaling_pathway;detection_of_chemical_stimulus_involved_in_sensory_perception_of_smell;integral_to_membrane;signal_transducer_activity;receptor_activity;G-protein_coupled_receptor_activity;olfactory_receptor_activity
7	79994830	79998652	ENSSSCG00000028985	GZMH	7	79994001	80002000	5	3	3	3	2	2	3	proteolysis;catalytic_activity;serine-type_endopeptidase_activity;peptidase_activity;serine-type_peptidase_activity;hydrolase_activity
3	59985883	59986648	ENSSSCG00000022682	IGKV2-28	3	59973001	59988000	16	18	12	13	15	11	10	protein_binding
2	149106525	149110115	ENSSSCG00000014379	PCDHB15	2	149100001	149110000	7	4	3	4	2	3	2	cell_adhesion;homophilic_cell_adhesion;plasma_membrane;membrane;integral_to_membrane;calcium_ion_binding
2	62480316	62481242	ENSSSCG00000023541	OR7A17	2	62479001	62502000	12	7	9	5	6	6	6	signal_transduction;G-protein_coupled_receptor_signaling_pathway;detection_of_chemical_stimulus_involved_in_sensory_perception_of_smell;integral_to_membrane;signal_transducer_activity;receptor_activity;G-protein_coupled_receptor_activity;olfactory_receptor_activity
5	22571841	22572779	ENSSSCG00000028781	OR6C3	5	22564001	22576000	9	5	8	6	6	6	6	signal_transduction;G-protein_coupled_receptor_signaling_pathway;detection_of_chemical_stimulus_involved_in_sensory_perception_of_smell;integral_to_membrane;signal_transducer_activity;receptor_activity;G-protein_coupled_receptor_activity;olfactory_receptor_activity
2	159087869	159088813	ENSSSCG00000029327	OR8J3	2	159048001	159097000	5	3	4	3	3	3	4	signal_transduction;G-protein_coupled_receptor_signaling_pathway;detection_of_chemical_stimulus_involved_in_sensory_perception_of_smell;integral_to_membrane;signal_transducer_activity;receptor_activity;G-protein_coupled_receptor_activity;olfactory_receptor_activity
7	82404223	82404747	ENSSSCG00000022863	TRAV24	7	82397001	82436000	10	7	14	6	4	5	4	protein_binding
9	1913305	1914246	ENSSSCG00000014591	OR10AB1P	9	1913001	1924000	8	5	3	3	2	2	2	signal_transduction;G-protein_coupled_receptor_signaling_pathway;detection_of_chemical_stimulus_involved_in_sensory_perception_of_smell;integral_to_membrane;signal_transducer_activity;receptor_activity;G-protein_coupled_receptor_activity;olfactory_receptor_activity
3	144411266	144412002	ENSSSCG00000008671	PSMB5	3	144391001	144422000	11	10	21	11	1	1	2	proteolysis_involved_in_cellular_protein_catabolic_process;proteasomal_ubiquitin-dependent_protein_catabolic_process;response_to_oxidative_stress;proteasome_core_complex;threonine-type_endopeptidase_activity;peptidase_activity
7	84528761	84529699	ENSSSCG00000022263	OR4F16	7	84523001	84537000	6	6	6	4	6	6	6	signal_transduction;G-protein_coupled_receptor_signaling_pathway;detection_of_chemical_stimulus_involved_in_sensory_perception_of_smell;integral_to_membrane;signal_transducer_activity;receptor_activity;G-protein_coupled_receptor_activity;olfactory_receptor_activity
2	15331124	15332056	ENSSSCG00000014509	OR4S2	2	15325001	15335000	7	3	6	3	3	3	3	signal_transduction;G-protein_coupled_receptor_signaling_pathway;detection_of_chemical_stimulus_involved_in_sensory_perception_of_smell;integral_to_membrane;signal_transducer_activity;receptor_activity;G-protein_coupled_receptor_activity;olfactory_receptor_activity
7	131460927	131463505	ENSSSCG00000028667	OR4F21	7	131455001	131466000	10	9	9	6	10	9	9	signal_transduction;G-protein_coupled_receptor_signaling_pathway;detection_of_chemical_stimulus_involved_in_sensory_perception_of_smell;integral_to_membrane;signal_transducer_activity;receptor_activity;G-protein_coupled_receptor_activity;olfactory_receptor_activity
5	21256500	21258129	ENSSSCG00000026447	OR6C6	5	21246001	21260000	9	4	9	7	6	6	5	signal_transduction;G-protein_coupled_receptor_signaling_pathway;detection_of_chemical_stimulus_involved_in_sensory_perception_of_smell;integral_to_membrane;signal_transducer_activity;receptor_activity;G-protein_coupled_receptor_activity;olfactory_receptor_activity
1	263169264	263171528	ENSSSCG00000022044	FAM205A	1	263166001	263173000	38	57	28	43	24	53	35	Unknown
1	296054946	296055878	ENSSSCG00000005554	OR1L6	1	296052001	296068000	7	5	5	4	4	3	3	G-protein_coupled_receptor_signaling_pathway;detection_of_chemical_stimulus_involved_in_sensory_perception_of_smell;integral_to_membrane;olfactory_receptor_activity
15	148312529	148313413	ENSSSCG00000024029	UGT1A3	15	148311001	148318000	7	7	5	7	4	5	5	metabolic_process;"transferase_activity_transferring_hexosyl_groups"
7	82485847	82486867	ENSSSCG00000002084	TRAV8-6	7	82485001	82493000	7	4	10	4	3	3	4	protein_binding
7	133203153	133204088	ENSSSCG00000021376	OR4K2	7	133202001	133208000	9	8	8	4	9	8	8	signal_transduction;G-protein_coupled_receptor_signaling_pathway;detection_of_chemical_stimulus_involved_in_sensory_perception_of_smell;integral_to_membrane;signal_transducer_activity;receptor_activity;G-protein_coupled_receptor_activity;olfactory_receptor_activity
7	131553369	131554250	ENSSSCG00000002563	OR4F15	7	131537001	131560000	5	4	5	3	6	5	5	signal_transduction;G-protein_coupled_receptor_signaling_pathway;detection_of_chemical_stimulus_involved_in_sensory_perception_of_smell;integral_to_membrane;signal_transducer_activity;receptor_activity;G-protein_coupled_receptor_activity;olfactory_receptor_activity
2	9828894	9838021	ENSSSCG00000013091	PGA3	2	9824001	9841000	12	17	12	10	9	10	9	proteolysis;aspartic-type_endopeptidase_activity;peptidase_activity;hydrolase_activity
7	23555120	23556049	ENSSSCG00000025476	OR2G6	7	23554001	23563000	4	2	5	4	4	7	4	G-protein_coupled_receptor_signaling_pathway;integral_to_membrane
12	2251	3273	ENSSSCG00000023314	TEX19	12	1	6000	4	3	3	4	1	3	2	Unknown
7	82529825	82530435	ENSSSCG00000023790	TRAV18	7	82496001	82533000	10	8	16	5	5	5	7	protein_binding
18	7782247	7783040	ENSSSCG00000016480	TRBV20-1	18	7776001	7784000	10	6	7	4	3	3	3	protein_binding
2	11438532	11439467	ENSSSCG00000020968	OR4D11	2	11436001	11451000	6	5	5	5	4	4	4	signal_transduction;G-protein_coupled_receptor_signaling_pathway;detection_of_chemical_stimulus_involved_in_sensory_perception_of_smell;integral_to_membrane;signal_transducer_activity;receptor_activity;G-protein_coupled_receptor_activity;olfactory_receptor_activity
7	25369478	25370439	ENSSSCG00000026875	OR2G6	7	25357001	25380000	9	6	7	7	6	8	10	G-protein_coupled_receptor_signaling_pathway;detection_of_chemical_stimulus_involved_in_sensory_perception_of_smell;integral_to_membrane;olfactory_receptor_activity
4	110281179	110293011	ENSSSCG00000006704	NBPF6	4	110277001	110294000	43	31	44	21	23	19	18	Unknown
7	80032969	80035591	ENSSSCG00000029370	CTSG	7	80016001	80038000	4	3	4	3	2	3	3	proteolysis;serine-type_endopeptidase_activity
7	23398414	23399343	ENSSSCG00000026574	OR2G6	7	23365001	23400000	4	3	5	4	4	7	5	signal_transduction;G-protein_coupled_receptor_signaling_pathway;detection_of_chemical_stimulus_involved_in_sensory_perception_of_smell;integral_to_membrane;signal_transducer_activity;receptor_activity;G-protein_coupled_receptor_activity;olfactory_receptor_activity
5	24133018	24139024	ENSSSCG00000024919	RDH16	5	24131001	24140000	5	6	5	9	3	4	4	metabolic_process;oxidation-reduction_process;nucleotide_binding;oxidoreductase_activity
15	154323574	154324807	ENSSSCG00000020714	OR5AR1	15	154320001	154327000	10	12	19	6	5	9	5	G-protein_coupled_receptor_signaling_pathway;integral_to_membrane
9	56096180	56097109	ENSSSCG00000024169	OR8B3	9	56084001	56118000	19	16	13	13	13	17	4	signal_transduction;G-protein_coupled_receptor_signaling_pathway;detection_of_chemical_stimulus_involved_in_sensory_perception_of_smell;integral_to_membrane;signal_transducer_activity;receptor_activity;G-protein_coupled_receptor_activity;olfactory_receptor_activity
5	21767314	21768252	ENSSSCG00000024535	OR6C68	5	21755001	21769000	17	9	13	9	11	10	12	signal_transduction;G-protein_coupled_receptor_signaling_pathway;detection_of_chemical_stimulus_involved_in_sensory_perception_of_smell;integral_to_membrane;signal_transducer_activity;receptor_activity;G-protein_coupled_receptor_activity;olfactory_receptor_activity
6	151996428	151997949	ENSSSCG00000023702	CYP4X1	6	151992001	152005000	14	14	14	14	9	12	10	oxidation-reduction_process;iron_ion_binding;electron_carrier_activity;"oxidoreductase_activity_acting_on_paired_donors_with_incorporation_or_reduction_of_molecular_oxygen";heme_binding
2	62947386	62948318	ENSSSCG00000013813	OR7A17	2	62938001	62952000	10	6	8	5	5	6	5	signal_transduction;G-protein_coupled_receptor_signaling_pathway;detection_of_chemical_stimulus_involved_in_sensory_perception_of_smell;integral_to_membrane;signal_transducer_activity;receptor_activity;G-protein_coupled_receptor_activity;olfactory_receptor_activity
7	25382745	25383668	ENSSSCG00000001255	OR6Q1	7	25382001	25400000	7	4	5	5	5	5	7	signal_transduction;G-protein_coupled_receptor_signaling_pathway;detection_of_chemical_stimulus_involved_in_sensory_perception_of_smell;integral_to_membrane;signal_transducer_activity;receptor_activity;G-protein_coupled_receptor_activity;olfactory_receptor_activity
8	71105942	71111905	ENSSSCG00000026944	UGT2B10	8	71105001	71116000	6	7	7	5	5	5	2	metabolic_process;"transferase_activity_transferring_hexosyl_groups"
5	22475790	22476879	ENSSSCG00000030034	OR6C2	5	22472001	22479000	11	6	7	6	9	7	7	G-protein_coupled_receptor_signaling_pathway;detection_of_chemical_stimulus_involved_in_sensory_perception_of_smell;integral_to_membrane;olfactory_receptor_activity
5	3786583	3792164	ENSSSCG00000000045	NDUFA6	5	3787001	3794000	4	2	2	2	2	3	2	transport;electron_transport_chain;mitochondrion;mitochondrial_inner_membrane;membrane;respiratory_chain
12	51187033	51187983	ENSSSCG00000028570	OR1N1	12	51177001	51188000	19	9	24	13	11	9	9	signal_transduction;G-protein_coupled_receptor_signaling_pathway;detection_of_chemical_stimulus_involved_in_sensory_perception_of_smell;integral_to_membrane;signal_transducer_activity;receptor_activity;G-protein_coupled_receptor_activity;olfactory_receptor_activity
14	8111572	8120119	ENSSSCG00000030644	TNFRSF10B	14	8107001	8122000	10	5	5	6	4	8	4	signal_transduction;protein_binding;binding
7	82626202	82626819	ENSSSCG00000002100	TRAV9-1	7	82625001	82631000	2	1	5	1	1	1	2	protein_binding
5	21406771	21407706	ENSSSCG00000022621	OR6C2	5	21400001	21411000	10	5	6	5	5	5	5	G-protein_coupled_receptor_signaling_pathway;integral_to_membrane
1	315293703	315294641	ENSSSCG00000025088	OR1J2	1	315291001	315300000	9	7	7	5	4	5	5	G-protein_coupled_receptor_signaling_pathway;detection_of_chemical_stimulus_involved_in_sensory_perception_of_smell;signal_transduction;integral_to_membrane;olfactory_receptor_activity;signal_transducer_activity;receptor_activity;G-protein_coupled_receptor_activity
2	62973884	62974795	ENSSSCG00000013811	OR7A17	2	62968001	62976000	11	6	8	5	5	6	6	signal_transduction;G-protein_coupled_receptor_signaling_pathway;detection_of_chemical_stimulus_involved_in_sensory_perception_of_smell;integral_to_membrane;signal_transducer_activity;receptor_activity;G-protein_coupled_receptor_activity;olfactory_receptor_activity
7	82302487	82302994	ENSSSCG00000002078	TRAV8-6	7	82296001	82304000	7	5	11	4	3	4	4	protein_binding
7	85088814	85089743	ENSSSCG00000002190	OR4L1	7	85086001	85123000	6	6	6	4	6	6	6	signal_transduction;G-protein_coupled_receptor_signaling_pathway;detection_of_chemical_stimulus_involved_in_sensory_perception_of_smell;integral_to_membrane;signal_transducer_activity;receptor_activity;G-protein_coupled_receptor_activity;olfactory_receptor_activity
7	22459943	22461030	ENSSSCG00000001157	OR2M2	7	22430001	22475000	7	8	9	5	6	7	8	signal_transduction;G-protein_coupled_receptor_signaling_pathway;detection_of_chemical_stimulus_involved_in_sensory_perception_of_smell;integral_to_membrane;signal_transducer_activity;receptor_activity;G-protein_coupled_receptor_activity;olfactory_receptor_activity
12	26716457	26723604	ENSSSCG00000017576	LRRC37A	12	26707001	26724000	5	3	3	4	3	3	3	Unknown
2	68512081	68513007	ENSSSCG00000027612	OR7A10	2	68512001	68519000	6	7	11	6	7	7	5	G-protein_coupled_receptor_signaling_pathway;detection_of_chemical_stimulus_involved_in_sensory_perception_of_smell;integral_to_membrane;olfactory_receptor_activity
3	143174808	143176417	ENSSSCG00000028849	BTN1A1	3	143152001	143183000	13	11	17	10	11	12	10	protein_binding
14	8076243	8084520	ENSSSCG00000009636	TNFRSF10B	14	8073001	8098000	9	4	4	5	3	8	3	signal_transduction;binding;TRAIL_binding;protein_binding
9	124853444	124854373	ENSSSCG00000015464	OR2A1	9	124850001	124857000	16	16	12	13	8	13	10	signal_transduction;G-protein_coupled_receptor_signaling_pathway;detection_of_chemical_stimulus_involved_in_sensory_perception_of_smell;integral_to_membrane;signal_transducer_activity;receptor_activity;G-protein_coupled_receptor_activity;olfactory_receptor_activity
2	15566855	15567784	ENSSSCG00000027213	OR4X2	2	15564001	15571000	8	5	8	4	4	4	4	signal_transduction;G-protein_coupled_receptor_signaling_pathway;detection_of_chemical_stimulus_involved_in_sensory_perception_of_smell;integral_to_membrane;signal_transducer_activity;receptor_activity;G-protein_coupled_receptor_activity;olfactory_receptor_activity
2	159410142	159411080	ENSSSCG00000014492	OR4C12	2	159408001	159429000	5	5	6	6	4	5	5	signal_transduction;G-protein_coupled_receptor_signaling_pathway;detection_of_chemical_stimulus_involved_in_sensory_perception_of_smell;integral_to_membrane;signal_transducer_activity;receptor_activity;G-protein_coupled_receptor_activity;olfactory_receptor_activity
13	170644340	170645266	ENSSSCG00000026824	OR5K1	13	170642001	170649000	10	13	11	12	9	6	9	signal_transduction;G-protein_coupled_receptor_signaling_pathway;detection_of_chemical_stimulus_involved_in_sensory_perception_of_smell;integral_to_membrane;signal_transducer_activity;receptor_activity;G-protein_coupled_receptor_activity;olfactory_receptor_activity
3	41634233	41637223	ENSSSCG00000008013	ALS	3	41631001	41640000	3	2	1	2	0	2	1	nucleus;protein_binding
7	26367066	26368004	ENSSSCG00000024228	OR2B11	7	26364001	26370000	13	22	18	19	26	15	16	G-protein_coupled_receptor_signaling_pathway;integral_to_membrane
4	108824929	108825321	ENSSSCG00000026938	HIST2H2AA4	4	108821001	108828000	5	5	4	4	2	5	3	nucleosome_assembly;nucleosome;nucleus;chromosome;intracellular;DNA_binding;sequence-specific_DNA_binding
2	159063147	159064091	ENSSSCG00000023979	OR8J3	2	159048001	159097000	5	3	4	3	3	3	4	signal_transduction;G-protein_coupled_receptor_signaling_pathway;detection_of_chemical_stimulus_involved_in_sensory_perception_of_smell;integral_to_membrane;signal_transducer_activity;receptor_activity;G-protein_coupled_receptor_activity;olfactory_receptor_activity
2	11736370	11737314	ENSSSCG00000013138	OR5AN1	2	11728001	11740000	15	12	13	11	13	10	12	signal_transduction;G-protein_coupled_receptor_signaling_pathway;detection_of_chemical_stimulus_involved_in_sensory_perception_of_smell;integral_to_membrane;signal_transducer_activity;receptor_activity;G-protein_coupled_receptor_activity;olfactory_receptor_activity
9	5203830	5204789	ENSSSCG00000027566	OR51G2	9	5203001	5228000	4	4	4	4	4	6	4	signal_transduction;G-protein_coupled_receptor_signaling_pathway;detection_of_chemical_stimulus_involved_in_sensory_perception_of_smell;integral_to_membrane;signal_transducer_activity;receptor_activity;G-protein_coupled_receptor_activity;olfactory_receptor_activity
7	22517688	22520174	ENSSSCG00000001156	ZNF322	7	22517001	22535000	5	6	7	4	4	6	6	intracellular;nucleic_acid_binding;zinc_ion_binding
2	11429892	11430827	ENSSSCG00000013127	OR4D9	2	11428001	11434000	6	6	6	5	5	5	4	signal_transduction;G-protein_coupled_receptor_signaling_pathway;detection_of_chemical_stimulus_involved_in_sensory_perception_of_smell;integral_to_membrane;signal_transducer_activity;receptor_activity;G-protein_coupled_receptor_activity;olfactory_receptor_activity
7	25668014	25668940	ENSSSCG00000025278	OR12D2	7	25666001	25678000	13	7	10	8	8	9	12	signal_transduction;G-protein_coupled_receptor_signaling_pathway;detection_of_chemical_stimulus_involved_in_sensory_perception_of_smell;integral_to_membrane;signal_transducer_activity;receptor_activity;G-protein_coupled_receptor_activity;olfactory_receptor_activity
7	85068030	85068968	ENSSSCG00000028545	OR4K2	7	85051001	85070000	9	8	9	5	9	8	9	signal_transduction;G-protein_coupled_receptor_signaling_pathway;detection_of_chemical_stimulus_involved_in_sensory_perception_of_smell;integral_to_membrane;signal_transducer_activity;receptor_activity;G-protein_coupled_receptor_activity;olfactory_receptor_activity
9	1968198	1969151	ENSSSCG00000023830	OR5P3	9	1964001	1976000	21	11	7	7	8	8	6	signal_transduction;G-protein_coupled_receptor_signaling_pathway;detection_of_chemical_stimulus_involved_in_sensory_perception_of_smell;integral_to_membrane;signal_transducer_activity;receptor_activity;G-protein_coupled_receptor_activity;olfactory_receptor_activity
7	26464871	26466023	ENSSSCG00000023469	OR2B11	7	26462001	26474000	20	23	21	21	28	18	19	G-protein_coupled_receptor_signaling_pathway;detection_of_chemical_stimulus_involved_in_sensory_perception_of_smell;integral_to_membrane;olfactory_receptor_activity
7	25483895	25484821	ENSSSCG00000023024	OR12D2	7	25482001	25492000	12	6	10	8	8	9	12	signal_transduction;G-protein_coupled_receptor_signaling_pathway;detection_of_chemical_stimulus_involved_in_sensory_perception_of_smell;integral_to_membrane;signal_transducer_activity;receptor_activity;G-protein_coupled_receptor_activity;olfactory_receptor_activity
1	225138616	225194615	ENSSSCG00000026980	IFN-ALPHA-14	1	225104001	225186000	6	7	7	4	6	7	6	defense_response;response_to_virus;extracellular_region;extracellular_space;cytokine_activity;cytokine_receptor_binding
2	62997295	62998182	ENSSSCG00000013810	OR7A17	2	62990001	62999000	13	8	9	4	5	6	6	signal_transduction;G-protein_coupled_receptor_signaling_pathway;detection_of_chemical_stimulus_involved_in_sensory_perception_of_smell;integral_to_membrane;signal_transducer_activity;receptor_activity;G-protein_coupled_receptor_activity;olfactory_receptor_activity
3	6783788	6785113	ENSSSCG00000023678	OR2AE1	3	6783001	6789000	17	16	14	2	15	8	9	G-protein_coupled_receptor_signaling_pathway;integral_to_membrane
1	296208346	296209281	ENSSSCG00000030316	OR1L8	1	296204001	296211000	16	10	9	13	8	9	9	G-protein_coupled_receptor_signaling_pathway;integral_to_membrane
3	59749609	59750318	ENSSSCG00000029057	IGKV2-28	3	59737001	59756000	13	15	10	10	10	9	8	protein_binding
9	5559942	5560889	ENSSSCG00000027950	OR52A5	9	5525001	5577000	8	8	8	5	6	5	6	signal_transduction;G-protein_coupled_receptor_signaling_pathway;detection_of_chemical_stimulus_involved_in_sensory_perception_of_smell;integral_to_membrane;signal_transducer_activity;receptor_activity;G-protein_coupled_receptor_activity;olfactory_receptor_activity
7	84692255	84693309	ENSSSCG00000029063	OR4F3	7	84692001	84704000	5	5	4	2	6	7	5	signal_transduction;G-protein_coupled_receptor_signaling_pathway;detection_of_chemical_stimulus_involved_in_sensory_perception_of_smell;integral_to_membrane;signal_transducer_activity;receptor_activity;G-protein_coupled_receptor_activity;olfactory_receptor_activity
2	148942983	148948597	ENSSSCG00000024873	PCDHB6	2	148943001	148949000	4	3	4	2	2	2	2	homophilic_cell_adhesion;membrane;calcium_ion_binding
2	56719564	56719812	ENSSSCG00000028819	RPS29	2	56718001	56724000	2	2	2	2	0	2	2	translation;intracellular;ribosome;structural_constituent_of_ribosome
7	25373473	25374327	ENSSSCG00000001254	OR2G3	7	25357001	25380000	9	6	7	7	6	8	10	signal_transduction;G-protein_coupled_receptor_signaling_pathway;detection_of_chemical_stimulus_involved_in_sensory_perception_of_smell;integral_to_membrane;signal_transducer_activity;receptor_activity;G-protein_coupled_receptor_activity;olfactory_receptor_activity
7	79831197	79834605	ENSSSCG00000001978	GZMB	7	79828001	79837000	5	2	3	2	2	2	2	proteolysis;cleavage_of_lamin;cytoplasm;intracellular_membrane-bounded_organelle;catalytic_activity;serine-type_endopeptidase_activity;peptidase_activity;serine-type_peptidase_activity;hydrolase_activity;protein_binding
5	18107466	18114211	ENSSSCG00000022657	KRT81	5	18107001	18114000	5	5	4	4	2	5	4	intermediate_filament;keratin_filament;structural_molecule_activity
4	108522068	108522478	ENSSSCG00000028221	HIST2H3C	4	108519001	108525000	5	5	4	4	2	5	3	nucleosome_assembly;nucleosome;nucleus;chromosome;DNA_binding
3	45180185	45185893	ENSSSCG00000008087	IL-1beta	3	45175001	45189000	12	14	11	11	15	16	17	inflammatory_response;immune_response;fever_generation;positive_regulation_of_cell_division;extracellular_region;extracellular_space;cytokine_activity;interleukin-1_receptor_binding;growth_factor_activity
4	99656063	99657090	ENSSSCG00000028353	OR10X1	4	99638001	99657000	3	2	5	2	3	3	6	signal_transduction;G-protein_coupled_receptor_signaling_pathway;detection_of_chemical_stimulus_involved_in_sensory_perception_of_smell;integral_to_membrane;signal_transducer_activity;receptor_activity;G-protein_coupled_receptor_activity;olfactory_receptor_activity
7	133735022	133735951	ENSSSCG00000002610	OR11G2	7	133728001	133747000	4	4	4	4	3	3	3	signal_transduction;G-protein_coupled_receptor_signaling_pathway;detection_of_chemical_stimulus_involved_in_sensory_perception_of_smell;integral_to_membrane;signal_transducer_activity;receptor_activity;G-protein_coupled_receptor_activity;olfactory_receptor_activity
7	83971596	83973410	ENSSSCG00000030254	OR4K14	7	83964001	83977000	6	6	7	5	7	6	7	signal_transduction;G-protein_coupled_receptor_signaling_pathway;detection_of_chemical_stimulus_involved_in_sensory_perception_of_smell;integral_to_membrane;signal_transducer_activity;receptor_activity;G-protein_coupled_receptor_activity;olfactory_receptor_activity
7	82698800	82699299	ENSSSCG00000002071	TRAV8-6	7	82686001	82710000	8	7	15	6	2	6	4	protein_binding
7	25423628	25424548	ENSSSCG00000026800	OR14J1	7	25421001	25429000	11	6	9	7	7	9	11	signal_transduction;G-protein_coupled_receptor_signaling_pathway;detection_of_chemical_stimulus_involved_in_sensory_perception_of_smell;integral_to_membrane;signal_transducer_activity;receptor_activity;G-protein_coupled_receptor_activity;olfactory_receptor_activity
7	133497371	133498312	ENSSSCG00000022519	OR4K2	7	133481001	133500000	7	7	7	5	7	6	6	signal_transduction;G-protein_coupled_receptor_signaling_pathway;detection_of_chemical_stimulus_involved_in_sensory_perception_of_smell;integral_to_membrane;signal_transducer_activity;receptor_activity;G-protein_coupled_receptor_activity;olfactory_receptor_activity
7	82416801	82417390	ENSSSCG00000028409	TRAV25	7	82397001	82436000	10	7	14	6	4	5	4	protein_binding
7	23174806	23175198	ENSSSCG00000020971	HIST1H2AM	7	23172001	23181000	5	5	4	4	3	4	3	nucleosome_assembly;nucleosome;nucleus;chromosome;intracellular;DNA_binding;sequence-specific_DNA_binding;enzyme_binding
7	84294868	84295803	ENSSSCG00000002175	OR4F21	7	84290001	84304000	6	6	6	4	6	5	5	signal_transduction;G-protein_coupled_receptor_signaling_pathway;detection_of_chemical_stimulus_involved_in_sensory_perception_of_smell;integral_to_membrane;signal_transducer_activity;receptor_activity;G-protein_coupled_receptor_activity;olfactory_receptor_activity
5	21833860	21834798	ENSSSCG00000025970	OR6C3	5	21827001	21839000	7	5	6	6	6	5	5	G-protein_coupled_receptor_signaling_pathway;integral_to_membrane
3	29677833	29680570	ENSSSCG00000026966	BFAR	3	29677001	29686000	6	4	7	7	5	8	3	Unknown
2	14733194	14734129	ENSSSCG00000014530	OR4C15	2	14729001	14736000	16	21	20	16	10	11	12	signal_transduction;G-protein_coupled_receptor_signaling_pathway;detection_of_chemical_stimulus_involved_in_sensory_perception_of_smell;integral_to_membrane;signal_transducer_activity;receptor_activity;G-protein_coupled_receptor_activity;olfactory_receptor_activity
4	126491806	126500728	ENSSSCG00000030140	AMY2B	4	126490001	126504000	8	10	8	8	10	10	11	carbohydrate_metabolic_process;metabolic_process;catalytic_activity;hydrolase_activity;"hydrolase_activity_acting_on_glycosyl_bonds";cation_binding
13	147798372	147806455	ENSSSCG00000028871	CYTA1_PIG	13	147793001	147815000	8	13	14	5	5	6	3	negative_regulation_of_peptidase_activity;negative_regulation_of_endopeptidase_activity;intracellular;cytoplasm;endopeptidase_inhibitor_activity;cysteine-type_endopeptidase_inhibitor_activity;peptidase_inhibitor_activity
9	3718554	3725457	ENSSSCG00000014618	URGCP	9	3718001	3726000	6	7	9	8	5	4	6	membrane;integral_to_membrane;nucleotide_binding;GTP_binding;hydrolase_activity;"hydrolase_activity_acting_on_acid_anhydrides"
1	312969936	312972295	ENSSSCG00000005821	MGAT4C	1	312967001	312973000	56	40	81	59	33	29	48	carbohydrate_metabolic_process;membrane;"transferase_activity_transferring_hexosyl_groups"
7	25404552	25405478	ENSSSCG00000028714	OR12D2	7	25403001	25418000	12	6	9	8	7	8	10	signal_transduction;G-protein_coupled_receptor_signaling_pathway;detection_of_chemical_stimulus_involved_in_sensory_perception_of_smell;integral_to_membrane;signal_transducer_activity;receptor_activity;G-protein_coupled_receptor_activity;olfactory_receptor_activity
10	78815135	78816017	ENSSSCG00000020648	CDK17	10	78810001	78832000	44	31	72	33	16	15	14	protein_phosphorylation;protein_kinase_activity;ATP_binding
6	151937979	151938422	ENSSSCG00000026921	CYP4A22	6	151935001	151943000	13	13	11	12	7	9	6	oxidation-reduction_process;iron_ion_binding;electron_carrier_activity;"oxidoreductase_activity_acting_on_paired_donors_with_incorporation_or_reduction_of_molecular_oxygen";heme_binding
12	51165588	51166517	ENSSSCG00000025650	OR1A1	12	51135001	51174000	18	9	23	14	11	10	10	G-protein_coupled_receptor_signaling_pathway;integral_to_membrane
12	50907917	50908897	ENSSSCG00000017839	OR1D2	12	50905001	50911000	16	7	18	9	7	4	4	signal_transduction;G-protein_coupled_receptor_signaling_pathway;detection_of_chemical_stimulus_involved_in_sensory_perception_of_smell;integral_to_membrane;signal_transducer_activity;receptor_activity;G-protein_coupled_receptor_activity;olfactory_receptor_activity
3	42764109	42770042	ENSSSCG00000008058	KCTD5	3	42761001	42770000	3	3	2	2	0	2	2	potassium_ion_transport;protein_homooligomerization;voltage-gated_potassium_channel_complex;membrane;cytosol;voltage-gated_potassium_channel_activity;protein_binding;potassium_ion_transport;protein_homooligomerization;voltage-gated_potassium_channel_complex;membrane;voltage-gated_potassium_channel_activity
2	158860682	158862297	ENSSSCG00000025350	OR5F1	2	158828001	158884000	8	9	10	4	5	5	6	G-protein_coupled_receptor_signaling_pathway;integral_to_membrane
2	14774183	14775112	ENSSSCG00000014532	OR4C12	2	14763001	14776000	10	6	10	5	7	6	12	signal_transduction;G-protein_coupled_receptor_signaling_pathway;detection_of_chemical_stimulus_involved_in_sensory_perception_of_smell;integral_to_membrane;signal_transducer_activity;receptor_activity;G-protein_coupled_receptor_activity;olfactory_receptor_activity
18	7878804	7879286	ENSSSCG00000027814	TRBV27	18	7868001	7886000	5	2	4	3	1	2	2	Unknown
7	132711787	132712725	ENSSSCG00000021533	OR4F21	7	132708001	132718000	9	8	9	6	10	9	8	signal_transduction;G-protein_coupled_receptor_signaling_pathway;detection_of_chemical_stimulus_involved_in_sensory_perception_of_smell;integral_to_membrane;signal_transducer_activity;receptor_activity;G-protein_coupled_receptor_activity;olfactory_receptor_activity
7	25869234	25870169	ENSSSCG00000026436	OR2G6	7	25855001	25903000	12	7	8	9	8	10	11	signal_transduction;G-protein_coupled_receptor_signaling_pathway;detection_of_chemical_stimulus_involved_in_sensory_perception_of_smell;integral_to_membrane;signal_transducer_activity;receptor_activity;G-protein_coupled_receptor_activity;olfactory_receptor_activity
5	18200542	18205776	ENSSSCG00000000245	KRT6C	5	18200001	18207000	8	9	10	9	7	9	8	intermediate_filament;keratin_filament;structural_molecule_activity
5	21362491	21363420	ENSSSCG00000000320	OR6C75	5	21337001	21379000	8	5	6	5	7	6	6	signal_transduction;G-protein_coupled_receptor_signaling_pathway;detection_of_chemical_stimulus_involved_in_sensory_perception_of_smell;integral_to_membrane;signal_transducer_activity;receptor_activity;G-protein_coupled_receptor_activity;olfactory_receptor_activity
2	149236976	149239923	ENSSSCG00000023485	PCDHGB4	2	149232001	149263000	6	5	4	5	3	5	3	homophilic_cell_adhesion;membrane;calcium_ion_binding
1	225313077	225369246	ENSSSCG00000030452	IFN-ALPHA-14	1	225304001	225380000	6	6	7	4	6	6	6	defense_response;response_to_virus;extracellular_region;extracellular_space;cytokine_activity;cytokine_receptor_binding
13	34208689	34210393	ENSSSCG00000021877	PMAP23	13	34206001	34213000	5	5	5	5	2	5	6	defense_response;defense_response_to_bacterium;extracellular_region
7	28097311	28107941	ENSSSCG00000001441	BTN3A3	7	28085001	28109000	2	5	3	3	2	3	2	membrane;integral_to_membrane;protein_binding
2	149197847	149200778	ENSSSCG00000025141	PCDHGB2	2	149188001	149206000	6	5	4	5	3	5	3	homophilic_cell_adhesion;membrane;calcium_ion_binding
1	284447110	284451960	ENSSSCG00000005474	SAL1	1	284434001	284469000	2	2	2	2	6	11	2	transport;extracellular_region;transporter_activity;binding;pheromone_binding
9	6758288	6759229	ENSSSCG00000029202	OR52B4	9	6751001	6762000	10	9	11	11	7	8	5	signal_transduction;G-protein_coupled_receptor_signaling_pathway;detection_of_chemical_stimulus_involved_in_sensory_perception_of_smell;integral_to_membrane;signal_transducer_activity;receptor_activity;G-protein_coupled_receptor_activity;olfactory_receptor_activity
7	134263914	134267493	ENSSSCG00000002624	GSTA1	7	134262001	134268000	5	5	5	3	4	4	3	metabolic_process;glutathione_transferase_activity;transferase_activity;protein_binding
4	126313702	126321860	ENSSSCG00000023098	AMY2	4	126302001	126323000	8	9	8	8	9	10	10	carbohydrate_metabolic_process;metabolic_process;carbohydrate_catabolic_process;extracellular_region;extracellular_space;catalytic_activity;alpha-amylase_activity;calcium_ion_binding;hydrolase_activity;"hydrolase_activity_acting_on_glycosyl_bonds";chloride_ion_binding;cation_binding;metal_ion_binding
1	295097659	295098600	ENSSSCG00000027082	OR1J4	1	295094001	295101000	14	9	11	6	6	6	7	G-protein_coupled_receptor_signaling_pathway;detection_of_chemical_stimulus_involved_in_sensory_perception_of_smell;integral_to_membrane;olfactory_receptor_activity
7	22214209	22215141	ENSSSCG00000001147	OR2M2	7	22214001	22240000	7	9	9	5	6	8	8	signal_transduction;G-protein_coupled_receptor_signaling_pathway;detection_of_chemical_stimulus_involved_in_sensory_perception_of_smell;integral_to_membrane;signal_transducer_activity;receptor_activity;G-protein_coupled_receptor_activity;olfactory_receptor_activity
7	85013449	85014366	ENSSSCG00000002187	OR4K17	7	85013001	85019000	8	8	7	4	8	7	7	signal_transduction;G-protein_coupled_receptor_signaling_pathway;detection_of_chemical_stimulus_involved_in_sensory_perception_of_smell;integral_to_membrane;signal_transducer_activity;receptor_activity;G-protein_coupled_receptor_activity;olfactory_receptor_activity
1	295460588	295461529	ENSSSCG00000025505	OR1J4	1	295458001	295466000	16	11	11	5	6	6	7	G-protein_coupled_receptor_signaling_pathway;integral_to_membrane
10	78738889	78741207	ENSSSCG00000011175	MGAT4C	10	78736001	78742000	53	39	76	57	31	28	46	carbohydrate_metabolic_process;membrane;"transferase_activity_transferring_hexosyl_groups"
2	159030162	159031103	ENSSSCG00000014465	OR8K3	2	159025001	159031000	11	5	7	5	4	4	3	signal_transduction;G-protein_coupled_receptor_signaling_pathway;detection_of_chemical_stimulus_involved_in_sensory_perception_of_smell;integral_to_membrane;signal_transducer_activity;receptor_activity;G-protein_coupled_receptor_activity;olfactory_receptor_activity
2	15205324	15206244	ENSSSCG00000026758	OR4C46	2	15203001	15210000	12	8	11	6	7	7	7	signal_transduction;G-protein_coupled_receptor_signaling_pathway;detection_of_chemical_stimulus_involved_in_sensory_perception_of_smell;integral_to_membrane;signal_transducer_activity;receptor_activity;G-protein_coupled_receptor_activity;olfactory_receptor_activity
7	25775981	25776937	ENSSSCG00000001279	OR5V1	7	25764001	25786000	7	3	5	5	5	5	7	signal_transduction;G-protein_coupled_receptor_signaling_pathway;detection_of_chemical_stimulus_involved_in_sensory_perception_of_smell;integral_to_membrane;signal_transducer_activity;receptor_activity;G-protein_coupled_receptor_activity;olfactory_receptor_activity
6	43695821	43701169	ENSSSCG00000021947	AQN1_PIG	6	43696001	43704000	4	4	3	4	2	4	4	single_fertilization;extracellular_region;heparin_binding
4	126526446	126534670	ENSSSCG00000022983	AMY2B	4	126526001	126548000	8	10	8	8	9	10	11	carbohydrate_metabolic_process;catalytic_activity;cation_binding
11	71084180	71099507	ENSSSCG00000022549	ABCC4	11	71063001	71107000	6	4	4	3	3	3	2	ATP_binding;ATPase_activity
2	149225821	149228716	ENSSSCG00000024762	PCDHGB4	2	149219001	149230000	6	6	4	5	2	5	3	homophilic_cell_adhesion;membrane;calcium_ion_binding
2	158985405	158986352	ENSSSCG00000021605	OR8H3	2	158983001	159005000	11	5	7	5	4	4	3	G-protein_coupled_receptor_signaling_pathway;detection_of_chemical_stimulus_involved_in_sensory_perception_of_smell;integral_to_membrane;olfactory_receptor_activity
7	26050525	26051591	ENSSSCG00000021066	OR2B3	7	26045001	26057000	11	13	11	11	14	12	12	signal_transduction;G-protein_coupled_receptor_signaling_pathway;detection_of_chemical_stimulus_involved_in_sensory_perception_of_smell;integral_to_membrane;signal_transducer_activity;receptor_activity;G-protein_coupled_receptor_activity;olfactory_receptor_activity
1	295040595	295041560	ENSSSCG00000024890	OR1J4	1	295039001	295049000	9	7	7	5	4	5	5	G-protein_coupled_receptor_signaling_pathway;detection_of_chemical_stimulus_involved_in_sensory_perception_of_smell;integral_to_membrane;olfactory_receptor_activity
7	131816430	131818874	ENSSSCG00000002572	OR4L1	7	131809001	131827000	7	7	7	4	7	7	7	signal_transduction;G-protein_coupled_receptor_signaling_pathway;detection_of_chemical_stimulus_involved_in_sensory_perception_of_smell;integral_to_membrane;signal_transducer_activity;receptor_activity;G-protein_coupled_receptor_activity;olfactory_receptor_activity
1	315246321	315247220	ENSSSCG00000005874	OR1L6	1	315244001	315252000	5	4	4	3	2	3	3	signal_transduction;G-protein_coupled_receptor_signaling_pathway;detection_of_chemical_stimulus_involved_in_sensory_perception_of_smell;integral_to_membrane;signal_transducer_activity;receptor_activity;G-protein_coupled_receptor_activity;olfactory_receptor_activity
5	21809196	21810134	ENSSSCG00000030158	OR6C75	5	21808001	21814000	8	5	6	5	6	4	5	G-protein_coupled_receptor_signaling_pathway;integral_to_membrane
7	25953656	25954585	ENSSSCG00000027588	OR2G3	7	25953001	25961000	10	7	8	8	8	9	11	signal_transduction;G-protein_coupled_receptor_signaling_pathway;detection_of_chemical_stimulus_involved_in_sensory_perception_of_smell;integral_to_membrane;signal_transducer_activity;receptor_activity;G-protein_coupled_receptor_activity;olfactory_receptor_activity
5	21113274	21114245	ENSSSCG00000000312	OR10C1	5	21109001	21118000	3	7	3	3	3	3	4	signal_transduction;G-protein_coupled_receptor_signaling_pathway;detection_of_chemical_stimulus_involved_in_sensory_perception_of_smell;integral_to_membrane;signal_transducer_activity;receptor_activity;G-protein_coupled_receptor_activity;olfactory_receptor_activity
9	4264537	4265484	ENSSSCG00000027721	OR56A4	9	4256001	4268000	12	12	12	10	15	13	11	G-protein_coupled_receptor_signaling_pathway;detection_of_chemical_stimulus_involved_in_sensory_perception_of_smell;integral_to_membrane;olfactory_receptor_activity
7	82506344	82506969	ENSSSCG00000025872	TRAV14/DV4.1	7	82496001	82533000	10	8	16	5	5	5	7	protein_binding
2	11634117	11635052	ENSSSCG00000026359	OR5AN1	2	11633001	11641000	19	15	15	14	16	13	16	signal_transduction;G-protein_coupled_receptor_signaling_pathway;detection_of_chemical_stimulus_involved_in_sensory_perception_of_smell;integral_to_membrane;signal_transducer_activity;receptor_activity;G-protein_coupled_receptor_activity;olfactory_receptor_activity
7	85519035	85521315	ENSSSCG00000025895	OR11H6	7	85504001	85533000	5	5	5	5	4	4	4	signal_transduction;G-protein_coupled_receptor_signaling_pathway;detection_of_chemical_stimulus_involved_in_sensory_perception_of_smell;integral_to_membrane;signal_transducer_activity;receptor_activity;G-protein_coupled_receptor_activity;olfactory_receptor_activity
9	56139991	56140986	ENSSSCG00000015159	OR10S1	9	56135001	56143000	9	8	5	7	5	11	2	G-protein_coupled_receptor_signaling_pathway;detection_of_chemical_stimulus_involved_in_sensory_perception_of_smell;integral_to_membrane;olfactory_receptor_activity
2	15004879	15005811	ENSSSCG00000026299	OR4C16	2	15001001	15011000	10	6	10	4	7	6	15	signal_transduction;G-protein_coupled_receptor_signaling_pathway;detection_of_chemical_stimulus_involved_in_sensory_perception_of_smell;integral_to_membrane;signal_transducer_activity;receptor_activity;G-protein_coupled_receptor_activity;olfactory_receptor_activity
7	26600985	26601947	ENSSSCG00000026831	OR2W1	7	26598001	26607000	13	15	16	13	17	10	11	signal_transduction;G-protein_coupled_receptor_signaling_pathway;detection_of_chemical_stimulus_involved_in_sensory_perception_of_smell;integral_to_membrane;signal_transducer_activity;receptor_activity;G-protein_coupled_receptor_activity;olfactory_receptor_activity
1	295642618	295643562	ENSSSCG00000028498	OR1J2	1	295633001	295645000	7	6	5	3	4	4	4	signal_transduction;G-protein_coupled_receptor_signaling_pathway;detection_of_chemical_stimulus_involved_in_sensory_perception_of_smell;integral_to_membrane;signal_transducer_activity;receptor_activity;G-protein_coupled_receptor_activity;olfactory_receptor_activity
14	8180389	8181825	ENSSSCG00000021438	TNFRSF10A	14	8179001	8185000	9	5	4	6	3	7	3	signal_transduction;protein_binding
7	25861917	25862846	ENSSSCG00000023411	OR2G3	7	25855001	25903000	12	7	8	9	8	10	11	signal_transduction;G-protein_coupled_receptor_signaling_pathway;detection_of_chemical_stimulus_involved_in_sensory_perception_of_smell;integral_to_membrane;signal_transducer_activity;receptor_activity;G-protein_coupled_receptor_activity;olfactory_receptor_activity
7	23174114	23174494	ENSSSCG00000026572	HIST1H2BK	7	23172001	23181000	5	5	4	4	3	4	3	nucleosome_assembly;nucleosome;nucleus;chromosome;intracellular;DNA_binding;sequence-specific_DNA_binding
7	22438117	22439052	ENSSSCG00000023629	OR2M2	7	22430001	22475000	7	8	9	5	6	7	8	signal_transduction;G-protein_coupled_receptor_signaling_pathway;detection_of_chemical_stimulus_involved_in_sensory_perception_of_smell;integral_to_membrane;signal_transducer_activity;receptor_activity;G-protein_coupled_receptor_activity;olfactory_receptor_activity
2	11446298	11447233	ENSSSCG00000029946	OR4D10	2	11436001	11451000	6	5	5	5	4	4	4	signal_transduction;G-protein_coupled_receptor_signaling_pathway;detection_of_chemical_stimulus_involved_in_sensory_perception_of_smell;integral_to_membrane;signal_transducer_activity;receptor_activity;G-protein_coupled_receptor_activity;olfactory_receptor_activity
3	59648030	59648796	ENSSSCG00000020750	IGKV2-28	3	59645001	59672000	13	16	10	10	11	9	9	protein_binding;protein_binding
2	15490567	15491496	ENSSSCG00000024280	OR4B1	2	15483001	15492000	10	8	12	6	7	6	6	signal_transduction;G-protein_coupled_receptor_signaling_pathway;detection_of_chemical_stimulus_involved_in_sensory_perception_of_smell;integral_to_membrane;signal_transducer_activity;receptor_activity;G-protein_coupled_receptor_activity;olfactory_receptor_activity
5	22194967	22196087	ENSSSCG00000000338	OR6C2	5	22186001	22197000	8	5	3	2	6	4	6	signal_transduction;G-protein_coupled_receptor_signaling_pathway;detection_of_chemical_stimulus_involved_in_sensory_perception_of_smell;integral_to_membrane;signal_transducer_activity;receptor_activity;G-protein_coupled_receptor_activity;olfactory_receptor_activity
1	315136835	315137763	ENSSSCG00000005876	OR1N1	1	315127001	315138000	5	6	3	2	4	4	2	G-protein_coupled_receptor_signaling_pathway;detection_of_chemical_stimulus_involved_in_sensory_perception_of_smell;integral_to_membrane;olfactory_receptor_activity
7	84870127	84871065	ENSSSCG00000025482	OR4F21	7	84865001	84874000	9	8	9	6	9	8	8	G-protein_coupled_receptor_signaling_pathway;integral_to_membrane
7	24683605	24687174	ENSSSCG00000001229	SLA-10	7	24682001	24697000	4	5	3	3	3	5	4	antigen_processing_and_presentation_of_peptide_antigen_via_MHC_class_I;immune_response;antigen_processing_and_presentation;membrane;integral_to_membrane;MHC_class_I_protein_complex;protein_binding;antigen_processing_and_presentation_of_peptide_antigen_via_MHC_class_I;immune_response;antigen_processing_and_presentation;membrane;integral_to_membrane;MHC_class_I_protein_complex;protein_binding
7	85799299	85800240	ENSSSCG00000022179	OR11H6	7	85781001	85804000	5	5	5	5	4	4	4	signal_transduction;G-protein_coupled_receptor_signaling_pathway;detection_of_chemical_stimulus_involved_in_sensory_perception_of_smell;integral_to_membrane;signal_transducer_activity;receptor_activity;G-protein_coupled_receptor_activity;olfactory_receptor_activity
2	149182355	149184415	ENSSSCG00000025220	PCDHGA3	2	149171001	149185000	5	4	4	4	3	5	4	homophilic_cell_adhesion;membrane;calcium_ion_binding
2	11751050	11753474	ENSSSCG00000022662	OR5AN1	2	11743001	11762000	8	7	8	9	8	7	6	signal_transduction;G-protein_coupled_receptor_signaling_pathway;detection_of_chemical_stimulus_involved_in_sensory_perception_of_smell;integral_to_membrane;signal_transducer_activity;receptor_activity;G-protein_coupled_receptor_activity;olfactory_receptor_activity
10	22734927	22735328	ENSSSCG00000022143	POMC	10	22733001	22741000	10	14	10	8	12	18	26	extracellular_region;hormone_activity
7	85462696	85463622	ENSSSCG00000002210	OR11G2	7	85459001	85468000	6	6	5	6	4	4	4	G-protein_coupled_receptor_signaling_pathway;detection_of_chemical_stimulus_involved_in_sensory_perception_of_smell;integral_to_membrane;olfactory_receptor_activity
7	22338956	22340000	ENSSSCG00000023940	OR2M2	7	22334001	22347000	7	8	9	5	6	8	9	signal_transduction;G-protein_coupled_receptor_signaling_pathway;detection_of_chemical_stimulus_involved_in_sensory_perception_of_smell;integral_to_membrane;signal_transducer_activity;receptor_activity;G-protein_coupled_receptor_activity;olfactory_receptor_activity
9	56124465	56125385	ENSSSCG00000024499	OR8B3	9	56120001	56132000	14	12	9	10	10	14	4	signal_transduction;G-protein_coupled_receptor_signaling_pathway;detection_of_chemical_stimulus_involved_in_sensory_perception_of_smell;integral_to_membrane;signal_transducer_activity;receptor_activity;G-protein_coupled_receptor_activity;olfactory_receptor_activity
7	82488433	82488976	ENSSSCG00000026313	TRAV21	7	82485001	82493000	7	4	10	4	3	3	4	protein_binding
11	71737765	71753518	ENSSSCG00000023598	ABCC4	11	71737001	71755000	5	4	4	3	4	4	3	transport;transmembrane_transport;integral_to_membrane;ATP_binding;"ATPase_activity_coupled_to_transmembrane_movement_of_substances";ATPase_activity
2	62754367	62755476	ENSSSCG00000013815	OR7A17	2	62754001	62762000	11	6	7	4	5	5	6	signal_transduction;G-protein_coupled_receptor_signaling_pathway;detection_of_chemical_stimulus_involved_in_sensory_perception_of_smell;integral_to_membrane;signal_transducer_activity;receptor_activity;G-protein_coupled_receptor_activity;olfactory_receptor_activity
3	6877501	6878439	ENSSSCG00000024547	OR2AE1	3	6873001	6880000	20	16	15	3	12	8	8	signal_transduction;G-protein_coupled_receptor_signaling_pathway;detection_of_chemical_stimulus_involved_in_sensory_perception_of_smell;integral_to_membrane;signal_transducer_activity;receptor_activity;G-protein_coupled_receptor_activity;olfactory_receptor_activity
18	7872062	7872518	ENSSSCG00000028801	TRBV7-6	18	7868001	7886000	5	2	4	3	1	2	2	protein_binding
2	15135896	15136925	ENSSSCG00000014515	OR4C46	2	15132001	15140000	10	6	9	6	7	5	6	signal_transduction;G-protein_coupled_receptor_signaling_pathway;detection_of_chemical_stimulus_involved_in_sensory_perception_of_smell;integral_to_membrane;signal_transducer_activity;receptor_activity;G-protein_coupled_receptor_activity;olfactory_receptor_activity
7	23089038	23089448	ENSSSCG00000024918	HIST1H3A	7	23083001	23090000	4	4	3	4	3	4	3	nucleosome_assembly;nucleosome;nucleus;chromosome;DNA_binding;protein_binding
13	171386627	171388439	ENSSSCG00000026008	OR5K1	13	171375001	171389000	7	10	9	7	9	5	5	G-protein_coupled_receptor_signaling_pathway;integral_to_membrane
5	21944254	21945195	ENSSSCG00000000333	OR6C75	5	21942001	21970000	9	5	7	6	6	5	6	signal_transduction;G-protein_coupled_receptor_signaling_pathway;detection_of_chemical_stimulus_involved_in_sensory_perception_of_smell;integral_to_membrane;signal_transducer_activity;receptor_activity;G-protein_coupled_receptor_activity;olfactory_receptor_activity
12	51253899	51254858	ENSSSCG00000021855	OR1E1	12	51249001	51255000	9	4	5	4	4	4	3	signal_transduction;G-protein_coupled_receptor_signaling_pathway;detection_of_chemical_stimulus_involved_in_sensory_perception_of_smell;integral_to_membrane;signal_transducer_activity;receptor_activity;G-protein_coupled_receptor_activity;olfactory_receptor_activity
9	4259817	4260764	ENSSSCG00000028242	OR56A4	9	4256001	4268000	12	12	12	10	15	13	11	G-protein_coupled_receptor_signaling_pathway;detection_of_chemical_stimulus_involved_in_sensory_perception_of_smell;integral_to_membrane;olfactory_receptor_activity
9	50918843	50924246	ENSSSCG00000028204	TREH	9	50919001	50926000	3	3	2	3	1	3	3	trehalose_metabolic_process;"alpha_alpha-trehalase_activity"
1	224730487	224801189	ENSSSCG00000027162	IFNW1	1	224744001	224842000	6	6	6	4	6	6	6	defense_response;extracellular_region;cytokine_receptor_binding
1	294857189	294858127	ENSSSCG00000005536	OR1L8	1	294855001	294863000	11	8	7	11	6	8	6	signal_transduction;G-protein_coupled_receptor_signaling_pathway;detection_of_chemical_stimulus_involved_in_sensory_perception_of_smell;integral_to_membrane;signal_transducer_activity;receptor_activity;G-protein_coupled_receptor_activity;olfactory_receptor_activity
4	111313567	111334750	ENSSSCG00000006714	NBPF11	4	111314001	111342000	55	41	60	25	33	21	23	Unknown;
1	294845761	294846711	ENSSSCG00000028903	OR1L8	1	294844001	294852000	15	9	8	14	7	9	7	signal_transduction;G-protein_coupled_receptor_signaling_pathway;detection_of_chemical_stimulus_involved_in_sensory_perception_of_smell;integral_to_membrane;signal_transducer_activity;receptor_activity;G-protein_coupled_receptor_activity;olfactory_receptor_activity
9	1902101	1903195	ENSSSCG00000014592	OR5P2	9	1898001	1909000	12	10	6	8	3	8	5	signal_transduction;G-protein_coupled_receptor_signaling_pathway;detection_of_chemical_stimulus_involved_in_sensory_perception_of_smell;integral_to_membrane;signal_transducer_activity;receptor_activity;G-protein_coupled_receptor_activity;olfactory_receptor_activity
12	51037139	51038973	ENSSSCG00000027193	OR1A1	12	51029001	51041000	22	11	29	17	15	11	12	G-protein_coupled_receptor_signaling_pathway;integral_to_membrane
2	149202839	149205226	ENSSSCG00000024850	PCDHGA5	2	149188001	149206000	6	5	4	5	3	5	3	homophilic_cell_adhesion;membrane;calcium_ion_binding
15	154028641	154029582	ENSSSCG00000029250	OR5AR1	15	154025001	154032000	13	12	19	10	6	9	5	signal_transduction;G-protein_coupled_receptor_signaling_pathway;detection_of_chemical_stimulus_involved_in_sensory_perception_of_smell;integral_to_membrane;signal_transducer_activity;receptor_activity;G-protein_coupled_receptor_activity;olfactory_receptor_activity
1	296790658	296791701	ENSSSCG00000024099	OR1J4	1	296787001	296795000	23	14	10	7	6	10	6	signal_transduction;G-protein_coupled_receptor_signaling_pathway;detection_of_chemical_stimulus_involved_in_sensory_perception_of_smell;integral_to_membrane;signal_transducer_activity;receptor_activity;G-protein_coupled_receptor_activity;olfactory_receptor_activity
15	155327064	155334227	ENSSSCG00000016383	FAM22D	15	155306001	155338000	64	27	83	51	76	122	141	Unknown
1	297187670	297188614	ENSSSCG00000026788	OR1J4	1	297183001	297189000	25	15	17	7	8	8	8	signal_transduction;G-protein_coupled_receptor_signaling_pathway;detection_of_chemical_stimulus_involved_in_sensory_perception_of_smell;integral_to_membrane;signal_transducer_activity;receptor_activity;G-protein_coupled_receptor_activity;olfactory_receptor_activity
4	99637791	99638726	ENSSSCG00000006447	OR10Z1	4	99638001	99657000	3	2	5	2	3	3	6	signal_transduction;G-protein_coupled_receptor_signaling_pathway;detection_of_chemical_stimulus_involved_in_sensory_perception_of_smell;integral_to_membrane;signal_transducer_activity;receptor_activity;G-protein_coupled_receptor_activity;olfactory_receptor_activity
14	99195597	99196559	ENSSSCG00000029238	OR6C2	14	99193001	99201000	4	4	4	2	3	3	2	G-protein_coupled_receptor_signaling_pathway;detection_of_chemical_stimulus_involved_in_sensory_perception_of_smell;integral_to_membrane;olfactory_receptor_activity
7	26549697	26550647	ENSSSCG00000029731	OR2B11	7	26548001	26566000	13	13	12	13	15	12	12	signal_transduction;G-protein_coupled_receptor_signaling_pathway;detection_of_chemical_stimulus_involved_in_sensory_perception_of_smell;integral_to_membrane;signal_transducer_activity;receptor_activity;G-protein_coupled_receptor_activity;olfactory_receptor_activity
7	22525412	22526344	ENSSSCG00000001161	OR2M2	7	22517001	22535000	5	6	7	4	4	6	6	signal_transduction;G-protein_coupled_receptor_signaling_pathway;detection_of_chemical_stimulus_involved_in_sensory_perception_of_smell;integral_to_membrane;signal_transducer_activity;receptor_activity;G-protein_coupled_receptor_activity;olfactory_receptor_activity
5	3856138	3860890	ENSSSCG00000021119	NDUFA6	5	3849001	3862000	4	2	1	2	2	3	1	Unknown
3	6986567	6987505	ENSSSCG00000023055	OR2AE1	3	6982001	6989000	20	16	15	3	12	8	8	signal_transduction;G-protein_coupled_receptor_signaling_pathway;detection_of_chemical_stimulus_involved_in_sensory_perception_of_smell;integral_to_membrane;signal_transducer_activity;receptor_activity;G-protein_coupled_receptor_activity;olfactory_receptor_activity
7	24656117	24659039	ENSSSCG00000001228	PG3I	7	24653001	24663000	3	4	2	3	2	4	3	immune_response;antigen_processing_and_presentation;antigen_processing_and_presentation_of_peptide_antigen_via_MHC_class_I;membrane;MHC_class_I_protein_complex;integral_to_membrane;protein_binding
5	21337563	21338498	ENSSSCG00000000351	OR6C2	5	21337001	21379000	8	5	6	5	7	6	6	signal_transduction;G-protein_coupled_receptor_signaling_pathway;detection_of_chemical_stimulus_involved_in_sensory_perception_of_smell;integral_to_membrane;signal_transducer_activity;receptor_activity;G-protein_coupled_receptor_activity;olfactory_receptor_activity
7	122961691	122969858	ENSSSCG00000030371	SERPINA3	7	122951001	122972000	5	4	4	4	2	5	4	Unknown
7	82412784	82413338	ENSSSCG00000023252	TRAV22	7	82397001	82436000	10	7	14	6	4	5	4	protein_binding
3	22196092	22197360	ENSSSCG00000007827	TRIP11	3	22187001	22206000	10	11	12	8	6	12	19	protein_targeting_to_Golgi;protein_binding
7	25707901	25708827	ENSSSCG00000020762	OR12D2	7	25706001	25720000	13	7	9	8	9	10	12	signal_transduction;G-protein_coupled_receptor_signaling_pathway;detection_of_chemical_stimulus_involved_in_sensory_perception_of_smell;integral_to_membrane;signal_transducer_activity;receptor_activity;G-protein_coupled_receptor_activity;olfactory_receptor_activity
2	15272577	15273494	ENSSSCG00000014505	OR4X1	2	15264001	15303000	7	4	7	3	4	3	3	signal_transduction;G-protein_coupled_receptor_signaling_pathway;detection_of_chemical_stimulus_involved_in_sensory_perception_of_smell;integral_to_membrane;signal_transducer_activity;receptor_activity;G-protein_coupled_receptor_activity;olfactory_receptor_activity
7	82618451	82618950	ENSSSCG00000002099	TRAV8-3	7	82617001	82623000	3	2	7	2	2	2	2	protein_binding
2	159390078	159391093	ENSSSCG00000014529	OR4C12	2	159386001	159406000	4	4	6	6	4	4	5	G-protein_coupled_receptor_signaling_pathway;integral_to_membrane
5	82547284	82549934	ENSSSCG00000030692	OR8S1	5	82547001	82554000	10	15	10	11	3	11	9	G-protein_coupled_receptor_signaling_pathway;integral_to_membrane
7	26027604	26028551	ENSSSCG00000024940	OR2H2	7	26026001	26034000	4	5	5	3	4	7	5	signal_transduction;G-protein_coupled_receptor_signaling_pathway;detection_of_chemical_stimulus_involved_in_sensory_perception_of_smell;integral_to_membrane;signal_transducer_activity;receptor_activity;G-protein_coupled_receptor_activity;olfactory_receptor_activity
7	85960141	85961079	ENSSSCG00000026879	OR4F21	7	85954001	85962000	8	8	8	6	8	7	7	signal_transduction;G-protein_coupled_receptor_signaling_pathway;detection_of_chemical_stimulus_involved_in_sensory_perception_of_smell;integral_to_membrane;signal_transducer_activity;receptor_activity;G-protein_coupled_receptor_activity;olfactory_receptor_activity
7	132589237	132590121	ENSSSCG00000022480	OR4F15	7	132571001	132599000	7	7	7	4	8	7	8	G-protein_coupled_receptor_signaling_pathway;integral_to_membrane
7	82333128	82334537	ENSSSCG00000021666	TRAV24	7	82330001	82350000	9	5	13	5	4	4	4	protein_binding
1	312108952	312109890	ENSSSCG00000005791	OR4C13	1	312107001	312114000	10	11	11	11	10	9	9	signal_transduction;G-protein_coupled_receptor_signaling_pathway;detection_of_chemical_stimulus_involved_in_sensory_perception_of_smell;integral_to_membrane;signal_transducer_activity;receptor_activity;G-protein_coupled_receptor_activity;olfactory_receptor_activity
2	15183436	15184362	ENSSSCG00000020948	OR4C46	2	15174001	15198000	19	9	16	7	9	8	8	signal_transduction;G-protein_coupled_receptor_signaling_pathway;detection_of_chemical_stimulus_involved_in_sensory_perception_of_smell;integral_to_membrane;signal_transducer_activity;receptor_activity;G-protein_coupled_receptor_activity;olfactory_receptor_activity
12	50940999	50941928	ENSSSCG00000024366	OR1A1	12	50925001	50944000	20	9	24	13	11	7	7	G-protein_coupled_receptor_signaling_pathway;detection_of_chemical_stimulus_involved_in_sensory_perception_of_smell;integral_to_membrane;olfactory_receptor_activity
7	26524882	26525844	ENSSSCG00000029188	OR10C1	7	26524001	26530000	16	23	18	18	25	17	18	signal_transduction;G-protein_coupled_receptor_signaling_pathway;detection_of_chemical_stimulus_involved_in_sensory_perception_of_smell;integral_to_membrane;signal_transducer_activity;receptor_activity;G-protein_coupled_receptor_activity;olfactory_receptor_activity
7	131694095	131695093	ENSSSCG00000028621	OR4F6	7	131679001	131697000	6	5	6	4	6	6	5	G-protein_coupled_receptor_signaling_pathway;integral_to_membrane
1	297106383	297107315	ENSSSCG00000026240	OR1L8	1	297100001	297109000	19	11	10	15	9	10	10	signal_transduction;G-protein_coupled_receptor_signaling_pathway;detection_of_chemical_stimulus_involved_in_sensory_perception_of_smell;integral_to_membrane;signal_transducer_activity;receptor_activity;G-protein_coupled_receptor_activity;olfactory_receptor_activity
4	754200	758853	ENSSSCG00000005914	SHARPIN	4	748001	758000	2	2	1	2	0	2	1	mitochondrion_organization;epidermis_development;regulation_of_tumor_necrosis_factor-mediated_signaling_pathway;apoptotic_nuclear_change;keratinization;positive_regulation_of_I-kappaB_kinase/NF-kappaB_cascade;negative_regulation_of_inflammatory_response;protein_linear_polyubiquitination;regulation_of_CD40_signaling_pathway;intracellular;cytosol;LUBAC_complex;zinc_ion_binding;polyubiquitin_binding…
1	294887394	294888320	ENSSSCG00000005559	OR1J4	1	294887001	294893000	31	24	19	14	12	16	13	signal_transduction;G-protein_coupled_receptor_signaling_pathway;detection_of_chemical_stimulus_involved_in_sensory_perception_of_smell;integral_to_membrane;signal_transducer_activity;receptor_activity;G-protein_coupled_receptor_activity;olfactory_receptor_activity
2	81195536	81196456	ENSSSCG00000029585	OR1L1	2	81194001	81206000	3	5	3	3	3	4	4	G-protein_coupled_receptor_signaling_pathway;integral_to_membrane
2	159050504	159051451	ENSSSCG00000021052	OR8J3	2	159048001	159097000	5	3	4	3	3	3	4	signal_transduction;G-protein_coupled_receptor_signaling_pathway;detection_of_chemical_stimulus_involved_in_sensory_perception_of_smell;integral_to_membrane;signal_transducer_activity;receptor_activity;G-protein_coupled_receptor_activity;olfactory_receptor_activity
7	82795319	82795858	ENSSSCG00000022477	TRAV22	7	82787001	82812000	3	2	6	2	1	1	1	protein_binding
14	7876068	7880416	ENSSSCG00000025094	TNFRSF10B	14	7869001	7880000	10	5	5	6	3	8	4	binding;binding
2	67973866	67974822	ENSSSCG00000027289	OR7E24	2	67963001	68001000	13	16	22	9	16	10	14	signal_transduction;G-protein_coupled_receptor_signaling_pathway;detection_of_chemical_stimulus_involved_in_sensory_perception_of_smell;integral_to_membrane;signal_transducer_activity;receptor_activity;G-protein_coupled_receptor_activity;olfactory_receptor_activity
5	21836945	21838488	ENSSSCG00000026226	OR6C1	5	21827001	21839000	7	5	6	6	6	5	5	G-protein_coupled_receptor_signaling_pathway;integral_to_membrane;G-protein_coupled_receptor_signaling_pathway;integral_to_membrane
3	7110710	7111969	ENSSSCG00000023410	OR2AE1	3	7106001	7113000	12	10	10	3	8	6	6	G-protein_coupled_receptor_signaling_pathway;integral_to_membrane
7	26224458	26225547	ENSSSCG00000023750	OR2B3	7	26219001	26230000	15	14	13	15	17	14	15	G-protein_coupled_receptor_signaling_pathway;integral_to_membrane
5	21499173	21500138	ENSSSCG00000000326	OR6C75	5	21492001	21502000	6	4	5	4	4	3	4	signal_transduction;G-protein_coupled_receptor_signaling_pathway;detection_of_chemical_stimulus_involved_in_sensory_perception_of_smell;integral_to_membrane;signal_transducer_activity;receptor_activity;G-protein_coupled_receptor_activity;olfactory_receptor_activity
6	52792449	52797099	ENSSSCG00000028154	SLC7A3	6	52781001	52798000	6	7	10	5	7	9	8	Unknown
2	149251771	149254209	ENSSSCG00000021051	PCDHGA10	2	149232001	149263000	6	5	4	5	3	5	3	homophilic_cell_adhesion;membrane;calcium_ion_binding
7	22236854	22238027	ENSSSCG00000026926	OR2M2	7	22214001	22240000	7	9	9	5	6	8	8	signal_transduction;G-protein_coupled_receptor_signaling_pathway;detection_of_chemical_stimulus_involved_in_sensory_perception_of_smell;integral_to_membrane;signal_transducer_activity;receptor_activity;G-protein_coupled_receptor_activity;olfactory_receptor_activity
5	24089392	24094285	ENSSSCG00000000419	RDH16	5	24086001	24109000	7	8	8	14	3	6	8	metabolic_process;oxidation-reduction_process;nucleotide_binding;oxidoreductase_activity
2	68752817	68754058	ENSSSCG00000023397	OR7D4	2	68752001	68765000	8	9	13	7	8	8	7	signal_transduction;G-protein_coupled_receptor_signaling_pathway;detection_of_chemical_stimulus_involved_in_sensory_perception_of_smell;integral_to_membrane;signal_transducer_activity;receptor_activity;G-protein_coupled_receptor_activity;olfactory_receptor_activity
13	171742594	171743736	ENSSSCG00000029528	OR5K1	13	171731001	171744000	6	9	8	6	7	4	4	G-protein_coupled_receptor_signaling_pathway;integral_to_membrane;G-protein_coupled_receptor_signaling_pathway;integral_to_membrane
13	170899937	170900899	ENSSSCG00000030027	OR5K1	13	170894001	170915000	3	4	3	4	3	2	2	G-protein_coupled_receptor_signaling_pathway;integral_to_membrane
7	122936827	122938459	ENSSSCG00000002482	SERPINA3	7	122932001	122941000	5	4	4	4	3	5	4	serine-type_endopeptidase_inhibitor_activity
2	14788897	14789844	ENSSSCG00000029706	OR4C46	2	14787001	14793000	5	4	5	3	4	4	4	signal_transduction;G-protein_coupled_receptor_signaling_pathway;detection_of_chemical_stimulus_involved_in_sensory_perception_of_smell;integral_to_membrane;signal_transducer_activity;receptor_activity;G-protein_coupled_receptor_activity;olfactory_receptor_activity
7	82934038	82935187	ENSSSCG00000026156	OR10G3	7	82931001	82937000	3	2	7	2	2	2	2	G-protein_coupled_receptor_signaling_pathway;detection_of_chemical_stimulus_involved_in_sensory_perception_of_smell;integral_to_membrane;olfactory_receptor_activity
7	82916530	82917480	ENSSSCG00000026253	OR10G2	7	82907001	82918000	4	2	8	2	2	2	2	G-protein_coupled_receptor_signaling_pathway;detection_of_chemical_stimulus_involved_in_sensory_perception_of_smell;integral_to_membrane;olfactory_receptor_activity
13	34149668	34151512	ENSSSCG00000023733	NPG5	13	34147001	34153000	9	7	9	8	3	9	11	defense_response;defense_response_to_bacterium;extracellular_region
14	137245	145584	ENSSSCG00000009578	CDK20	14	133001	146000	14	4	24	8	15	19	21	protein_phosphorylation;phosphorylation;nucleotide_binding;protein_kinase_activity;protein_serine/threonine_kinase_activity;ATP_binding;kinase_activity;"transferase_activity_transferring_phosphorus-containing_groups";protein_tyrosine_kinase_activity
7	82433719	82461878	ENSSSCG00000002072	TRDV1	7	82439001	82459000	9	5	13	5	4	4	4	protein_binding
2	15312617	15313546	ENSSSCG00000025683	OR4B1	2	15310001	15323000	8	5	8	4	4	4	4	signal_transduction;G-protein_coupled_receptor_signaling_pathway;detection_of_chemical_stimulus_involved_in_sensory_perception_of_smell;integral_to_membrane;signal_transducer_activity;receptor_activity;G-protein_coupled_receptor_activity;olfactory_receptor_activity
7	23371588	23372520	ENSSSCG00000001190	OR2G6	7	23365001	23400000	4	3	5	4	4	7	5	signal_transduction;G-protein_coupled_receptor_signaling_pathway;detection_of_chemical_stimulus_involved_in_sensory_perception_of_smell;integral_to_membrane;signal_transducer_activity;receptor_activity;G-protein_coupled_receptor_activity;olfactory_receptor_activity
6	53643752	53647045	ENSSSCG00000025687	PIGE-108A11.3	6	53642001	53648000	7	6	7	6	2	5	5	protein_binding
2	67964473	67964973	ENSSSCG00000013693	OR7E24	2	67963001	68001000	13	16	22	9	16	10	14	G-protein_coupled_receptor_signaling_pathway;detection_of_chemical_stimulus_involved_in_sensory_perception_of_smell;integral_to_membrane;olfactory_receptor_activity
5	21483670	21484605	ENSSSCG00000000327	OR6C1	5	21472001	21490000	6	4	5	5	4	4	4	signal_transduction;G-protein_coupled_receptor_signaling_pathway;detection_of_chemical_stimulus_involved_in_sensory_perception_of_smell;integral_to_membrane;signal_transducer_activity;receptor_activity;G-protein_coupled_receptor_activity;olfactory_receptor_activity
7	26295011	26295958	ENSSSCG00000022756	OR2B2	7	26290001	26299000	5	5	3	4	4	5	6	signal_transduction;G-protein_coupled_receptor_signaling_pathway;detection_of_chemical_stimulus_involved_in_sensory_perception_of_smell;integral_to_membrane;signal_transducer_activity;receptor_activity;G-protein_coupled_receptor_activity;olfactory_receptor_activity
9	5543473	5544432	ENSSSCG00000014710	OR51V1	9	5525001	5577000	8	8	8	5	6	5	6	signal_transduction;G-protein_coupled_receptor_signaling_pathway;detection_of_chemical_stimulus_involved_in_sensory_perception_of_smell;integral_to_membrane;signal_transducer_activity;receptor_activity;G-protein_coupled_receptor_activity;olfactory_receptor_activity
12	51068321	51069250	ENSSSCG00000023490	OR1A1	12	51068001	51079000	18	9	22	14	11	10	10	G-protein_coupled_receptor_signaling_pathway;integral_to_membrane
2	15576680	15577609	ENSSSCG00000021162	OR4B1	2	15573001	15587000	8	5	8	4	5	4	4	signal_transduction;G-protein_coupled_receptor_signaling_pathway;detection_of_chemical_stimulus_involved_in_sensory_perception_of_smell;integral_to_membrane;signal_transducer_activity;receptor_activity;G-protein_coupled_receptor_activity;olfactory_receptor_activity
5	22166842	22167777	ENSSSCG00000027167	OR6C2	5	22140001	22179000	7	4	4	3	7	5	6	signal_transduction;G-protein_coupled_receptor_signaling_pathway;detection_of_chemical_stimulus_involved_in_sensory_perception_of_smell;integral_to_membrane;signal_transducer_activity;receptor_activity;G-protein_coupled_receptor_activity;olfactory_receptor_activity
7	133511634	133512575	ENSSSCG00000028324	OR4K2	7	133509001	133530000	6	7	6	5	6	6	5	signal_transduction;G-protein_coupled_receptor_signaling_pathway;detection_of_chemical_stimulus_involved_in_sensory_perception_of_smell;integral_to_membrane;signal_transducer_activity;receptor_activity;G-protein_coupled_receptor_activity;olfactory_receptor_activity
7	82257955	82258446	ENSSSCG00000021202	TRAV23DV6	7	82258001	82268000	9	6	13	5	4	5	3	protein_binding
10	40431105	40434266	ENSSSCG00000021915	POM121C	10	40424001	40441000	9	6	12	13	11	13	8	Unknown
7	82556889	82557409	ENSSSCG00000002090	TRAV8-6	7	82544001	82568000	8	8	15	6	3	6	4	protein_binding
7	133431567	133433198	ENSSSCG00000029804	OR4K1	7	133428001	133438000	7	7	7	5	7	7	6	signal_transduction;G-protein_coupled_receptor_signaling_pathway;detection_of_chemical_stimulus_involved_in_sensory_perception_of_smell;integral_to_membrane;signal_transducer_activity;receptor_activity;G-protein_coupled_receptor_activity;olfactory_receptor_activity
7	26269415	26270275	ENSSSCG00000025314	OR2W1	7	26266001	26275000	5	5	5	5	6	7	6	signal_transduction;G-protein_coupled_receptor_signaling_pathway;detection_of_chemical_stimulus_involved_in_sensory_perception_of_smell;integral_to_membrane;signal_transducer_activity;receptor_activity;G-protein_coupled_receptor_activity;olfactory_receptor_activity
9	56184235	56185314	ENSSSCG00000029379	OR8B3	9	56171001	56187000	20	17	14	13	13	19	4	G-protein_coupled_receptor_signaling_pathway;integral_to_membrane
2	11507449	11509263	ENSSSCG00000024360	OR5AN1	2	11502001	11543000	15	13	12	11	13	11	12	signal_transduction;G-protein_coupled_receptor_signaling_pathway;detection_of_chemical_stimulus_involved_in_sensory_perception_of_smell;integral_to_membrane;signal_transducer_activity;receptor_activity;G-protein_coupled_receptor_activity;olfactory_receptor_activity
9	57283042	57284501	ENSSSCG00000024117	OR8A1	9	57279001	57285000	5	5	4	5	4	4	3	signal_transduction;G-protein_coupled_receptor_signaling_pathway;detection_of_chemical_stimulus_involved_in_sensory_perception_of_smell;integral_to_membrane;signal_transducer_activity;receptor_activity;G-protein_coupled_receptor_activity;olfactory_receptor_activity
14	153426847	153428330	ENSSSCG00000021900	OR13A1	14	153426001	153432000	15	13	13	10	8	12	8	signal_transduction;G-protein_coupled_receptor_signaling_pathway;detection_of_chemical_stimulus_involved_in_sensory_perception_of_smell;integral_to_membrane;signal_transducer_activity;receptor_activity;G-protein_coupled_receptor_activity;olfactory_receptor_activity
13	171607868	171609306	ENSSSCG00000020660	OR5K3	13	171605001	171614000	8	12	11	9	10	7	7	G-protein_coupled_receptor_signaling_pathway;integral_to_membrane
10	78751958	78752281	ENSSSCG00000025845	KCTD1	10	78746001	78808000	43	29	68	34	17	15	15	Unknown
2	15043603	15044923	ENSSSCG00000030330	OR4C46	2	15041001	15047000	13	7	13	6	9	7	16	signal_transduction;G-protein_coupled_receptor_signaling_pathway;detection_of_chemical_stimulus_involved_in_sensory_perception_of_smell;integral_to_membrane;signal_transducer_activity;receptor_activity;G-protein_coupled_receptor_activity;olfactory_receptor_activity
7	82524888	82530870	ENSSSCG00000027075	TRAV18	7	82496001	82533000	10	8	16	5	5	5	7	protein_binding
2	159419788	159420918	ENSSSCG00000022825	OR9G1	2	159408001	159429000	5	5	6	6	4	5	5	signal_transduction;G-protein_coupled_receptor_signaling_pathway;detection_of_chemical_stimulus_involved_in_sensory_perception_of_smell;integral_to_membrane;signal_transducer_activity;receptor_activity;G-protein_coupled_receptor_activity;olfactory_receptor_activity
5	21296500	21297438	ENSSSCG00000028989	OR6C3	5	21290001	21302000	13	6	11	9	8	8	7	signal_transduction;G-protein_coupled_receptor_signaling_pathway;detection_of_chemical_stimulus_involved_in_sensory_perception_of_smell;integral_to_membrane;signal_transducer_activity;receptor_activity;G-protein_coupled_receptor_activity;olfactory_receptor_activity
1	264490068	264491027	ENSSSCG00000025193	OR2S2	1	264485001	264493000	4	6	7	4	3	4	4	signal_transduction;G-protein_coupled_receptor_signaling_pathway;detection_of_chemical_stimulus_involved_in_sensory_perception_of_smell;integral_to_membrane;signal_transducer_activity;receptor_activity;G-protein_coupled_receptor_activity;olfactory_receptor_activity
14	153372743	153373660	ENSSSCG00000026691	OR13A1	14	153372001	153378000	14	13	13	10	8	11	8	G-protein_coupled_receptor_signaling_pathway;integral_to_membrane
7	132658425	132659614	ENSSSCG00000029526	OR4F16	7	132656001	132663000	5	4	5	3	5	5	4	G-protein_coupled_receptor_signaling_pathway;integral_to_membrane
1	296217571	296218503	ENSSSCG00000024501	OR1J4	1	296217001	296224000	14	11	10	7	8	8	9	G-protein_coupled_receptor_signaling_pathway;integral_to_membrane
2	62959257	62960594	ENSSSCG00000024225	OR7A10	2	62954001	62965000	11	6	8	5	5	6	5	signal_transduction;G-protein_coupled_receptor_signaling_pathway;detection_of_chemical_stimulus_involved_in_sensory_perception_of_smell;integral_to_membrane;signal_transducer_activity;receptor_activity;G-protein_coupled_receptor_activity;olfactory_receptor_activity
2	15286972	15287901	ENSSSCG00000026901	OR4X2	2	15264001	15303000	7	4	7	3	4	3	3	signal_transduction;G-protein_coupled_receptor_signaling_pathway;detection_of_chemical_stimulus_involved_in_sensory_perception_of_smell;integral_to_membrane;signal_transducer_activity;receptor_activity;G-protein_coupled_receptor_activity;olfactory_receptor_activity
7	84174436	84175338	ENSSSCG00000029164	OR4K2	7	84161001	84188000	8	8	7	5	8	8	8	G-protein_coupled_receptor_signaling_pathway;detection_of_chemical_stimulus_involved_in_sensory_perception_of_smell;integral_to_membrane;olfactory_receptor_activity
7	132884196	132885131	ENSSSCG00000026928	OR4F21	7	132881001	132891000	9	8	9	6	10	8	8	signal_transduction;G-protein_coupled_receptor_signaling_pathway;detection_of_chemical_stimulus_involved_in_sensory_perception_of_smell;integral_to_membrane;signal_transducer_activity;receptor_activity;G-protein_coupled_receptor_activity;olfactory_receptor_activity
15	153961315	153962271	ENSSSCG00000026072	OR5AR1	15	153960001	153966000	10	9	12	8	7	8	6	signal_transduction;G-protein_coupled_receptor_signaling_pathway;detection_of_chemical_stimulus_involved_in_sensory_perception_of_smell;integral_to_membrane;signal_transducer_activity;receptor_activity;G-protein_coupled_receptor_activity;olfactory_receptor_activity
7	85531915	85533130	ENSSSCG00000027630	OR11G2	7	85504001	85533000	5	5	5	5	4	4	4	signal_transduction;G-protein_coupled_receptor_signaling_pathway;detection_of_chemical_stimulus_involved_in_sensory_perception_of_smell;integral_to_membrane;signal_transducer_activity;receptor_activity;G-protein_coupled_receptor_activity;olfactory_receptor_activity
5	21266917	21267855	ENSSSCG00000024451	OR6C3	5	21264001	21284000	12	5	10	8	8	7	7	G-protein_coupled_receptor_signaling_pathway;integral_to_membrane
7	82232740	82233021	ENSSSCG00000002069	TRDV1	7	82228001	82243000	9	6	12	5	3	5	3	protein_binding
9	6622796	6623734	ENSSSCG00000026227	OR52B4	9	6612001	6625000	9	8	11	11	7	8	5	signal_transduction;G-protein_coupled_receptor_signaling_pathway;detection_of_chemical_stimulus_involved_in_sensory_perception_of_smell;integral_to_membrane;signal_transducer_activity;receptor_activity;G-protein_coupled_receptor_activity;olfactory_receptor_activity
7	133764688	133765629	ENSSSCG00000002612	OR11H12.1	7	133758001	133767000	6	6	6	6	4	4	4	signal_transduction;G-protein_coupled_receptor_signaling_pathway;detection_of_chemical_stimulus_involved_in_sensory_perception_of_smell;integral_to_membrane;signal_transducer_activity;receptor_activity;G-protein_coupled_receptor_activity;olfactory_receptor_activity
7	85116903	85117802	ENSSSCG00000002191	OR4L1	7	85086001	85123000	6	6	6	4	6	6	6	signal_transduction;G-protein_coupled_receptor_signaling_pathway;detection_of_chemical_stimulus_involved_in_sensory_perception_of_smell;integral_to_membrane;signal_transducer_activity;receptor_activity;G-protein_coupled_receptor_activity;olfactory_receptor_activity
13	171584467	171585408	ENSSSCG00000023885	OR5K3	13	171582001	171588000	13	17	16	12	14	9	9	G-protein_coupled_receptor_signaling_pathway;integral_to_membrane
3	45319221	45326338	ENSSSCG00000008088	IL1B	3	45319001	45327000	10	12	9	9	11	13	13	inflammatory_response;immune_response;fever_generation;positive_regulation_of_cell_division;extracellular_region;extracellular_space;interleukin-1_receptor_binding;cytokine_activity;growth_factor_activity
2	10026356	10034436	ENSSSCG00000013096	PAG1	2	10024001	10037000	5	6	5	4	4	5	4	proteolysis;extracellular_region;extracellular_space;aspartic-type_endopeptidase_activity;peptidase_activity;hydrolase_activity
5	3810426	3815076	ENSSSCG00000000046	CYP2D6	5	3807001	3832000	5	2	2	2	2	4	2	steroid_metabolic_process;coumarin_metabolic_process;alkaloid_metabolic_process;alkaloid_catabolic_process;monoterpenoid_metabolic_process;drug_metabolic_process;isoquinoline_alkaloid_metabolic_process;drug_catabolic_process;heterocycle_metabolic_process;negative_regulation_of_binding;oxidation-reduction_process;oxidative_demethylation;negative_regulation_of_cellular_organofluorine_metabolic_proc…
7	85513473	85514414	ENSSSCG00000023039	OR11H6	7	85504001	85533000	5	5	5	5	4	4	4	signal_transduction;G-protein_coupled_receptor_signaling_pathway;detection_of_chemical_stimulus_involved_in_sensory_perception_of_smell;integral_to_membrane;signal_transducer_activity;receptor_activity;G-protein_coupled_receptor_activity;olfactory_receptor_activity
6	57985130	57989331	ENSSSCG00000003333	FAM132A	6	57981001	57989000	3	2	1	2	0	2	1	Unknown
2	13113307	13114206	ENSSSCG00000013185	OR4L1	2	13112001	13119000	6	6	6	4	6	6	6	signal_transduction;G-protein_coupled_receptor_signaling_pathway;detection_of_chemical_stimulus_involved_in_sensory_perception_of_smell;integral_to_membrane;signal_transducer_activity;receptor_activity;G-protein_coupled_receptor_activity;olfactory_receptor_activity
2	15594810	15595739	ENSSSCG00000029415	OR4B1	2	15592001	15605000	7	4	7	3	4	4	4	signal_transduction;G-protein_coupled_receptor_signaling_pathway;detection_of_chemical_stimulus_involved_in_sensory_perception_of_smell;integral_to_membrane;signal_transducer_activity;receptor_activity;G-protein_coupled_receptor_activity;olfactory_receptor_activity
15	155311038	155323084	ENSSSCG00000016384	PRSS38	15	155306001	155338000	64	27	83	51	76	122	141	proteolysis;catalytic_activity;serine-type_endopeptidase_activity;peptidase_activity;serine-type_peptidase_activity;hydrolase_activity
1	314536081	314536458	ENSSSCG00000023543	BTN1A1	1	314515001	314538000	22	12	18	9	13	14	11	protein_binding
15	155272556	155280728	ENSSSCG00000016385	CDK20	15	155272001	155285000	16	4	27	9	17	22	24	protein_phosphorylation;protein_kinase_activity;protein_serine/threonine_kinase_activity;ATP_binding;"transferase_activity_transferring_phosphorus-containing_groups";protein_tyrosine_kinase_activity
7	134289617	134312033	ENSSSCG00000002623	GSTA1_PIG	7	134289001	134307000	5	4	4	3	3	4	3	metabolic_process;glutathione_metabolic_process;cytoplasm;glutathione_transferase_activity;transferase_activity;protein_binding
9	56087817	56088725	ENSSSCG00000022920	OR8B3	9	56084001	56118000	19	16	13	13	13	17	4	signal_transduction;G-protein_coupled_receptor_signaling_pathway;detection_of_chemical_stimulus_involved_in_sensory_perception_of_smell;integral_to_membrane;signal_transducer_activity;receptor_activity;G-protein_coupled_receptor_activity;olfactory_receptor_activity
5	24099870	24105570	ENSSSCG00000000414	RDH16	5	24086001	24109000	7	8	8	14	3	6	8	metabolic_process;oxidoreductase_activity
2	62272281	62273204	ENSSSCG00000025945	OR7A10	2	62270001	62280000	13	10	11	5	6	7	6	G-protein_coupled_receptor_signaling_pathway;integral_to_membrane
2	62796418	62797374	ENSSSCG00000021014	OR7C2	2	62795001	62802000	16	10	11	6	6	7	7	signal_transduction;G-protein_coupled_receptor_signaling_pathway;detection_of_chemical_stimulus_involved_in_sensory_perception_of_smell;integral_to_membrane;signal_transducer_activity;receptor_activity;G-protein_coupled_receptor_activity;olfactory_receptor_activity
7	82159659	82160227	ENSSSCG00000002062	TRADV12	7	82148001	82176000	3	2	7	2	2	2	2	protein_binding
7	133868239	133869198	ENSSSCG00000025666	OR11G2	7	133868001	133875000	6	7	7	7	4	5	4	signal_transduction;G-protein_coupled_receptor_signaling_pathway;detection_of_chemical_stimulus_involved_in_sensory_perception_of_smell;integral_to_membrane;signal_transducer_activity;receptor_activity;G-protein_coupled_receptor_activity;olfactory_receptor_activity
5	82499417	82502391	ENSSSCG00000027823	OR8S1	5	82495001	82505000	11	17	11	11	3	11	9	G-protein_coupled_receptor_signaling_pathway;integral_to_membrane
2	11997037	12008278	ENSSSCG00000022597	GLYAT	2	11986001	12010000	4	6	6	4	5	6	4	mitochondrion;glycine_N-acyltransferase_activity
2	68187639	68188394	ENSSSCG00000013691	OR7E24	2	68169001	68193000	10	13	20	8	15	10	13	G-protein_coupled_receptor_signaling_pathway;detection_of_chemical_stimulus_involved_in_sensory_perception_of_smell;integral_to_membrane;olfactory_receptor_activity
6	53921293	53922926	ENSSSCG00000030433	LILRA5	6	53919001	53925000	8	7	7	6	2	6	5	Unknown;
6	43679077	43686294	ENSSSCG00000002979	PSP-II	6	43679001	43689000	4	4	3	3	1	4	4	single_fertilization;extracellular_region
9	5589679	5590626	ENSSSCG00000022276	OR52A5	9	5579001	5591000	12	15	7	6	8	5	7	signal_transduction;G-protein_coupled_receptor_signaling_pathway;detection_of_chemical_stimulus_involved_in_sensory_perception_of_smell;integral_to_membrane;signal_transducer_activity;receptor_activity;G-protein_coupled_receptor_activity;olfactory_receptor_activity
2	159195575	159196522	ENSSSCG00000028595	OR8J3	2	159166001	159199000	2	2	3	3	2	3	5	signal_transduction;G-protein_coupled_receptor_signaling_pathway;detection_of_chemical_stimulus_involved_in_sensory_perception_of_smell;integral_to_membrane;signal_transducer_activity;receptor_activity;G-protein_coupled_receptor_activity;olfactory_receptor_activity
1	314913480	314914687	ENSSSCG00000022252	OR1L8	1	314911001	314921000	17	10	9	14	9	10	10	G-protein_coupled_receptor_signaling_pathway;detection_of_chemical_stimulus_involved_in_sensory_perception_of_smell;signal_transduction;integral_to_membrane;olfactory_receptor_activity;signal_transducer_activity;receptor_activity;G-protein_coupled_receptor_activity
1	224827505	224828059	ENSSSCG00000025036	IFN-DELTA-6	1	224744001	224842000	6	6	6	4	6	6	6	defense_response;response_to_virus;extracellular_region;extracellular_space;cytokine_activity;cytokine_receptor_binding
7	83825842	83826777	ENSSSCG00000022927	OR4F6	7	83821001	83828000	12	12	11	9	13	14	12	signal_transduction;G-protein_coupled_receptor_signaling_pathway;detection_of_chemical_stimulus_involved_in_sensory_perception_of_smell;integral_to_membrane;signal_transducer_activity;receptor_activity;G-protein_coupled_receptor_activity;olfactory_receptor_activity
2	162285371	162291360	ENSSSCG00000024389	SIGIRR	2	162284001	162290000	3	2	2	2	1	2	2	signal_transduction;intracellular;protein_binding
2	62344732	62345661	ENSSSCG00000030449	OR7A17	2	62344001	62352000	11	7	9	5	5	6	6	signal_transduction;G-protein_coupled_receptor_signaling_pathway;detection_of_chemical_stimulus_involved_in_sensory_perception_of_smell;integral_to_membrane;signal_transducer_activity;receptor_activity;G-protein_coupled_receptor_activity;olfactory_receptor_activity
9	6716597	6717559	ENSSSCG00000029908	OR52B4	9	6715001	6734000	13	12	15	14	9	11	6	signal_transduction;G-protein_coupled_receptor_signaling_pathway;detection_of_chemical_stimulus_involved_in_sensory_perception_of_smell;integral_to_membrane;signal_transducer_activity;receptor_activity;G-protein_coupled_receptor_activity;olfactory_receptor_activity
9	56306596	56307760	ENSSSCG00000025623	OR8B3	9	56297001	56330000	16	14	11	11	11	16	3	G-protein_coupled_receptor_signaling_pathway;integral_to_membrane
7	25543388	25544314	ENSSSCG00000028426	OR12D2	7	25542001	25561000	9	5	7	7	6	7	9	signal_transduction;G-protein_coupled_receptor_signaling_pathway;detection_of_chemical_stimulus_involved_in_sensory_perception_of_smell;integral_to_membrane;signal_transducer_activity;receptor_activity;G-protein_coupled_receptor_activity;olfactory_receptor_activity
1	314646461	314648079	ENSSSCG00000005862	BTN1A1	1	314642001	314671000	14	10	13	8	10	11	10	protein_binding
7	24705028	24707949	ENSSSCG00000001397	SLA-9	7	24701001	24709000	5	5	3	3	3	6	4	immune_response;antigen_processing_and_presentation;membrane;MHC_class_I_protein_complex;protein_binding
1	224699121	224699633	ENSSSCG00000005149	IFN-DELTA-2	1	224693001	224701000	9	8	8	7	6	8	7	defense_response;response_to_virus;extracellular_region;extracellular_space;cytokine_activity;cytokine_receptor_binding
2	62507452	62508408	ENSSSCG00000025219	OR7C2	2	62506001	62512000	16	10	12	6	6	7	8	signal_transduction;G-protein_coupled_receptor_signaling_pathway;detection_of_chemical_stimulus_involved_in_sensory_perception_of_smell;integral_to_membrane;signal_transducer_activity;receptor_activity;G-protein_coupled_receptor_activity;olfactory_receptor_activity
7	84178624	84179556	ENSSSCG00000025807	OR4F6	7	84161001	84188000	8	8	7	5	8	8	8	signal_transduction;G-protein_coupled_receptor_signaling_pathway;detection_of_chemical_stimulus_involved_in_sensory_perception_of_smell;integral_to_membrane;signal_transducer_activity;receptor_activity;G-protein_coupled_receptor_activity;olfactory_receptor_activity
13	171423251	171424210	ENSSSCG00000030163	OR5K3	13	171421001	171430000	10	13	13	9	10	6	6	G-protein_coupled_receptor_signaling_pathway;integral_to_membrane
6	52451045	52456468	ENSSSCG00000003248	NP_001231094.1	6	52451001	52467000	7	7	11	6	8	10	9	amino_acid_transmembrane_transport;transport;transmembrane_transport;membrane;amino_acid_transmembrane_transporter_activity
7	25969392	25970384	ENSSSCG00000001294	OR10C1	7	25969001	25986000	7	8	5	7	7	8	9	signal_transduction;G-protein_coupled_receptor_signaling_pathway;detection_of_chemical_stimulus_involved_in_sensory_perception_of_smell;integral_to_membrane;signal_transducer_activity;receptor_activity;G-protein_coupled_receptor_activity;olfactory_receptor_activity
1	295277041	295278003	ENSSSCG00000027732	OR1J4	1	295272001	295280000	14	10	11	5	6	5	7	G-protein_coupled_receptor_signaling_pathway;detection_of_chemical_stimulus_involved_in_sensory_perception_of_smell;integral_to_membrane;olfactory_receptor_activity
2	68169183	68170608	ENSSSCG00000013690	OR7E24	2	68169001	68193000	10	13	20	8	15	10	13	signal_transduction;G-protein_coupled_receptor_signaling_pathway;detection_of_chemical_stimulus_involved_in_sensory_perception_of_smell;integral_to_membrane;signal_transducer_activity;receptor_activity;G-protein_coupled_receptor_activity;olfactory_receptor_activity
2	68082738	68083649	ENSSSCG00000023573	OR7E24	2	68082001	68098000	4	4	4	4	7	4	6	G-protein_coupled_receptor_signaling_pathway;detection_of_chemical_stimulus_involved_in_sensory_perception_of_smell;integral_to_membrane;olfactory_receptor_activity
7	23085875	23086255	ENSSSCG00000025957	HIST3H2BB	7	23083001	23090000	4	4	3	4	3	4	3	nucleosome_assembly;nucleosome;nucleus;chromosome;intracellular;DNA_binding;sequence-specific_DNA_binding
14	52274481	52274916	ENSSSCG00000027500	IGLV8-61	14	52240001	52289000	7	7	5	8	3	7	4	protein_binding
2	12057667	12070449	ENSSSCG00000013150	GLYAT	2	12061001	12071000	4	7	6	4	6	6	3	mitochondrion;glycine_N-acyltransferase_activity
2	68724650	68725576	ENSSSCG00000024322	OR7A10	2	68721001	68732000	8	9	13	7	8	9	6	G-protein_coupled_receptor_signaling_pathway;detection_of_chemical_stimulus_involved_in_sensory_perception_of_smell;integral_to_membrane;olfactory_receptor_activity
12	50810939	50811868	ENSSSCG00000025360	OR1A1	12	50804001	50812000	21	11	27	17	13	11	11	G-protein_coupled_receptor_signaling_pathway;detection_of_chemical_stimulus_involved_in_sensory_perception_of_smell;integral_to_membrane;olfactory_receptor_activity
2	64090995	64091930	ENSSSCG00000025816	OR7A17	2	64088001	64098000	4	5	4	2	4	4	5	signal_transduction;G-protein_coupled_receptor_signaling_pathway;detection_of_chemical_stimulus_involved_in_sensory_perception_of_smell;integral_to_membrane;signal_transducer_activity;receptor_activity;G-protein_coupled_receptor_activity;olfactory_receptor_activity
5	21436073	21437011	ENSSSCG00000026871	OR6C2	5	21413001	21442000	12	6	8	6	8	7	8	signal_transduction;G-protein_coupled_receptor_signaling_pathway;detection_of_chemical_stimulus_involved_in_sensory_perception_of_smell;integral_to_membrane;signal_transducer_activity;receptor_activity;G-protein_coupled_receptor_activity;olfactory_receptor_activity
5	22496145	22497083	ENSSSCG00000027978	OR6C2	5	22482001	22514000	8	5	5	3	7	6	6	signal_transduction;G-protein_coupled_receptor_signaling_pathway;detection_of_chemical_stimulus_involved_in_sensory_perception_of_smell;integral_to_membrane;signal_transducer_activity;receptor_activity;G-protein_coupled_receptor_activity;olfactory_receptor_activity
7	82313420	82313986	ENSSSCG00000025373	TRAV23DV6	7	82306001	82314000	9	6	13	5	4	5	6	protein_binding
5	22384545	22385483	ENSSSCG00000024909	OR6C68	5	22371001	22386000	16	9	11	9	10	10	11	signal_transduction;G-protein_coupled_receptor_signaling_pathway;detection_of_chemical_stimulus_involved_in_sensory_perception_of_smell;integral_to_membrane;signal_transducer_activity;receptor_activity;G-protein_coupled_receptor_activity;olfactory_receptor_activity
4	126676540	126682403	ENSSSCG00000021417	AMY2A	4	126669001	126685000	8	10	9	8	10	10	11	carbohydrate_metabolic_process;catalytic_activity;cation_binding
6	27297759	27308638	ENSSSCG00000002824	TGH	6	27295001	27309000	7	6	6	3	7	6	4	hydrolase_activity
7	82299859	82300402	ENSSSCG00000029524	TRAV21	7	82296001	82304000	7	5	11	4	3	4	4	protein_binding
13	172007411	172008340	ENSSSCG00000020950	OR5H1	13	172003001	172013000	7	5	4	4	5	4	5	G-protein_coupled_receptor_signaling_pathway;integral_to_membrane
7	82306610	82307158	ENSSSCG00000024807	TRAV22	7	82306001	82314000	9	6	13	5	4	5	6	protein_binding
4	126279066	126287844	ENSSSCG00000025216	AMY2	4	126277001	126289000	9	11	10	9	11	12	12	carbohydrate_metabolic_process;metabolic_process;carbohydrate_catabolic_process;extracellular_region;extracellular_space;catalytic_activity;alpha-amylase_activity;calcium_ion_binding;hydrolase_activity;"hydrolase_activity_acting_on_glycosyl_bonds";chloride_ion_binding;cation_binding;metal_ion_binding
5	21324271	21325200	ENSSSCG00000000318	OR6C4	5	21316001	21328000	12	6	10	8	8	7	7	signal_transduction;G-protein_coupled_receptor_signaling_pathway;detection_of_chemical_stimulus_involved_in_sensory_perception_of_smell;integral_to_membrane;signal_transducer_activity;receptor_activity;G-protein_coupled_receptor_activity;olfactory_receptor_activity
2	67996282	67997193	ENSSSCG00000028385	OR7E24	2	67963001	68001000	13	16	22	9	16	10	14	G-protein_coupled_receptor_signaling_pathway;integral_to_membrane

## Sheet: B
Additional file 3: Table S2B: Gene ontology using BinGO package.
GO-ID	p-value	corr p-value	x	n	X	N	Description	Genes in test set
7608	3.5484E-136	0.0000E-100	115	434	173	14309	sensory perception of smell	OR7A17|OR5C1|OR4F21|OR2J3|OR5L1|OR2J1|OR1E1|OR8S1|OR1J4|OR4D11|OR4L1|OR4C6|OR6C65|OR4F29|OR52D1|OR6C6|OR6C68|OR4D2|OR6C4|OR6C2|OR4S2|OR6C3|OR8K3|OR6C1|OR7C2|OR5B21|OR7A10|OR2S2|OR10S1|OR4F16|OR4F15|OR4D9|OR1D2|OR4D6|OR4D5|OR4E2|OR8J3|OR8B3|OR7D4|OR5AR1|OR2B3|OR11G2|OR56B4|OR52N4|OR10C1|OR5F1|OR4K5|OR5P3|OR4K2|OR5P2|OR4B1|OR6C76|OR6C75|OR2M2|OR4K1|OR56A4|OR12D2|OR5AK2|OR11H6|OR52W1|OR4C46|OR2B2|OR…
7606	1.8079E-130	0.0000E-100	115	480	173	14309	sensory perception of chemical stimulus	OR7A17|OR5C1|OR4F21|OR2J3|OR5L1|OR2J1|OR1E1|OR8S1|OR1J4|OR4D11|OR4L1|OR4C6|OR6C65|OR4F29|OR52D1|OR6C6|OR6C68|OR4D2|OR6C4|OR6C2|OR4S2|OR6C3|OR8K3|OR6C1|OR7C2|OR5B21|OR7A10|OR2S2|OR10S1|OR4F16|OR4F15|OR4D9|OR1D2|OR4D6|OR4D5|OR4E2|OR8J3|OR8B3|OR7D4|OR5AR1|OR2B3|OR11G2|OR56B4|OR52N4|OR10C1|OR5F1|OR4K5|OR5P3|OR4K2|OR5P2|OR4B1|OR6C76|OR6C75|OR2M2|OR4K1|OR56A4|OR12D2|OR5AK2|OR11H6|OR52W1|OR4C46|OR2B2|OR…
7600	1.0268E-101	2.5000E-99	115	817	173	14309	sensory perception	OR7A17|OR5C1|OR4F21|OR2J3|OR5L1|OR2J1|OR1E1|OR8S1|OR1J4|OR4D11|OR4L1|OR4C6|OR6C65|OR4F29|OR52D1|OR6C6|OR6C68|OR4D2|OR6C4|OR6C2|OR4S2|OR6C3|OR8K3|OR6C1|OR7C2|OR5B21|OR7A10|OR2S2|OR10S1|OR4F16|OR4F15|OR4D9|OR1D2|OR4D6|OR4D5|OR4E2|OR8J3|OR8B3|OR7D4|OR5AR1|OR2B3|OR11G2|OR56B4|OR52N4|OR10C1|OR5F1|OR4K5|OR5P3|OR4K2|OR5P2|OR4B1|OR6C76|OR6C75|OR2M2|OR4K1|OR56A4|OR12D2|OR5AK2|OR11H6|OR52W1|OR4C46|OR2B2|OR…
50890	4.5475E-97	8.1742E-95	116	920	173	14309	cognition	OR7A17|OR5C1|OR4F21|OR2J3|OR5L1|OR2J1|OR1E1|OR8S1|OR1J4|OR4D11|OR4L1|OR4C6|OR6C65|OR4F29|OR52D1|OR6C6|OR6C68|OR4D2|OR6C4|OR6C2|OR4S2|OR6C3|OR8K3|OR6C1|OR7C2|IL1B|OR5B21|OR7A10|OR2S2|OR10S1|OR4F16|OR4F15|OR4D9|OR1D2|OR4D6|OR4D5|OR4E2|OR8J3|OR8B3|OR7D4|OR5AR1|OR2B3|OR11G2|OR56B4|OR52N4|OR10C1|OR5F1|OR4K5|OR5P3|OR4K2|OR5P2|OR4B1|OR6C76|OR6C75|OR2M2|OR4K1|OR56A4|OR12D2|OR5AK2|OR11H6|OR52W1|OR4C46|OR2…
50877	5.4796E-83	7.8796E-81	116	1210	173	14309	neurological system process	OR7A17|OR5C1|OR4F21|OR2J3|OR5L1|OR2J1|OR1E1|OR8S1|OR1J4|OR4D11|OR4L1|OR4C6|OR6C65|OR4F29|OR52D1|OR6C6|OR6C68|OR4D2|OR6C4|OR6C2|OR4S2|OR6C3|OR8K3|OR6C1|OR7C2|IL1B|OR5B21|OR7A10|OR2S2|OR10S1|OR4F16|OR4F15|OR4D9|OR1D2|OR4D6|OR4D5|OR4E2|OR8J3|OR8B3|OR7D4|OR5AR1|OR2B3|OR11G2|OR56B4|OR52N4|OR10C1|OR5F1|OR4K5|OR5P3|OR4K2|OR5P2|OR4B1|OR6C76|OR6C75|OR2M2|OR4K1|OR56A4|OR12D2|OR5AK2|OR11H6|OR52W1|OR4C46|OR2…
3008	1.6068E-74	1.9255E-72	118	1508	173	14309	system process	OR7A17|OR5C1|OR4F21|OR2J3|OR5L1|OR2J1|OR1E1|OR8S1|OR1J4|OR4D11|OR4L1|OR4C6|OR6C65|OR4F29|OR52D1|OR6C6|OR6C68|OR4D2|OR6C4|OR6C2|OR4S2|OR6C3|OR8K3|OR6C1|OR7C2|IL1B|OR5B21|OR7A10|OR2S2|OR10S1|OR4F16|OR4F15|OR4D9|OR1D2|OR4D6|OR4D5|OR4E2|OR8J3|OR8B3|OR7D4|OR5AR1|OR2B3|OR11G2|POMC|OR56B4|OR52N4|OR10C1|OR5F1|OR4K5|OR5P3|OR4K2|OR5P2|OR4B1|OR6C76|OR6C75|OR2M2|OR4K1|OR56A4|OR12D2|OR5AK2|OR11H6|OR52W1|OR4C4…
50896	4.2036E-44	4.3177E-42	131	3635	173	14309	response to stimulus	OR7A17|OR5C1|OR4F21|OR2J3|CYP2D6|OR5L1|OR2J1|OR1E1|OR8S1|OR1J4|OR4D11|OR4L1|OR4C6|OR6C65|OR4F29|OR52D1|OR6C6|OR6C68|OR4D2|OR6C4|OR6C2|OR4S2|OR6C3|OR8K3|OR6C1|LILRA5|OR7C2|IL1B|OR5B21|RDM1|OR7A10|OR2S2|OR10S1|OR4F16|OR4F15|OR4D9|OR1D2|OR4D6|OR4D5|OR4E2|LILRB3|OR8J3|OR8B3|OR7D4|OR5AR1|OR2B3|IFITM1|OAS1|OR11G2|OR56B4|OR52N4|OR10C1|OR5F1|OR4K5|OR5P3|OR4K2|OR5P2|OR4B1|OR6C76|OR6C75|OR2M2|OR4K1|OR56A4|…
32501	2.7027E-31	2.4290E-29	127	4380	173	14309	multicellular organismal process	OR7A17|OR5C1|OR4F21|OR2J3|OR5L1|OR2J1|OR1E1|OR8S1|OR1J4|OR4D11|OR4L1|OR4C6|OR6C65|OR4F29|OR52D1|OR6C6|OR6C68|OR4D2|OR6C4|OR6C2|OR4S2|OR6C3|OR8K3|OR6C1|OR7C2|IL1B|OR5B21|OR7A10|AMY2|OR2S2|OR10S1|OR4F16|OR4F15|OR4D9|OR1D2|OR4D6|OR4D5|OR4E2|OR8J3|OR8B3|OR7D4|OR5AR1|OR2B3|OR11G2|POMC|OR56B4|OR52N4|OR10C1|OR5F1|OR4K5|OR5P3|OR4K2|OR5P2|OR4B1|OR6C76|OR6C75|OR2M2|OR4K1|OR56A4|OR12D2|OR5AK2|OR11H6|OR52W1|…
7586	9.1569E-4	7.3153E-2	6	93	173	14309	digestion	AMY2|SERPINA3|PGA3|PGA4|AMY2B|AMY1A
71466	7.2613E-3	4.3465E-1	3	33	173	14309	cellular response to xenobiotic stimulus	UGT1A3|CYP2D6|UGT2B4
6805	7.2613E-3	4.3465E-1	3	33	173	14309	xenobiotic metabolic process	UGT1A3|CYP2D6|UGT2B4
9698	8.8580E-3	4.3465E-1	2	12	173	14309	phenylpropanoid metabolic process	UGT1A3|CYP2D6
9410	9.9836E-3	4.3465E-1	3	37	173	14309	response to xenobiotic stimulus	UGT1A3|CYP2D6|UGT2B4
7250	1.0386E-2	4.3465E-1	2	13	173	14309	activation of NF-kappaB-inducing kinase activity	TNFRSF10A|TNFRSF10B
8625	1.2021E-2	4.3465E-1	2	14	173	14309	induction of apoptosis via death domain receptors	TNFRSF10A|TNFRSF10B
33076	1.2090E-2	4.3465E-1	1	1	173	14309	isoquinoline alkaloid metabolic process	CYP2D6
60353	1.2090E-2	4.3465E-1	1	1	173	14309	regulation of cell adhesion molecule production	IL1B
60355	1.2090E-2	4.3465E-1	1	1	173	14309	positive regulation of cell adhesion molecule production	IL1B
70164	1.2090E-2	4.3465E-1	1	1	173	14309	negative regulation of adiponectin secretion	IL1B
6711	1.2090E-2	4.3465E-1	1	1	173	14309	estrogen catabolic process	UGT2B4
19835	2.1716E-2	6.9125E-1	2	19	173	14309	cytolysis	GZMB|GZMH
34116	2.4035E-2	6.9125E-1	1	2	173	14309	positive regulation of heterotypic cell-cell adhesion	IL1B
2439	2.4035E-2	6.9125E-1	1	2	173	14309	chronic inflammatory response to antigenic stimulus	IL1B
70944	2.4035E-2	6.9125E-1	1	2	173	14309	neutrophil mediated killing of bacterium	CTSG
70946	2.4035E-2	6.9125E-1	1	2	173	14309	neutrophil mediated killing of gram-positive bacterium	CTSG
34114	3.5837E-2	7.1574E-1	1	3	173	14309	regulation of heterotypic cell-cell adhesion	IL1B
9822	3.5837E-2	7.1574E-1	1	3	173	14309	alkaloid catabolic process	CYP2D6
70587	3.5837E-2	7.1574E-1	1	3	173	14309	regulation of cell-cell adhesion involved in gastrulation	IL1B
70163	3.5837E-2	7.1574E-1	1	3	173	14309	regulation of adiponectin secretion	IL1B
10193	3.5837E-2	7.1574E-1	1	3	173	14309	response to ozone	IL1B
70943	3.5837E-2	7.1574E-1	1	3	173	14309	neutrophil mediated killing of symbiont cell	CTSG
70942	3.5837E-2	7.1574E-1	1	3	173	14309	neutrophil mediated cytotoxicity	CTSG
6923	3.5837E-2	7.1574E-1	1	3	173	14309	cleavage of cytoskeletal proteins involved in apoptosis	GZMB
6922	3.5837E-2	7.1574E-1	1	3	173	14309	cleavage of lamin	GZMB
30730	3.5837E-2	7.1574E-1	1	3	173	14309	sequestering of triglyceride	IL1B
60559	3.5837E-2	7.1574E-1	1	3	173	14309	positive regulation of calcidiol 1-monooxygenase activity	IL1B
33591	4.7496E-2	8.9868E-1	1	4	173	14309	response to L-ascorbic acid	IL1B
14805	4.7496E-2	8.9868E-1	1	4	173	14309	smooth muscle adaptation	IL1B
