# Supplementary material for: Copy number variation in the speciation of pigs: a possible prominent role for olfactory receptors
Source: BMC Genomics. 2015 Apr 22;16(1):330. doi: 10.1186/s12864-015-1449-9 (PMC4413995; doi:10.1186/s12864-015-1449-9)
Supplement: Additional file 4: Table S3. — A: List of species and animals with their sequence depth including information of additional 2 Sus barbatus samples. B: List of CNVRs with all species. C: List of CNVRs with CN of each individual separately including additional Sus barbatus samples. D: General statistic of shared CNVRs between species. E: qPCR results for the twenty validated CNVRs. [file 12864_2015_1449_MOESM4_ESM.xls]

## Sheet: A
Additional file 4: Table S3A: Rate of pairwise CND between species (for CNVR-ALL).
	Sbar1	Sbar2	Sceb1	Sceb2	Scel1	Scel2	Sver1	Sver2	Sumatra1	Sumatra2	China1	China2	Europe1	Europe2
Sbar1	0	0.52	0.6	0.59	0.56	0.64	0.6	0.66	0.74	0.71	0.63	0.62	0.7	0.7
Sbar2	0.52	0	0.61	0.6	0.59	0.66	0.64	0.69	0.7	0.72	0.63	0.7	0.72	0.71
Sceb1	0.6	0.61	0	0.29	0.57	0.64	0.56	0.67	0.68	0.55	0.51	0.52	0.56	0.62
Sceb2	0.59	0.6	0.29	0	0.57	0.59	0.5	0.62	0.63	0.51	0.49	0.51	0.52	0.55
Scel1	0.56	0.59	0.57	0.57	0	0.57	0.64	0.69	0.71	0.61	0.56	0.61	0.66	0.65
Scel2	0.64	0.66	0.64	0.59	0.57	0	0.72	0.7	0.6	0.61	0.65	0.64	0.68	0.66
Sver1	0.6	0.64	0.56	0.5	0.64	0.72	0	0.34	0.59	0.6	0.5	0.55	0.53	0.57
Sver2	0.66	0.69	0.67	0.62	0.69	0.7	0.34	0	0.54	0.54	0.57	0.62	0.56	0.52
Sumatra1	0.74	0.7	0.68	0.63	0.71	0.6	0.59	0.54	0	0.4	0.53	0.53	0.5	0.49
Sumatra2	0.71	0.72	0.55	0.51	0.61	0.61	0.6	0.54	0.4	0	0.49	0.51	0.46	0.46
China1	0.63	0.63	0.51	0.49	0.56	0.65	0.5	0.57	0.53	0.49	0	0.39	0.46	0.47
China2	0.62	0.7	0.52	0.51	0.61	0.64	0.55	0.62	0.53	0.51	0.39	0	0.42	0.51
Europe1	0.7	0.72	0.56	0.52	0.66	0.68	0.53	0.56	0.5	0.46	0.46	0.42	0	0.35
Europe2	0.7	0.71	0.62	0.55	0.65	0.66	0.57	0.52	0.49	0.46	0.47	0.51	0.35	0
	Each cell represents the rate of differences of CNs for the corresponding pair.

## Sheet: B
Additional file 4: Table S3B: Rate of pairwise SNP difference between species.
	Sbar1	Sbar2	Sceb1	Sceb2	Scel1	Scel2	Sver1	Sver2	Sumatra1	Sumatra2	China1	China2	Europe1	Europe2
Sbrb1	0	0.181837	0.280193	0.278675	0.338051	0.237221	0.294804	0.278443	0.450283	0.477669	0.450217	0.471326	0.432625	0.441597
Sbrb2	0.181837	0	0.274998	0.274095	0.339916	0.230096	0.288314	0.273275	0.43319	0.460847	0.431444	0.454108	0.410412	0.420523
Sceb1	0.280193	0.274998	0	0.09516	0.378787	0.266775	0.296954	0.2814	0.432374	0.459364	0.427563	0.448407	0.409442	0.418369
Sceb2	0.278675	0.274095	0.09516	0	0.376608	0.265364	0.294393	0.281101	0.427817	0.455696	0.424415	0.445093	0.404434	0.41293
Scel1	0.338051	0.339916	0.378787	0.376608	0	0.248125	0.389433	0.379257	0.590519	0.613435	0.605368	0.620777	0.585062	0.59608
Scel2	0.237221	0.230096	0.266775	0.265364	0.248125	0	0.275733	0.261621	0.400432	0.428187	0.395318	0.421078	0.367696	0.379145
Sver1	0.294804	0.288314	0.296954	0.294393	0.389433	0.275733	0	0.082494	0.404016	0.432408	0.417963	0.440199	0.3941	0.403675
Sver2	0.278443	0.273275	0.2814	0.281101	0.379257	0.261621	0.082494	0	0.397899	0.423284	0.405593	0.427482	0.386075	0.39556
Sumatra1	0.450283	0.43319	0.432374	0.427817	0.590519	0.400432	0.404016	0.397899	0	0.126964	0.25919	0.274215	0.253134	0.261123
Sumatra2	0.477669	0.460847	0.459364	0.455696	0.613435	0.428187	0.432408	0.423284	0.126964	0	0.280902	0.295382	0.276426	0.286045
China1	0.450217	0.431444	0.427563	0.424415	0.605368	0.395318	0.417963	0.405593	0.25919	0.280902	0	0.186787	0.210834	0.217871
China2	0.471326	0.454108	0.448407	0.445093	0.620777	0.421078	0.440199	0.427482	0.274215	0.295382	0.186787	0	0.237329	0.2419
Europe1	0.432625	0.410412	0.409442	0.404434	0.585062	0.367696	0.3941	0.386075	0.253134	0.276426	0.210834	0.237329	0	0.091965
Europe2	0.441597	0.420523	0.418369	0.41293	0.59608	0.379145	0.403675	0.39556	0.261123	0.286045	0.217871	0.2419	0.091965	0
	Each cell represent rate of SNP difference for the corresponding pair.

## Sheet: C
Additional file 4: Table S3C: Rate of pairwise CND between species (for CNVR-OR).
	Sbar1	Sbar2	Sceb1	Sceb2	Scel1	Scel2	Sver1	Sver2	Sumatra1	Sumatra2	China1	China2	Europe1	Europe2
Sbar1	0	0.66	0.61	0.58	0.61	0.64	0.67	0.64	0.78	0.73	0.72	0.7	0.68	0.71
Sbar2	0.66	0	0.66	0.66	0.68	0.62	0.71	0.7	0.64	0.71	0.69	0.73	0.74	0.72
Sceb1	0.61	0.66	0	0.33	0.57	0.52	0.53	0.64	0.57	0.48	0.53	0.48	0.53	0.56
Sceb2	0.58	0.66	0.33	0	0.55	0.48	0.49	0.61	0.55	0.41	0.52	0.52	0.5	0.44
Scel1	0.61	0.68	0.57	0.55	0	0.51	0.68	0.69	0.65	0.51	0.56	0.64	0.66	0.55
Scel2	0.64	0.62	0.52	0.48	0.51	0	0.67	0.76	0.6	0.58	0.62	0.6	0.64	0.62
Sver1	0.67	0.71	0.53	0.49	0.68	0.67	0	0.29	0.5	0.54	0.53	0.55	0.48	0.52
Sver2	0.64	0.7	0.64	0.61	0.69	0.76	0.29	0	0.52	0.54	0.59	0.6	0.55	0.47
Sumatra1	0.78	0.64	0.57	0.55	0.65	0.6	0.5	0.52	0	0.45	0.45	0.4	0.47	0.46
Sumatra2	0.73	0.71	0.48	0.41	0.51	0.58	0.54	0.54	0.45	0	0.4	0.45	0.45	0.35
Chin1	0.72	0.69	0.53	0.52	0.56	0.62	0.53	0.59	0.45	0.4	0	0.42	0.5	0.45
Chin2	0.7	0.73	0.48	0.52	0.64	0.6	0.55	0.6	0.4	0.45	0.42	0	0.35	0.45
Europe1	0.68	0.74	0.53	0.5	0.66	0.64	0.48	0.55	0.47	0.45	0.5	0.35	0	0.32
Europe2	0.71	0.72	0.56	0.44	0.55	0.62	0.52	0.47	0.46	0.35	0.45	0.45	0.32	0
			Each cell represents rate of pairwise CND of CNVR-OR

## Sheet: D
Additional file 4: Table S3D: Rate of pairwise CND between species (for CNVR-nonOR).
	Sbar1	Sbar2	Sceb1	Sceb2	Scel1	Scel2	Sver1	Sver2	Sumatra1	Sumatra2	China1	China2	Europe1	Europe2
Sbar1	0	0.37	0.51	0.56	0.49	0.71	0.49	0.71	0.8	0.74	0.53	0.6	0.7	0.66
Sbar2	0.37	0	0.37	0.45	0.49	0.75	0.44	0.62	0.76	0.73	0.48	0.59	0.62	0.65
Sceb1	0.51	0.37	0	0.25	0.49	0.72	0.47	0.7	0.68	0.62	0.44	0.51	0.51	0.59
Sceb2	0.56	0.45	0.25	0	0.51	0.7	0.41	0.54	0.62	0.55	0.33	0.4	0.35	0.51
Scel1	0.49	0.49	0.49	0.51	0	0.66	0.53	0.65	0.78	0.73	0.49	0.56	0.63	0.65
Scel2	0.71	0.75	0.72	0.7	0.66	0	0.74	0.52	0.51	0.51	0.71	0.73	0.74	0.7
Sver1	0.49	0.44	0.47	0.41	0.53	0.74	0	0.33	0.67	0.63	0.34	0.38	0.51	0.52
Sver2	0.71	0.62	0.7	0.54	0.65	0.52	0.33	0	0.38	0.4	0.52	0.56	0.42	0.51
Sumatra1	0.8	0.76	0.68	0.62	0.78	0.51	0.67	0.38	0	0.26	0.62	0.66	0.45	0.55
Sumatra2	0.74	0.73	0.62	0.55	0.73	0.51	0.63	0.4	0.26	0	0.55	0.54	0.45	0.43
China1	0.53	0.48	0.44	0.33	0.49	0.71	0.34	0.52	0.62	0.55	0	0.27	0.37	0.51
China2	0.6	0.59	0.51	0.4	0.56	0.73	0.38	0.56	0.66	0.54	0.27	0	0.38	0.5
Europe1	0.7	0.62	0.51	0.35	0.63	0.74	0.51	0.42	0.45	0.45	0.37	0.38	0	0.34
Europe2	0.66	0.65	0.59	0.51	0.65	0.7	0.52	0.51	0.55	0.43	0.51	0.5	0.34	0
		Each cell represents rate of pairwise CND of CNVR-nonOR
