# Supplementary material for: Copy number variation in the speciation of pigs: a possible prominent role for olfactory receptors
Source: BMC Genomics. 2015 Apr 22;16(1):330. doi: 10.1186/s12864-015-1449-9 (PMC4413995; doi:10.1186/s12864-015-1449-9)
Supplement: Additional file 6: Table S4. — A) CNVRs in Sus scrofa lineage. B) List of uniquely ascertained CNVRs in Sus scrofa lineage. C) List of genes in uniquely ascertained CNVRs in Sus. D) CNVRs in Sus-ISEA lineage. E) List of uniquely ascertained CNVRs in Sus-ISEA lineage. F) List of genes in uniquely ascertained CNVRs in Sus-ISEA. G) List of qPCR primers. [file 12864_2015_1449_MOESM6_ESM.xls]

## Sheet: A
Additional file 6: Table S4A: CNVRs in Sus scrofa lineage.
Chr	StPos	EndPos	Sumatra	China	Europe	SD
1	314302001	314308000	10.3	9.735	8.90833	0.7
2	61445001	61451000	2.845	3.22833	4.205	0.7
14	25254001	25261000	2.26429	3.63143	3.24286	0.7
2	14207001	14213000	3.52167	3.44167	4.70667	0.71
2	159025001	159031000	4.28	3.65	2.85833	0.71
2	159388001	159396000	5.25	5.6775	6.63375	0.71
3	45332001	45338000	6.52833	7.55	7.89833	0.71
3	47875001	47890000	4.016	5.28867	5.192	0.71
4	108692001	108698000	2.43	3.77167	3.51167	0.71
4	111394001	111408000	2.545	3.91071	3.555	0.71
5	21290001	21302000	8.06167	7.79167	6.7225	0.71
7	79789001	79795000	2.16333	3.52	3.19833	0.71
7	133202001	133208000	9.16333	7.78333	8.18167	0.71
9	1828001	1839000	7.72818	7.13818	6.31091	0.71
13	35360001	35367000	1.38714	2.64	2.59857	0.71
13	170971001	170977000	3.62833	2.34333	2.48	0.71
2	9944001	9956000	7.3675	6.63833	5.93667	0.72
7	26560001	26566000	13.7333	12.2967	12.9267	0.72
7	80051001	80059000	2.66	3.84125	3.9625	0.72
7	131571001	131577000	8.04	6.66333	7.005	0.72
7	132710001	132718000	11.535	10.4125	10.185	0.72
2	158912001	158918000	7.96833	9.35	8.22833	0.73
5	21615001	21624000	7.41	5.95667	6.87	0.73
5	22423001	22448000	6.4184	5.3784	5.012	0.73
7	25969001	25986000	7.39235	7.65235	8.76294	0.73
11	71890001	71896000	3.72167	3.17333	2.27833	0.73
14	153443001	153450000	5.40714	6.34429	4.91	0.73
17	14378001	14397000	8.93947	9.20368	10.3137	0.73
4	108703001	108720000	3.31765	4.79882	4.19412	0.74
4	126651001	126662000	11.6518	12.95	12.9227	0.74
5	66029001	66048000	8.25316	6.91105	8.10211	0.74
7	84944001	84950000	9.065	7.62667	8.03	0.74
7	131478001	131493000	5.78533	5.52133	6.914	0.74
7	131654001	131666000	8.7125	7.28667	7.6825	0.74
7	131840001	131848000	9.435	8.025	8.34375	0.74
16	7648001	7655000	2.38143	3.53143	3.75	0.74
2	161642001	161651000	4.70333	4.09222	3.20222	0.75
5	21495001	21502000	5.25	3.74429	4.54286	0.75
6	27323001	27329000	5.52167	5.87333	4.44	0.75
15	157019001	157026000	5.15429	4.43143	5.93857	0.75
7	82397001	82408000	4.97727	6.37182	5.15636	0.76
7	82412001	82436000	4.17	5.33417	3.91208	0.76
9	3490001	3499000	1.94	3.14	3.35556	0.76
14	54442001	54450000	1.54875	2.65875	3.005	0.76
1	295162001	295168000	4.44333	3.615	5.14667	0.77
1	295365001	295372000	4.71571	3.49857	4.92857	0.77
2	63537001	63549000	3.75333	3.66167	5.045	0.77
7	131455001	131463000	11.8088	10.4625	10.4763	0.77
1	224816001	224826000	7.314	8.837	7.753	0.78
2	15225001	15241000	11.555	10.8913	10.0075	0.78
2	62621001	62633000	5.38583	6.12167	6.93667	0.78
5	22521001	22528000	7.58857	6.23	6.24857	0.78
9	2038001	2045000	6.79714	6.32143	5.27571	0.78
11	71486001	71501000	5.376	5.078	3.90867	0.78
1	92478001	92484000	3.62	2.35	2.16667	0.79
2	158609001	158617000	5.0025	4.66625	3.49125	0.79
4	126279001	126289000	12.127	13.445	13.553	0.79
5	21774001	21787000	8.42923	7.23154	8.72538	0.79
10	21950001	21958000	6.7	5.80625	5.12625	0.79
11	71737001	71744000	5.32	5.44429	4.01429	0.79
1	296297001	296303000	4.49333	3.955	5.52	0.8
5	21722001	21729000	5.45714	5.98143	7.03714	0.8
5	22371001	22386000	10.2647	9.554	11.1487	0.8
6	43001	59000	9.83188	10.8525	11.41	0.8
7	82258001	82268000	3.752	4.656	3.062	0.8
7	133091001	133103000	5.65917	6.09167	4.5375	0.8
12	737001	797000	11.3943	10.7912	12.376	0.8
12	35396001	35404000	5.03	4.7825	6.28125	0.8
3	142723001	142732000	7.08556	8.52444	8.43444	0.81
5	3991001	3997000	2.37667	3.24833	1.63333	0.81
5	21792001	21803000	8.44182	7.01364	8.4	0.81
7	131603001	131610000	8.26571	8.06	9.56	0.81
9	5399001	5408000	2.78222	2.79222	4.18444	0.81
15	148003001	148011000	3.8275	5.435	4.81875	0.81
2	61501001	61507000	5.545	5.55167	6.975	0.82
5	21556001	21564000	5.21625	5.67125	6.815	0.82
5	98251001	98257000	1.70667	1.98667	3.245	0.82
1	225331001	225337000	4.16833	3.1	4.725	0.83
1	295154001	295160000	4.415	2.85333	4.16	0.84
2	15409001	15415000	5.24333	6.45667	4.83167	0.84
2	61464001	61471000	4.13286	4.40143	5.71	0.84
7	59204001	59213000	2.81667	4.17556	4.34111	0.84
7	132883001	132891000	11.3963	10.0237	9.875	0.84
8	78371001	78378000	2.55143	4.21	3.62429	0.84
9	119585001	119591000	4.78	3.26167	3.39167	0.84
18	8295001	8302000	2.78	2.86143	4.26857	0.84
5	21447001	21462000	8.166	7.03	8.68467	0.85
1	295780001	295786000	3.86	4.36167	5.53	0.86
2	159338001	159344000	3.175	4.84167	3.61	0.86
5	21420001	21442000	8.93	7.66727	9.30545	0.86
5	63792001	63808000	8.27437	8.52188	9.87562	0.86
7	131537001	131549000	6.96917	5.61417	5.37667	0.86
5	21958001	21966000	9.02125	7.27625	8.24625	0.87
7	22433001	22451000	6.13	7.785	7.40389	0.87
9	1964001	1976000	8.18083	7.5175	6.45333	0.87
2	10103001	10110000	6.26714	5.46857	4.50143	0.88
2	72531001	72537000	10.8583	10.28	12.0033	0.88
4	97620001	97626000	7.07833	5.655	7.27	0.88
2	72483001	72489000	9.655	10.9317	11.375	0.89
6	55837001	55851000	5.70286	6.64286	4.86786	0.89
14	25336001	25343000	1.72857	3.45714	2.99429	0.89
2	160863001	160869000	3.42	3.26167	1.79333	0.9
7	133299001	133305000	9.555	7.81	8.27167	0.9
9	5512001	5519000	3.09	3.08714	4.64429	0.9
1	225194001	225201000	5.45143	7.27143	6.21	0.91
1	295238001	295250000	4.32833	3.05667	4.8175	0.91
2	11748001	11762000	8.59714	7.39714	6.80143	0.91
5	18200001	18207000	6.96571	8.76857	8.13714	0.91
9	5550001	5574000	7.83583	6.17208	7.64667	0.91
9	30837001	30843000	3.43	2.94333	4.7	0.91
11	70688001	70697000	6.14667	4.95556	4.36667	0.91
11	71852001	71860000	4.54625	5.04375	3.27125	0.91
2	9861001	9871000	8.99	10.58	10.599	0.92
5	21987001	21995000	8.6925	7.62625	9.45875	0.92
5	22005001	22016000	7.89182	8.92636	9.73182	0.92
5	22140001	22177000	7.07946	5.24946	6.14541	0.92
2	10047001	10057000	6.768	8.589	8.038	0.93
2	23636001	23645000	1.75111	1.9	3.42778	0.93
2	63669001	63679000	4.168	4.514	5.92	0.93
4	105119001	105126000	1.72143	3.29714	3.35571	0.93
1	295458001	295466000	5.99625	5.71125	7.4625	0.94
1	315127001	315133000	4.11667	4.41167	2.64833	0.94
2	72560001	72573000	8.97462	9.94385	10.8538	0.94
5	22018001	22025000	5.63857	5.96857	7.39857	0.94
9	3718001	3726000	5.45125	4.475	6.3575	0.94
12	17991001	18005000	8.80286	6.98357	7.49643	0.94
12	18281001	18295000	8.78643	6.95857	7.51643	0.94
13	170930001	170939000	6.05889	4.21111	4.88556	0.94
1	294844001	294852000	7.025	8.70875	7.10125	0.95
5	3807001	3832000	2.1436	3.5852	1.8028	0.95
6	27362001	27372000	5.809	5.889	4.213	0.95
7	24682001	24697000	3.33533	5.20067	4	0.95
7	82274001	82289000	3.90533	4.28067	5.70467	0.95
7	102993001	103007000	1.91714	2.02786	3.61214	0.95
16	29300001	29313000	4.91462	6.44308	6.65462	0.95
2	81194001	81200000	3.09667	4.72	4.78833	0.96
7	134289001	134300000	3.35636	5.16727	3.71182	0.96
1	296217001	296224000	7.56143	7.89857	9.39571	0.98
2	8545001	8554000	10.6311	9.11222	10.9378	0.98
2	13531001	13537000	5.72667	5.15333	3.815	0.98
12	51143001	51167000	12.3354	10.6337	10.6425	0.98
5	22336001	22362000	6.36808	7.20731	8.35	0.99
13	170768001	170778000	6.522	5.203	7.131	0.99
7	26045001	26057000	13.5	11.695	11.8375	1
11	71079001	71087000	5.36125	5.4675	3.68375	1
11	71150001	71157000	4.42714	4.92571	3.00143	1
13	172583001	172590000	8.78	6.97714	7.13714	1
2	15163001	15170000	13.3557	11.34	12.2243	1.01
3	45319001	45327000	11.485	12.7413	13.475	1.01
7	25773001	25786000	5.21923	5.55077	7.10231	1.01
1	295272001	295280000	5.74125	5.08875	7.0975	1.02
3	45178001	45189000	15.6764	16.2227	17.6455	1.02
7	122951001	122957000	2.70667	4.67333	4.155	1.02
5	21947001	21954000	7.73143	5.83571	7.49429	1.03
7	122997001	123006000	2.91333	4.94333	4.22111	1.03
2	63889001	63901000	3.99333	3.83083	5.71083	1.04
12	21713001	21719000	2.54	4.44667	4.21	1.04
5	22036001	22047000	11.0218	9.16364	10.9355	1.05
1	296282001	296289000	7.83571	7.51286	9.49714	1.06
1	297015001	297021000	8.74833	10.8233	9.44	1.06
7	123012001	123029000	2.14235	3.97706	3.98765	1.06
11	71873001	71879000	3.47833	5.13333	3.15	1.06
7	84692001	84704000	5.96917	6.7325	4.62333	1.07
10	78855001	78863000	14.1938	12.8725	12.075	1.07
11	70673001	70686000	6.28	5.13846	4.14923	1.07
14	115921001	115930000	5.61222	5.96111	3.96333	1.07
2	15154001	15161000	14.7471	13.3814	12.6	1.09
4	50001	76000	4.17731	6.12192	6.01385	1.09
4	110422001	110428000	4.04667	6.21667	4.95833	1.09
5	21372001	21379000	8.64	6.66429	6.86571	1.09
10	79014001	79021000	15.5643	14.6171	13.3957	1.09
15	153960001	153966000	7.42167	8.165	6.02167	1.09
3	59929001	59943000	11.3493	10.065	9.16357	1.1
4	108933001	108940000	3.25714	5.45429	4.54143	1.1
11	71842001	71850000	5.30625	6.17875	4.0025	1.1
13	147840001	147853000	4.89154	5.6	3.44	1.1
18	44717001	44723000	2.36333	4.56333	3.31167	1.1
1	296818001	296824000	3.635	5.48833	3.51333	1.11
5	21908001	21919000	9.75455	7.55273	8.91545	1.11
7	23476001	23482000	3.18833	5.05833	3.10167	1.11
7	131495001	131503000	7.50625	6.65875	8.8675	1.11
2	68709001	68716000	7.96	8.34	6.23571	1.12
9	1801001	1809000	8.055	6.50375	5.87	1.12
2	68756001	68762000	9.61667	9.85167	7.79	1.13
7	26013001	26019000	6.97833	8.86	6.82667	1.13
5	22054001	22061000	9.67429	7.80571	9.87	1.14
5	21584001	21601000	8.73765	7.94824	10.2124	1.15
7	26269001	26275000	6.97	8.87167	6.79167	1.15
15	153987001	153993000	6.75667	6.73833	4.75667	1.15
3	45347001	45353000	7.51333	8.72833	9.82333	1.16
14	52400001	52406000	1.78167	4.06833	2.55333	1.16
2	14729001	14736000	9.62429	10.8086	11.9686	1.17
3	59739001	59756000	11.4741	10.0735	9.13941	1.18
10	76940001	76946000	10.215	8.89333	7.85667	1.18
12	25381001	25388000	1.31286	3.56	3.07286	1.18
14	23774001	23788000	1.63786	3.76214	3.58786	1.18
2	72512001	72522000	9.831	10.335	12.101	1.19
4	110329001	110336000	4.27286	6.64429	5.36	1.19
5	21972001	21981000	8.45556	8.23889	10.4022	1.19
5	22200001	22210000	6.134	4.417	6.708	1.19
7	22523001	22530000	6.39143	8.68	8.12286	1.19
7	24653001	24660000	2.26143	4.62857	3.17286	1.19
7	24713001	24725000	3.56	5.86833	4.22083	1.19
2	14196001	14202000	4.00167	3.94	6.05333	1.2
2	68776001	68784000	7.78875	7.5825	5.615	1.2
2	158942001	158972000	7.51633	9.40567	7.19233	1.2
7	25990001	25998000	3.9625	5.69375	6.25625	1.2
7	26290001	26299000	4.05444	5.37444	6.45333	1.2
7	26301001	26309000	4.38125	5.62625	6.78875	1.2
14	120795001	120809000	8.22643	5.86214	7.38929	1.2
15	154346001	154352000	7.64	8.25833	5.94833	1.2
2	11986001	12005000	5.79	6.05632	3.84789	1.21
2	14738001	14746000	5.78625	5.2925	7.605	1.22
7	25392001	25400000	5.8175	6.05625	8.03625	1.22
8	1528001	1534000	2.58	3.91333	5.045	1.23
9	170001	181000	10.0418	10.2627	12.2764	1.23
1	296945001	296952000	7.14	9.61286	8.17429	1.24
5	21922001	21935000	7.68231	5.22308	6.21077	1.24
1	264321001	264328000	3.63571	5.81	3.64857	1.25
1	296262001	296268000	4.34333	4.35	6.51333	1.25
11	71558001	71566000	6.51625	4.45125	4.2675	1.25
11	71723001	71730000	4.83857	5.44429	3.04571	1.25
16	29147001	29184000	5.47189	7.03432	7.9327	1.25
6	61001	82000	8.0319	9.74762	10.4867	1.26
6	27295001	27309000	6.88929	5.60143	4.36286	1.26
9	2017001	2028000	10.7755	9.38818	8.25091	1.26
14	153692001	153707000	4.86733	6.342	3.84267	1.26
7	24343001	24357000	14.9071	17.2793	16.88	1.27
7	25551001	25561000	5.922	6.348	8.309	1.27
14	120697001	120708000	9.24455	6.76273	8.43818	1.27
14	153332001	153347000	5.06667	6.52733	3.96933	1.28
2	158642001	158679000	2.45486	5.00919	3.40865	1.29
3	59645001	59672000	11.1204	9.30778	8.63481	1.29
5	22472001	22479000	9.24571	6.84143	7.25429	1.29
7	22455001	22475000	6.1915	7.96	8.714	1.29
10	605001	612000	4.32	4.91286	6.79857	1.29
10	21578001	21584000	3.39167	5.66167	3.47167	1.29
11	71625001	71644000	5.65895	4.49684	3.08421	1.29
10	78614001	78623000	3.84	4.75111	2.17889	1.3
14	116186001	116193000	5.14571	5.19143	2.92	1.3
6	27172001	27180000	7.11	5.89125	4.4875	1.31
6	52806001	52812000	4.83833	6.55833	3.97667	1.31
7	25748001	25757000	6.07222	6.48889	8.52	1.31
14	116023001	116031000	6.28	6.545	4.16375	1.31
1	264423001	264430000	4.06429	6.33571	4.04571	1.32
9	11128001	11135000	2.06714	4.68286	3.61571	1.32
13	13285001	13293000	4.3175	2.04125	2.03375	1.32
2	149265001	149276000	2.51818	5.17909	3.70364	1.33
5	22069001	22090000	8.09667	6.12143	8.65762	1.33
13	13145001	13164000	4.05579	1.70789	1.77842	1.34
15	146849001	146855000	0.568333	3.15	2.50667	1.34
1	296422001	296428000	4.27333	4.37333	6.66	1.35
7	122932001	122941000	2.53889	5.23333	4.03889	1.35
2	14842001	14848000	7.695	6.25	8.95833	1.36
3	144415001	144422000	2.31571	1.84429	4.39714	1.36
5	21755001	21769000	10.8571	9.78929	12.4936	1.36
7	23651001	23662000	4.32455	6.68909	4.32727	1.36
9	5203001	5228000	3.6364	6.0192	3.7016	1.36
13	13193001	13199000	4.22833	1.73	2.02333	1.37
2	14675001	14681000	3.96	2.51333	5.28	1.38
2	68723001	68732000	9.20444	9.79444	7.16556	1.38
12	18244001	18259000	8.14267	5.498	6.164	1.38
13	13229001	13235000	4.46	2.05167	2.08667	1.38
6	151935001	151942000	7.15429	9.48714	7.00571	1.39
11	71066001	71076000	4.74	5.298	2.652	1.39
12	51059001	51065000	14.275	11.8183	11.93	1.39
10	78812001	78832000	16.9875	15.692	14.1845	1.4
4	110298001	110305000	18.0243	15.74	15.4514	1.41
7	82461001	82468000	7.37	9.36	10.0929	1.41
10	79044001	79050000	17.1717	15.615	14.35	1.41
2	68688001	68699000	10.0336	10.2709	7.70182	1.42
6	52853001	52860000	4.89571	6.63429	3.82143	1.42
6	27240001	27247000	6.20286	4.93857	3.33571	1.44
2	68806001	68812000	10.2833	10.7133	8.00833	1.45
5	22126001	22132000	7.94	5.215	5.70833	1.45
5	22189001	22197000	6.64875	4.23625	6.83875	1.45
5	22459001	22465000	10.2517	7.40167	8.315	1.46
10	78894001	78903000	17.4478	15.9244	14.53	1.46
13	13172001	13182000	4.469	1.946	1.941	1.46
14	23814001	23820000	1.43667	4.12	3.77833	1.46
1	224549001	224556000	7.14429	10.0829	8.57	1.47
3	45264001	45273000	15.4967	15.1589	17.8589	1.47
6	43635001	43645000	1.722	4.572	3.805	1.47
12	18230001	18238000	9.7025	6.80875	7.8575	1.47
7	123094001	123108000	2.58857	5.53143	4.36071	1.48
13	13442001	13448000	4.73667	2.16167	2.16833	1.48
16	29273001	29284000	8.47818	11.1127	8.64455	1.48
5	18107001	18114000	1.83	4.62143	4.14571	1.49
2	159049001	159068000	2.24105	3.19947	5.18421	1.5
3	59627001	59642000	13.0073	11.8147	10.026	1.5
7	22200001	22206000	6.68667	8.58667	9.64167	1.5
13	13218001	13227000	4.52778	1.88889	1.96556	1.5
2	68087001	68095000	7.03125	4.0125	5.8475	1.52
5	22092001	22122000	9.22067	6.30433	8.51	1.52
6	27340001	27358000	6.90111	6.00889	3.945	1.52
11	70955001	70964000	6.99	4.80222	4.07	1.52
13	13424001	13431000	4.60714	1.97857	1.96429	1.52
13	147803001	147809000	5.215	5.81333	2.93167	1.52
6	151992001	152005000	9.46846	12.2246	9.70154	1.53
7	23378001	23391000	4.61846	7.37692	4.83692	1.53
13	13343001	13358000	4.606	1.91867	1.98667	1.53
2	158974001	158980000	7.08167	8.32333	5.25833	1.54
3	45251001	45257000	14.98	15.675	17.92	1.54
7	22334001	22345000	6.08	8.14455	9.09727	1.54
15	2651001	2658000	5.16429	8.19286	7.20857	1.54
5	21566001	21581000	5.46267	7.628	8.46133	1.55
5	21731001	21746000	5.56533	7.67467	8.59667	1.55
7	82500001	82533000	4.79121	5.44636	7.74606	1.55
12	18038001	18044000	7.61167	4.875	4.99	1.55
17	9603001	9638000	38.6497	37.6917	35.6091	1.55
7	23773001	23788000	3.38667	6.168	3.54933	1.56
13	170642001	170649000	9.00714	6.13571	8.63286	1.56
2	12061001	12071000	5.829	6.162	3.292	1.57
10	78866001	78881000	16.6193	14.8367	13.4913	1.57
13	13304001	13314000	4.47	1.775	1.722	1.57
13	13370001	13391000	4.73333	1.95952	2.0881	1.57
13	13395001	13417000	4.78909	1.97818	2.16091	1.57
13	13486001	13492000	4.915	2.22833	2.165	1.57
6	52451001	52458000	11.5829	14.6886	13.63	1.58
6	43696001	43704000	1.6	4.24875	4.4525	1.59
10	79024001	79039000	16.6393	14.744	13.4907	1.59
10	78834001	78848000	16.3379	14.7321	13.0871	1.63
12	18266001	18275000	8.21556	5.16556	5.68556	1.63
2	159166001	159177000	2.60727	3.70091	5.83182	1.64
14	153392001	153400000	6.20375	8.30125	5.06125	1.64
14	116128001	116134000	8.635	8.69833	5.81333	1.65
3	143342001	143350000	16.9962	16.8775	14.06	1.66
7	23537001	23549000	4.47833	7.41333	4.60667	1.66
7	25403001	25414000	8.55182	9.77636	11.8418	1.66
7	26254001	26263000	4.14778	7.44667	5.43	1.66
10	79078001	79091000	19.5385	17.5554	16.25	1.66
14	149173001	149179000	2.005	4.60167	5.08167	1.66
3	59947001	59953000	9.65333	8.67333	6.39	1.67
2	63623001	63630000	0.118571	1.12857	3.42429	1.69
7	23554001	23563000	3.97778	7.10778	4.43889	1.69
7	26026001	26034000	3.97625	7.345	5.3375	1.69
7	26219001	26230000	16.9227	13.6409	14.5845	1.69
7	22315001	22329000	6.83857	9.62714	9.90643	1.7
7	25641001	25651000	8.04	9.092	11.363	1.7
2	68320001	68342000	6.63364	7.36682	4.10955	1.71
6	52829001	52835000	5.18667	7.61167	4.28333	1.72
2	14661001	14673000	5.59333	3.80833	7.27333	1.73
11	70632001	70641000	6.31222	6.83778	3.61222	1.73
1	224453001	224459000	5.755	9.24167	7.55333	1.74
2	63465001	63472000	0.11	1.12286	3.5	1.74
2	149177001	149185000	3.0425	6.525	5.0175	1.75
3	45164001	45172000	15.2475	16.3075	18.6738	1.75
7	24703001	24709000	3.21667	6.715	4.83	1.75
15	35914001	35920000	4.575	8.015	6.825	1.75
1	314515001	314538000	13.247	14.3448	10.9074	1.76
2	149256001	149263000	2.85571	6.22429	3.68286	1.76
6	52518001	52524000	4.13833	7.375	6.96167	1.76
7	25457001	25466000	8.47	9.50778	11.91	1.76
1	314781001	314798000	14.4171	15.3812	11.9535	1.77
2	68667001	68674000	11.3729	12.04	8.69571	1.77
11	71311001	71319000	6.8425	6.3725	3.5725	1.77
6	52554001	52560000	4.33667	7.71333	7.04	1.79
7	25482001	25492000	8.119	9.3	11.641	1.79
11	70608001	70616000	7.22625	6.995	4.01375	1.79
6	44972001	44980000	3.8475	6.79	3.52875	1.8
2	67904001	67912000	7.7275	4.1375	6.28	1.81
2	159183001	159198000	2.124	3.10667	5.636	1.81
15	35832001	35839000	3.61286	6.89143	6.59143	1.81
15	154247001	154254000	5.83143	8.45143	4.96571	1.81
2	11607001	11615000	17.5425	14.045	16.6638	1.82
7	25509001	25523000	8.20429	9.40357	11.7764	1.82
10	78992001	79007000	17.136	15.0973	13.506	1.82
12	17959001	17968000	8.63444	5.22	5.84556	1.82
12	51043001	51055000	15.6108	12.3933	12.51	1.82
7	28604001	28610000	11.675	13.535	9.87333	1.83
14	153403001	153409000	7.035	9.90333	6.48833	1.83
15	154263001	154270000	5.44571	8.34714	4.97	1.83
2	11633001	11641000	16.4287	12.8825	15.5113	1.84
11	70646001	70664000	7.12944	5.80167	3.48944	1.84
11	71046001	71052000	6.93	8.49667	4.83167	1.84
12	17941001	17951000	10.257	6.685	7.719	1.84
9	146743001	146757000	1.67786	4.64643	5.08714	1.85
6	52839001	52846000	5.76857	7.44	3.72714	1.86
2	162093001	162101000	1.3075	5.0325	3.53875	1.87
3	59956001	59971000	13.3973	12.2713	9.73733	1.87
1	314289001	314298000	14.4489	17.5956	14.2378	1.88
7	25666001	25678000	8.39417	9.485	12.0658	1.89
11	70596001	70604000	7.4525	7.6825	4.2925	1.89
8	71110001	71116000	6.36833	5.505	2.72333	1.9
2	68046001	68056000	9.361	5.872	8.963	1.91
2	68629001	68635000	11.9883	12.8783	9.215	1.91
12	18108001	18114000	9.205	5.41167	6.97833	1.91
7	25531001	25538000	11.4371	12.21	15.0886	1.92
10	515001	535000	6.1655	7.3735	9.9245	1.92
11	71333001	71341000	6.44	6.65375	3.20375	1.93
14	52111001	52121000	3.065	6.755	3.946	1.93
11	70730001	70737000	8.51	6.33	4.64571	1.94
15	35845001	35852000	3.73429	7.12143	7.08429	1.94
6	151925001	151932000	6.97571	10.6129	7.57857	1.95
7	25706001	25720000	8.61	9.65357	12.3886	1.95
15	154095001	154101000	6.335	9.205	5.495	1.95
10	78931001	78937000	18.5967	16.655	14.685	1.96
11	70756001	70764000	7.3975	7.125	3.85875	1.97
13	171605001	171612000	11.19	7.69857	7.87571	1.97
2	68525001	68537000	8.645	8.92333	5.36667	1.98
7	25357001	25377000	6.512	8.997	10.4175	1.98
8	70906001	70912000	6.43167	5.92667	2.75833	1.99
16	86429001	86436000	1.62857	3.33	5.59429	1.99
7	122961001	122972000	1.99091	5.83545	4.95818	2.01
11	70966001	70975000	7.75889	5.91889	3.73556	2.01
11	71347001	71364000	6.90941	5.48118	2.94471	2.01
1	314355001	314361000	12.575	13.7383	9.80167	2.02
6	52543001	52551000	12.7587	16.25	16.2788	2.02
12	50880001	50889000	7.22	3.87778	3.59778	2.02
13	171641001	171655000	7.94786	4.435	4.45214	2.02
1	314707001	314722000	11.46	13.4547	9.38867	2.03
2	149220001	149229000	2.23667	6.26	3.62333	2.04
12	50915001	50923000	7.32875	3.92125	3.68375	2.04
14	52252001	52289000	3.39838	7.30595	4.32081	2.04
6	152185001	152192000	7.24857	11.1843	8.23857	2.05
6	152174001	152182000	8.44125	11.2988	7.29875	2.06
11	71176001	71184000	6.20375	5.8425	2.46125	2.06
13	171736001	171744000	8.10875	4.48125	4.56125	2.07
14	8179001	8185000	3.43667	7.05	3.49167	2.07
7	23566001	23579000	4.76462	8.63692	5.39692	2.08
9	146735001	146741000	1.93	5.37167	5.66167	2.08
14	153372001	153378000	7.65833	11.2567	7.635	2.08
3	59758001	59765000	13.1971	9.67286	9.49571	2.09
11	70825001	70845000	7.0435	6.233	3.088	2.09
11	70619001	70629000	7.074	5.593	2.938	2.1
1	296771001	296777000	3.565	6.53	2.41167	2.12
7	25857001	25872000	9.95467	11.5067	14.1747	2.13
14	52225001	52231000	5.255	9.01833	5.41333	2.13
3	59616001	59625000	13.0167	9.55778	9.09	2.14
11	71299001	71308000	7.95556	7.63111	4.08889	2.14
14	153426001	153432000	8.38	11.7517	7.79	2.14
15	154025001	154032000	6.26571	9.41286	5.32714	2.14
3	143172001	143183000	16.4745	20.1091	16.2636	2.16
6	52789001	52795000	8.61	12.915	10.47	2.16
12	50946001	50953000	15.4429	11.6643	11.7257	2.16
12	17974001	17982000	10.4562	6.4625	6.945	2.18
13	171375001	171389000	8.78643	4.97214	5.02929	2.19
13	34206001	34213000	1.66	5.28571	5.63857	2.2
2	68461001	68469000	9.83125	9.8425	6.01125	2.21
11	71426001	71432000	8.10833	7.00167	3.83	2.22
2	67323001	67329000	8.30667	10.0917	5.65833	2.23
2	68278001	68286000	9.86875	9.74	5.93625	2.23
6	52482001	52493000	10.5736	14.93	13.5445	2.23
7	28731001	28750000	11.8563	13.4426	9.04474	2.23
11	71375001	71388000	7.90462	6.04308	3.45846	2.23
11	70980001	70991000	7.21273	5.79182	2.83091	2.24
14	52129001	52136000	3.82714	8.28714	5.68143	2.24
16	86471001	86480000	1.45889	4.26444	5.89333	2.24
9	146810001	146816000	5.49167	7.98667	10.0283	2.27
13	171401001	171407000	9.46667	5.80667	5.32333	2.27
17	15219001	15225000	14.7317	10.2283	13.0183	2.27
7	25893001	25903000	10.264	12.543	14.829	2.28
11	71664001	71670000	8.21	7.17167	3.84667	2.28
3	42935001	42946000	11.7709	16.2518	14.86	2.29
11	70779001	70786000	7.30857	5.54286	2.77	2.29
15	154312001	154318000	4.62333	8.93333	5.36167	2.3
4	105424001	105430000	8.25833	10.82	6.17833	2.32
7	25542001	25548000	9.68	11.4183	14.2883	2.33
15	154320001	154327000	5.41857	9.39714	5.28571	2.34
9	6725001	6734000	9.47222	12.1156	7.42444	2.35
11	70804001	70812000	8.2	6.985	3.64625	2.36
11	70905001	70912000	8.10143	5.58286	3.36714	2.37
13	171535001	171548000	8.44	4.13154	4.58385	2.37
13	171669001	171675000	8.925	4.85167	4.76833	2.38
3	6974001	6980000	11.6567	7.21333	7.915	2.39
13	171772001	171785000	8.45615	4.12846	4.54923	2.39
6	52501001	52508000	11.9671	16.6714	13.5329	2.4
6	53899001	53909000	1.393	5.79	5.263	2.4
7	25423001	25429000	9.09833	11.3517	13.915	2.41
14	52200001	52208000	4.15	8.895	5.75125	2.41
3	142981001	143013000	12	13.5112	8.75	2.43
3	59973001	59988000	15.08	11.482	10.3973	2.45
12	50928001	50944000	12.5244	8.31625	8.24688	2.45
6	152197001	152204000	11.7186	15.9843	11.7429	2.46
4	105436001	105470000	9.90588	11.4371	6.59529	2.47
6	53576001	53586000	1.323	5.896	5.24	2.47
7	25728001	25734000	12.7583	13.785	17.4717	2.48
14	94267001	94281000	5.89357	10.0571	5.62571	2.48
7	82550001	82568000	2.37278	7.355	4.74944	2.49
7	26532001	26543000	13.7182	9.21545	9.54364	2.51
16	86376001	86382000	2.09	4.65667	7.17833	2.54
4	99843001	99851000	3.77	4.12875	8.34875	2.55
7	82692001	82709000	2.26588	7.38118	4.67	2.56
7	26571001	26580000	14.9333	9.80778	11.9367	2.57
10	40450001	40457000	13.6414	12.5386	8.74143	2.57
11	70792001	70801000	9.15333	7.70444	4.15778	2.57
3	6774001	6780000	12.09	7.35833	7.96167	2.58
7	25953001	25959000	9.605	11.4517	14.6933	2.58
14	7869001	7880000	3.15455	7.93182	3.85636	2.58
5	24086001	24109000	2.98435	6.14043	8.17304	2.61
14	8107001	8122000	3.61733	8.246	3.82667	2.61
4	105380001	105414000	10.5432	12.4715	7.28706	2.62
9	6638001	6651000	9.44846	11.4385	6.24077	2.62
3	29677001	29686000	4.94556	8.42222	3.26889	2.63
10	78783001	78808000	19.3524	15.256	14.4464	2.63
3	6865001	6871000	12.2617	7.45833	7.965	2.64
6	52592001	52600000	9.71375	14.975	12.02	2.64
10	40424001	40441000	10.8847	13.4659	8.18294	2.64
14	8331001	8337000	2.78167	7.36667	2.73333	2.66
7	26069001	26087000	15.7283	11.0133	11.2111	2.67
9	4259001	4268000	18.5667	16.6933	13.2689	2.69
11	71322001	71331000	8.09778	5.82	2.71778	2.7
14	8073001	8085000	3.31083	8.27583	3.955	2.7
14	94230001	94240000	6.59	10.968	6.036	2.7
10	476001	484000	7.25375	9.285	12.6262	2.71
10	40284001	40295000	12.9482	11.9791	7.84182	2.71
4	99650001	99657000	4.14714	4.37286	8.98429	2.73
2	67963001	67981000	15.5411	10.0472	13.3372	2.76
14	133001	146000	15.4338	19.3038	20.7715	2.76
16	86104001	86110000	1.99	7.025	6.64667	2.8
13	171582001	171588000	13.8383	8.665	9.305	2.82
12	50775001	50790000	16.846	12.2553	11.672	2.83
3	6800001	6812000	11.3517	6.38417	6.4775	2.84
16	86313001	86320000	1.60143	3.79857	7.24143	2.84
3	7002001	7011000	11.5122	6.50222	6.65444	2.85
6	152103001	152113000	12.198	17.272	12.407	2.87
14	94476001	94484000	6.88	11.685	6.55625	2.87
9	146818001	146825000	6.90286	9.15857	12.6271	2.88
14	94436001	94445000	5.30222	10.5933	5.95778	2.88
7	28696001	28721000	14.04	15.4812	9.8972	2.9
13	171812001	171819000	11.96	6.44714	7.66143	2.9
14	94647001	94656000	4.57556	9.47444	4.27556	2.92
3	144431001	144437000	2.105	6.485	7.73	2.95
2	68184001	68193000	17.1756	11.3522	15.1956	2.96
7	26610001	26616000	17.2483	12.155	12.105	2.96
11	70814001	70823000	8.85333	6.39778	2.94778	2.97
13	171421001	171427000	12.5767	7.16667	7.71167	2.98
14	94204001	94211000	4.13143	9.91	5.58	3.01
3	143466001	143487000	24.62	30.0138	24.7986	3.06
3	22349001	22371000	7.79045	10.0082	13.8668	3.07
3	6942001	6953000	12.71	7.20818	7.39273	3.12
7	26477001	26483000	17.735	12.4167	12.2567	3.12
16	86415001	86422000	0.574286	5.77429	6.23571	3.14
7	25685001	25692000	11.2114	12.9643	17.33	3.15
2	14751001	14758000	7.58571	5.77714	11.9329	3.16
16	86215001	86222000	1.40571	4.27571	7.72857	3.17
4	111079001	111087000	23.46	17.6288	18.2662	3.2
16	86139001	86146000	1.57714	4.90143	7.96857	3.2
4	36001	43000	15.45	10.4943	16.5429	3.22
14	94620001	94631000	7.14091	11.7173	5.49182	3.23
16	86346001	86353000	1.42429	5.15143	7.84714	3.23
6	152041001	152048000	13.2414	19.3957	14.55	3.24
12	51093001	51099000	21.0667	15.8533	15.1317	3.24
13	171454001	171460000	12.515	6.35333	7.70333	3.24
4	110277001	110291000	25.7343	20.4421	19.83	3.25
15	154013001	154019000	4.685	10.295	4.66333	3.25
16	86394001	86401000	1.36286	4.53286	7.86143	3.25
9	6715001	6721000	10.9817	13.775	7.26333	3.27
14	94576001	94587000	6.91545	11.2409	4.77455	3.29
2	14763001	14775000	7.0175	6.39333	12.3908	3.3
6	152133001	152140000	13.9057	19.9086	14.3257	3.35
16	86234001	86242000	0.90375	6.165	7.11625	3.35
2	68123001	68139000	17.2119	10.4787	13.6587	3.37
15	43381001	43389000	3.60125	9.75125	9.12125	3.38
3	144349001	144355000	1.66333	5.84333	8.45833	3.43
2	68035001	68042000	17.2314	10.9514	16.5343	3.44
16	86173001	86180000	1.46286	4.84857	8.37429	3.46
16	86121001	86132000	1.10727	7.18	7.05364	3.47
3	22328001	22338000	4.636	9.192	11.49	3.49
7	26598001	26607000	16.9522	10.49	11.3933	3.5
10	23354001	23377000	7.04783	12.2665	13.8017	3.54
15	155272001	155285000	17.1108	21.8292	24.0346	3.54
4	105980001	105994000	16.005	22.6493	17.1	3.56
12	51035001	51041000	20.725	14.4983	14.4517	3.61
14	8091001	8098000	2.97714	9.37	3.18571	3.63
14	94399001	94406000	5.11429	12.0186	6.64571	3.63
2	68169001	68176000	18.8986	11.6743	14.1886	3.67
8	70696001	70705000	6.39	4.29889	11.5022	3.71
16	86485001	86494000	0.678889	7.51889	7.16222	3.85
16	86156001	86167000	0.940909	7.25273	7.94	3.86
16	86191001	86201000	1.011	7.544	7.911	3.88
8	70755001	70763000	7.31125	5.15625	12.7325	3.9
2	14977001	14987000	6.037	5.27	12.404	3.92
2	15030001	15037000	5.71	4.85714	12.1257	3.97
3	143611001	143620000	24.4133	31.5344	24.9211	3.97
16	86363001	86371000	1.14625	7.5975	8.42625	3.99
3	143127001	143136000	25.9967	32.8133	25.6667	4.03
9	146710001	146718000	8.05875	10.8887	16.0137	4.03
10	23106001	23131000	8.1996	13.5948	16.5096	4.22
2	14991001	14999000	4.54125	3.5675	11.3663	4.25
3	144737001	144745000	2.9775	10.64	9.985	4.25
3	144757001	144767000	2.61	10.089	9.833	4.25
4	102086001	102093000	29.5214	36.08	28.1029	4.26
7	26144001	26152000	23.7787	15.8812	17.0012	4.27
3	144717001	144730000	2.79692	10.3223	10.12	4.29
3	143233001	143245000	27.5267	35.2358	28.06	4.31
7	26186001	26194000	24.2462	16.395	17.1525	4.33
10	17613001	17619000	16.4883	23.85	24.1033	4.33
5	105614001	105625000	2.50818	9.45182	10.5573	4.36
7	28354001	28362000	11.3713	20.2813	15.5512	4.46
9	56257001	56264000	4.15571	10.4514	1.82	4.46
4	111102001	111110000	27.6638	19.4775	20.4288	4.48
7	26506001	26515000	19.2822	11.3722	11.6744	4.48
2	15055001	15063000	6.69875	5.7475	14.085	4.56
2	68160001	68167000	16.8343	8.42286	9.55571	4.56
7	26524001	26530000	25.1817	16.715	17.8667	4.59
9	56135001	56143000	4.865	10.9887	1.93875	4.62
2	67952001	67961000	16.9167	8.45889	9.11667	4.7
3	144772001	144787000	2.91467	10.828	11.3027	4.71
9	56245001	56251000	5.02167	11.215	1.93	4.73
17	59785001	59797000	5.39333	14.35	12.5692	4.74
2	68007001	68013000	21.69	12.755	20.0517	4.76
17	59753001	59761000	6.2525	14.9675	14.0725	4.79
10	22533001	22542000	18.2878	21.9178	27.8822	4.84
3	144470001	144503000	2.54394	10.9682	11.0791	4.9
17	59768001	59776000	6.02625	15.8375	11.5125	4.92
3	144534001	144542000	2.0025	10.4325	10.8513	4.99
7	26486001	26498000	19.7117	10.6467	11.5675	4.99
2	15041001	15047000	8.77	6.825	16.4133	5.07
7	26442001	26452000	23.27	14.143	14.837	5.08
5	82485001	82492000	3.26714	13.2957	9.93714	5.1
5	82497001	82505000	3.03	13.07	9.79625	5.12
1	4099001	4106000	10.8986	20.8143	18.2386	5.15
4	111092001	111099000	29.4314	20.01	21.0243	5.17
3	29648001	29663000	16.5093	26.2213	17.6287	5.31
3	45071001	45078000	20.3157	30.7	28.5743	5.49
3	22169001	22182000	5.15462	11.1969	16.1738	5.52
10	23203001	23220000	0.534118	9.55647	10.5524	5.52
10	22967001	22997000	19.402	22.8743	30.282	5.56
10	23222001	23239000	0.684706	9.58353	10.9047	5.56
3	144632001	144686000	3.0487	12.2917	13.1252	5.59
3	144699001	144705000	4.025	13.2383	14.2017	5.62
6	16953001	16961000	4.7125	14.7663	5.38625	5.62
2	15019001	15025000	7.13833	5.80833	16.315	5.72
10	22460001	22477000	19.4082	21.4918	30.2006	5.73
10	23134001	23141000	0.344286	8.69571	11.3043	5.73
2	15001001	15009000	8.34375	6.9025	17.5012	5.75
7	26462001	26474000	28.0517	17.515	18.7508	5.76
3	21983001	21996000	5.44692	11.7423	17.1946	5.88
17	59739001	59745000	3.30167	15.1517	9.57167	5.93
9	56120001	56130000	11.233	15.954	4.114	5.96
5	82519001	82526000	3.56571	15.2086	11.6829	5.97
5	94478001	94492000	12.7871	10.0343	21.4771	5.97
10	23344001	23350000	0.37	8.85833	12.1633	6.08
1	284446001	284464000	7.67944	14.0689	1.89111	6.09
2	67995001	68001000	25.6783	13.8967	22.91	6.16
13	34137001	34143000	4.89333	11.2267	17.3117	6.21
8	70583001	70589000	6.91667	4.29167	16.1317	6.22
3	22006001	22014000	5.92875	11.2562	18.3863	6.25
2	68440001	68451000	14.6582	26.1209	15.9018	6.29
2	78623001	78642000	5.07316	9.91842	17.5658	6.3
13	204745001	204751000	12.0267	17.5867	24.6067	6.3
8	70562001	70576000	8.665	5.17071	17.4893	6.35
4	111314001	111342000	33.2393	21.4429	23.0529	6.4
7	26364001	26370000	26.18	14.6	15.64	6.41
4	111302001	111310000	33.2725	21.6863	22.6375	6.43
4	111113001	111139000	33.7362	21.6292	23.3092	6.56
3	22187001	22206000	5.72	11.9458	18.9347	6.61
7	26167001	26176000	31.0289	18.2722	20.3856	6.84
10	22634001	22659000	18.9832	22.3124	32.4616	7.02
3	142900001	142910000	21.78	33.099	20.157	7.05
9	56087001	56118000	14.1129	18.65	4.67581	7.13
9	56340001	56352000	13.3383	18.3975	4.12167	7.24
14	6306001	6313000	20.8457	34.2243	22.2571	7.35
9	56297001	56322000	13.5592	18.2556	3.522	7.53
9	56354001	56372000	14.5828	19.3972	4.51278	7.6
15	155218001	155229000	38.7209	40.8955	53.0018	7.69
9	56145001	56156000	13.4436	18.3191	3.20727	7.71
10	22873001	22880000	17.9914	24.0786	33.3729	7.75
7	26426001	26433000	36.7129	22.0043	24.5029	7.87
9	56281001	56295000	12.3936	18.8243	3.13214	7.89
10	22335001	22350000	10.0173	16.596	25.7293	7.89
10	23185001	23198000	15.8723	21.92	31.5638	7.91
2	162451001	162457000	10.0483	25.1367	21.7533	7.92
10	23161001	23175000	16.005	21.705	31.6743	7.93
14	6324001	6331000	16.54	32.4171	22.3786	8.03
10	22794001	22807000	15.8538	21.5985	31.8323	8.09
10	22817001	22823000	14.5633	19.8033	30.4433	8.09
10	23015001	23022000	12.9286	20.7943	29.1286	8.1
5	94469001	94475000	16.0833	13.295	28.6817	8.2
9	56171001	56183000	13.0575	19.6142	3.31333	8.2
10	22317001	22327000	16.667	22.996	33.012	8.24
13	143807001	143817000	24.808	30.387	41.046	8.25
10	22404001	22414000	16.975	22.53	33.241	8.27
9	4463001	4479000	20.8306	20.5213	6.30625	8.3
10	23056001	23064000	14.9612	23.5038	32.0525	8.55
4	111146001	111152000	43.6167	27.3283	29.5883	8.82
10	22691001	22699000	13.8963	22.4787	31.6625	8.88
13	204722001	204729000	17.0671	18.4514	33.3471	9.03
9	4453001	4461000	22.8025	22.5587	6.89375	9.12
3	45014001	45031000	19.4041	37.5094	33.7247	9.55
13	204793001	204800000	15.2014	20.6029	34.0257	9.69
13	204735001	204743000	13.8925	20.6463	33.215	9.81
1	312967001	312973000	33.12	29.2233	47.89	9.85
10	78736001	78742000	30.6117	28.0717	46.3	9.87
10	22265001	22277000	8.62417	16.7058	29.2483	10.39
10	17594001	17600000	31.3383	43.97	53.7483	11.24
17	69396001	69461000	141.777	118.832	122.146	12.4
3	45060001	45067000	21.7957	44.9414	43.9371	13.08
17	69581001	69651000	188.291	161.995	176.988	13.19
10	22249001	22261000	8.36917	19.8733	34.7867	13.25
10	22900001	22913000	25.1077	31.0623	51.8438	14.04
1	313076001	313102000	29.7712	23.21	50.1562	14.05
14	6505001	6512000	27.2157	54.4957	34.6929	14.1
10	22889001	22896000	28.34	35.9814	55.8057	14.18
14	6145001	6152000	34.5471	61.4614	38.5071	14.53
14	6192001	6199000	15.5543	44.59	27.78	14.58
1	263166001	263173000	23.97	53.0414	35.1714	14.66
10	23381001	23391000	16.826	26.645	46.852	15.31
10	22948001	22956000	25.8612	30.7462	55.3012	15.78
14	6788001	6794000	11.3833	43.0333	23.2817	15.99
10	23149001	23157000	24.5162	35.3975	56.0862	16.04
10	22290001	22311000	23.2543	32.1629	55.1957	16.48
10	23303001	23311000	25.83	37.645	60.3325	17.53
10	23316001	23324000	21.0475	27.86	54.3112	17.57
14	6295001	6303000	28.2175	59.5738	30.1488	17.57
14	6201001	6208000	21.35	56.5471	33.8214	17.85
10	22919001	22928000	30.0667	37.3767	67.9422	20.09
2	162531001	162538000	93.7171	67.4371	52.6471	20.8
14	6341001	6347000	22.9383	66.7717	37.52	22.32
6	150985001	150991000	0.563333	1.07333	42.2233	23.91
17	69489001	69502000	296.545	258.528	252.078	24.03
3	45090001	45103000	20.1915	67.8015	55.1938	24.67
1	312909001	312920000	50.3982	38.9482	86.3182	24.72
10	22216001	22225000	25.6656	40.8978	74.9322	25.22
10	23329001	23342000	29.3785	43.4408	80.6538	26.49
9	40043001	40063000	98.6785	92.5825	49.0545	27.06
10	22279001	22285000	32.3083	43.795	85.305	27.88
2	162480001	162487000	121.957	84.9071	63.6857	29.49
3	40788001	40798000	149.33	188.486	215.781	33.4
4	106033001	106042000	0.958889	59.4356	1.95778	33.48
9	39988001	40000000	119.938	103.797	54.8492	33.89
5	75018001	75024000	64.3067	130.503	120.53	35.69
15	43746001	43763000	45.1894	110.794	104.165	36.12
17	35639001	35646000	34.8057	47.5871	105.843	37.87
18	244001	256000	92.2667	150.459	167.405	39.41
17	69657001	69694000	516.596	437.04	468.42	40.07
2	120051001	120063000	171.408	93.4433	152.474	40.66
15	155410001	155418000	94.2188	158.386	170.028	40.82
18	390001	396000	68.2483	145.212	131.672	41.09
15	155503001	155525000	94.1818	158.712	172.535	41.82
15	155390001	155396000	94.2967	156.572	173.933	41.88
15	155554001	155564000	124.085	202.746	192.247	42.71
15	43869001	43892000	45.1483	121.343	118.064	43.08
9	134442001	134463000	47.4767	123.953	121.553	43.48
15	155311001	155335000	87.3633	151.068	170.862	43.63
1	127001	136000	95.3122	166.027	176.906	44.3
17	35067001	35073000	45.8567	50.1633	124.875	44.43
10	29434001	29450000	80.765	61.2419	146.342	44.58
6	17093001	17106000	85.2808	161.314	168.654	46.16
15	155249001	155257000	98.8588	172.941	183.7	46.19
6	17076001	17089000	84.5277	158.698	170.125	46.47
18	290001	300000	134.849	222.978	211.461	47.9
2	162494001	162500000	184.242	118.7	90.715	48
1	133807001	133819000	1.28417	2.54833	85.2	48.09
17	69509001	69531000	538.939	452.038	457.87	48.58
2	162433001	162440000	183.789	113.047	90.6729	48.61
2	162540001	162547000	191.766	127.25	96.4729	48.63
2	162416001	162422000	194.207	123.43	95.3283	50.95
15	155183001	155208000	118.583	199.714	214.17	51.52
3	22227001	22250000	50.7383	83.5165	152.607	52
10	15774001	15786000	35.0933	146.345	126.344	59.31
1	148001	175000	170.415	279.074	290.584	66.31
18	261001	271000	181.569	286.419	311.134	68.79
18	304001	320000	229.134	338.368	360.522	70.34
18	229001	242000	190.352	313.896	318.409	72.67
9	101336001	101345000	18.5778	139.982	153.076	74.16
1	71001	99000	189.828	320.234	323.332	76.2
5	74820001	74829000	116.247	255.752	240.063	76.42
18	358001	371000	239.257	371.525	372.912	76.77
12	53590001	53598000	215.38	80.75	212.992	77.05
1	312933001	312944000	137.242	105.666	252.216	77.13
15	155373001	155388000	213.639	355.263	357.9	82.54
1	38001	60000	196.937	340.848	341.639	83.32
3	40767001	40779000	384.022	518.378	536.958	83.45
15	155451001	155468000	234.629	383.682	379.876	84.98
1	9001	27000	212.826	363.426	368.11	88.33
15	43697001	43704000	67.7857	243.196	252.677	104.12
15	155588001	155594000	180.615	358.118	373.445	107.18
9	58618001	58625000	36.2257	247.044	65.7471	114.15
1	157998001	158011000	8.94846	216.885	29.8315	114.5
18	329001	339000	168.915	384.595	372.115	121.08
6	166001	176000	499.486	570.129	737.859	122.44
6	115001	121000	516.79	605.312	772.463	129.84
6	954001	960000	25.54	308.5	125.263	143.52
11	87470001	87477000	509.399	577.66	809.191	157.13
6	26521001	26530000	236.009	455.106	112.429	173.54
6	26539001	26547000	234.296	465.35	120.642	175.65
9	58494001	58502000	55.9975	392.106	107.116	181.11
16	54721001	54728000	9.91714	347.297	53.6471	183.47
9	58551001	58568000	58.6818	416.666	113.179	192.88
11	87582001	87590000	620.661	728.112	999.021	194.98

## Sheet: B
Additional file 6: Table S4B: List of uniquely ascertained CNVRs in Sus scrofa lineage.
Chr	StPos	EndPos	Sumatra	China	Europe	SD
2	61445001	61451000	2.845	3.22833	4.205	0.7
14	25254001	25261000	2.26429	3.63143	3.24286	0.7
2	14207001	14213000	3.52167	3.44167	4.70667	0.71
3	45332001	45338000	6.52833	7.55	7.89833	0.71
4	108692001	108698000	2.43	3.77167	3.51167	0.71
7	79789001	79795000	2.16333	3.52	3.19833	0.71
13	35360001	35367000	1.38714	2.64	2.59857	0.71
13	170971001	170977000	3.62833	2.34333	2.48	0.71
2	9944001	9956000	7.3675	6.63833	5.93667	0.72
7	80051001	80059000	2.66	3.84125	3.9625	0.72
14	153443001	153450000	5.40714	6.34429	4.91	0.73
4	108703001	108720000	3.31765	4.79882	4.19412	0.74
16	7648001	7655000	2.38143	3.53143	3.75	0.74
2	161642001	161651000	4.70333	4.09222	3.20222	0.75
9	3490001	3499000	1.94	3.14	3.35556	0.76
14	54442001	54450000	1.54875	2.65875	3.005	0.76
2	63537001	63549000	3.75333	3.66167	5.045	0.77
1	92478001	92484000	3.62	2.35	2.16667	0.79
2	158609001	158617000	5.0025	4.66625	3.49125	0.79
2	61501001	61507000	5.545	5.55167	6.975	0.82
5	98251001	98257000	1.70667	1.98667	3.245	0.82
7	59204001	59213000	2.81667	4.17556	4.34111	0.84
18	8295001	8302000	2.78	2.86143	4.26857	0.84
1	295780001	295786000	3.86	4.36167	5.53	0.86
2	159338001	159344000	3.175	4.84167	3.61	0.86
5	63792001	63808000	8.27437	8.52188	9.87562	0.86
2	10103001	10110000	6.26714	5.46857	4.50143	0.88
6	55837001	55851000	5.70286	6.64286	4.86786	0.89
14	25336001	25343000	1.72857	3.45714	2.99429	0.89
2	160863001	160869000	3.42	3.26167	1.79333	0.9
9	5512001	5519000	3.09	3.08714	4.64429	0.9
9	30837001	30843000	3.43	2.94333	4.7	0.91
2	23636001	23645000	1.75111	1.9	3.42778	0.93
2	63669001	63679000	4.168	4.514	5.92	0.93
4	105119001	105126000	1.72143	3.29714	3.35571	0.93
7	102993001	103007000	1.91714	2.02786	3.61214	0.95
1	296217001	296224000	7.56143	7.89857	9.39571	0.98
2	8545001	8554000	10.6311	9.11222	10.9378	0.98
7	26045001	26057000	13.5	11.695	11.8375	1
13	172583001	172590000	8.78	6.97714	7.13714	1
7	122951001	122957000	2.70667	4.67333	4.155	1.02
7	122997001	123006000	2.91333	4.94333	4.22111	1.03
2	63889001	63901000	3.99333	3.83083	5.71083	1.04
12	21713001	21719000	2.54	4.44667	4.21	1.04
7	123012001	123029000	2.14235	3.97706	3.98765	1.06
4	50001	76000	4.17731	6.12192	6.01385	1.09
4	108933001	108940000	3.25714	5.45429	4.54143	1.1
18	44717001	44723000	2.36333	4.56333	3.31167	1.1
7	23476001	23482000	3.18833	5.05833	3.10167	1.11
7	26013001	26019000	6.97833	8.86	6.82667	1.13
7	26269001	26275000	6.97	8.87167	6.79167	1.15
12	25381001	25388000	1.31286	3.56	3.07286	1.18
14	23774001	23788000	1.63786	3.76214	3.58786	1.18
7	24653001	24660000	2.26143	4.62857	3.17286	1.19
7	24713001	24725000	3.56	5.86833	4.22083	1.19
2	14738001	14746000	5.78625	5.2925	7.605	1.22
8	1528001	1534000	2.58	3.91333	5.045	1.23
9	170001	181000	10.0418	10.2627	12.2764	1.23
10	605001	612000	4.32	4.91286	6.79857	1.29
15	146849001	146855000	0.568333	3.15	2.50667	1.34
7	122932001	122941000	2.53889	5.23333	4.03889	1.35
9	5203001	5228000	3.6364	6.0192	3.7016	1.36
14	23814001	23820000	1.43667	4.12	3.77833	1.46
6	43635001	43645000	1.722	4.572	3.805	1.47
7	123094001	123108000	2.58857	5.53143	4.36071	1.48
5	18107001	18114000	1.83	4.62143	4.14571	1.49
2	159049001	159068000	2.24105	3.19947	5.18421	1.5
7	22200001	22206000	6.68667	8.58667	9.64167	1.5
2	68087001	68095000	7.03125	4.0125	5.8475	1.52
6	151992001	152005000	9.46846	12.2246	9.70154	1.53
6	43696001	43704000	1.6	4.24875	4.4525	1.59
2	159166001	159177000	2.60727	3.70091	5.83182	1.64
14	149173001	149179000	2.005	4.60167	5.08167	1.66
2	63623001	63630000	0.118571	1.12857	3.42429	1.69
7	23554001	23563000	3.97778	7.10778	4.43889	1.69
1	224453001	224459000	5.755	9.24167	7.55333	1.74
2	63465001	63472000	0.11	1.12286	3.5	1.74
2	149177001	149185000	3.0425	6.525	5.0175	1.75
15	35914001	35920000	4.575	8.015	6.825	1.75
2	67904001	67912000	7.7275	4.1375	6.28	1.81
8	70906001	70912000	6.43167	5.92667	2.75833	1.99
7	122961001	122972000	1.99091	5.83545	4.95818	2.01
2	149220001	149229000	2.23667	6.26	3.62333	2.04
9	146735001	146741000	1.93	5.37167	5.66167	2.08
13	34206001	34213000	1.66	5.28571	5.63857	2.2
9	146810001	146816000	5.49167	7.98667	10.0283	2.27
6	53899001	53909000	1.393	5.79	5.263	2.4
6	53576001	53586000	1.323	5.896	5.24	2.47
15	43381001	43389000	3.60125	9.75125	9.12125	3.38
8	70696001	70705000	6.39	4.29889	11.5022	3.71
8	70755001	70763000	7.31125	5.15625	12.7325	3.9
2	14991001	14999000	4.54125	3.5675	11.3663	4.25
6	16953001	16961000	4.7125	14.7663	5.38625	5.62
1	284446001	284464000	7.67944	14.0689	1.89111	6.09
13	204793001	204800000	15.2014	20.6029	34.0257	9.69
6	150985001	150991000	0.563333	1.07333	42.2233	23.91
5	75018001	75024000	64.3067	130.503	120.53	35.69
1	133807001	133819000	1.28417	2.54833	85.2	48.09

## Sheet: C
Additional file 6: Table S4C: List of genes in uniquely ascertained CNVRs in Sus scrofa lineage.
Chr	CNVR Start Pos	CNVR Stop Pos	Chr	Gene Start Pos	Gene Stop Pos	Ensembl ID	Gene symbol
7	24653001	24660000	7	24656117	24659039	ENSSSCG00000001228	PG3I
7	26013001	26019000	7	26018069	26018992	ENSSSCG00000001297	OR2W1
7	26269001	26275000	7	26269415	26270275	ENSSSCG00000025314	OR2W1
7	122932001	122941000	7	122936827	122938459	ENSSSCG00000002482	SERPINA3
7	122997001	123006000	7	123001101	123002459	ENSSSCG00000002484	SERPINA3
7	123094001	123108000	7	123094888	123101407	ENSSSCG00000002486	SERPINA3-1
7	122961001	122972000	7	122961691	122969858	ENSSSCG00000030371	SERPINA3
6	43635001	43645000	6	43638682	43645086	ENSSSCG00000002977	SPMI
6	43696001	43704000	6	43695821	43701169	ENSSSCG00000021947	AQN1_PIG
6	55837001	55851000	6	55845854	55849680	ENSSSCG00000003321	ZSCAN5B
1	284446001	284464000	1	284447110	284451960	ENSSSCG00000005474	SAL1
4	105119001	105126000	4	105123735	105125331	ENSSSCG00000006592	S100A7L2
14	54442001	54450000	14	54444011	54445105	ENSSSCG00000010112	TSSK1B
14	54442001	54450000	14	54449144	54450220	ENSSSCG00000010113	TSSK2
14	153443001	153450000	14	153446273	153447226	ENSSSCG00000010783	OR13G1
2	10103001	10110000	2	10108165	10109948	ENSSSCG00000013095	PGA3
2	63889001	63901000	2	63892054	63892986	ENSSSCG00000013798	OR7A17
2	63623001	63630000	2	63625485	63626420	ENSSSCG00000013800	OR7A10
2	63669001	63679000	2	63675490	63676404	ENSSSCG00000026676	OR7A17
2	63465001	63472000	2	63467440	63469594	ENSSSCG00000028596	OR7A17
2	149220001	149229000	2	149220768	149223197	ENSSSCG00000014386	PCDHGA7
2	158609001	158617000	2	158613163	158614101	ENSSSCG00000014455	OR5D13
2	159049001	159068000	2	159050504	159051451	ENSSSCG00000021052	OR8J3
2	159049001	159068000	2	159063147	159064091	ENSSSCG00000023979	OR8J3
2	159166001	159177000	2	159169767	159170711	ENSSSCG00000024607	OR8J3
2	159338001	159344000	2	159341375	159342322	ENSSSCG00000026411	OR5M10
9	3490001	3499000	9	3489909	3491393	ENSSSCG00000014612	OR2AG1
9	5203001	5228000	9	5203830	5204789	ENSSSCG00000027566	OR51G2
9	5203001	5228000	9	5209262	5210203	ENSSSCG00000014693	OR52D1
7	59204001	59213000	7	59210448	59211359	ENSSSCG00000023021	MYADM
2	149177001	149185000	2	149177256	149179733	ENSSSCG00000027452	PCDHGA2
2	9944001	9956000	2	9944381	9953117	ENSSSCG00000023987	PGA3
1	296217001	296224000	1	296217571	296218503	ENSSSCG00000024501	OR1J4
2	149177001	149185000	2	149182355	149184415	ENSSSCG00000025220	PCDHGA3
2	160863001	160869000	2	160868005	160868937	ENSSSCG00000025236	OR2M3
7	23554001	23563000	7	23555120	23556049	ENSSSCG00000025476	OR2G6
13	34206001	34213000	13	34208689	34210393	ENSSSCG00000021877	PMAP23
7	26045001	26057000	7	26050525	26051591	ENSSSCG00000021066	OR2B3
2	63465001	63472000	2	63467463	63469594	ENSSSCG00000028596	OR7A17
6	53899001	53909000	6	53902965	53908744	ENSSSCG00000029231	LILRB3
12	25381001	25388000	12	25384751	25385629	ENSSSCG00000026701	PHOSPHO1
18	8295001	8302000	18	8297298	8298242	ENSSSCG00000027039	OR9A4
6	151992001	152005000	6	151996428	151997949	ENSSSCG00000023702	CYP4X1
2	8545001	8554000	2	8544927	8553182	ENSSSCG00000027969	AHNAK
2	149220001	149229000	2	149225821	149228716	ENSSSCG00000024762	PCDHGB4
5	18107001	18114000	5	18107466	18114211	ENSSSCG00000022657	KRT81
7	79789001	79795000	7	79789592	79792159	ENSSSCG00000024003	CTSG
7	80051001	80059000	7	80053751	80058487	ENSSSCG00000028443	CMA1

## Sheet: D
Additional file 6: Table S4D: CNVRs in Sus-ISEA lineage.
Chr	StPos	EndPos	Sbar	Sceb	Scel	Sver	SD
9	5399001	5407000	2.675	1.62875	2.935	3.22875	0.7
14	126682001	126691000	2.37222	2.45667	2.59556	3.86111	0.7
14	128193001	128199000	2.275	2.30333	2.56333	3.755	0.7
2	160238001	160245000	4.85714	3.78714	5.48714	4.97571	0.71
5	21537001	21548000	2.82182	2.55455	3.94455	2.36	0.71
7	84494001	84501000	3.88857	4.14143	4.05571	2.62429	0.71
14	126536001	126545000	2.38111	2.45667	2.59111	3.88556	0.71
7	132843001	132849000	4.02333	4.24667	4.13	2.71167	0.72
5	81871001	81877000	3.42167	5.16333	4.42	3.99	0.73
7	85903001	85911000	4.865	3.67125	4.5175	3.30375	0.73
12	4699001	4706000	3.42857	3.06857	4.71	3.32286	0.73
13	171981001	172000000	6.50789	5.59158	4.72474	5.44053	0.73
7	84326001	84337000	5.24273	5.33818	5.04636	3.74545	0.74
3	45280001	45286000	6.12333	7.17167	5.45333	5.75	0.75
3	41631001	41640000	2.86889	2.16778	1.02	1.91556	0.76
5	18200001	18207000	8.05143	9.13286	9.89857	9.12429	0.76
6	152041001	152048000	24.4843	25.0743	23.5057	25.1514	0.76
7	132792001	132800000	5.42875	5.545	5.465	3.94875	0.77
13	170612001	170621000	3.67889	4.97444	3.62778	5.00111	0.77
2	14816001	14822000	4.87833	4.61	6.34667	5	0.78
13	170930001	170941000	5.51909	7.11	5.79545	6.83818	0.78
1	311899001	311906000	2.95429	3.90143	4.23857	4.85143	0.79
2	61464001	61471000	6.38714	4.92714	4.66143	4.86143	0.79
6	155673001	155679000	3.66833	5.36333	3.79667	3.915	0.79
7	59268001	59274000	3.1	3.325	4.42833	2.53833	0.79
7	85927001	85935000	7.3925	7.1925	7.2575	5.70625	0.79
7	133448001	133456000	6.36375	6.23375	6.0675	4.655	0.79
13	170955001	170962000	4.30857	5.38571	3.95571	5.57	0.79
17	14334001	14363000	8.83276	9.15793	7.80621	9.67586	0.79
6	53301001	53307000	6.89667	5.63333	7.525	6.94667	0.8
6	155759001	155765000	3.62333	5.34667	3.75	3.895	0.8
7	84082001	84102000	6.256	6.291	6.3105	4.681	0.8
7	84273001	84280000	6.23	6.18429	6.07143	4.57143	0.8
7	85277001	85286000	6.41444	5.99444	6.24111	4.65	0.8
7	85338001	85344000	5.9	6.57667	6.38333	4.78667	0.8
2	158673001	158683000	3.283	3.304	4.832	3.084	0.81
7	29093001	29099000	4.07333	5.15167	3.185	4.36	0.81
7	84258001	84267000	5.22667	5.24222	5.17556	3.59222	0.81
7	85106001	85123000	6.03824	6.22647	5.92706	4.45882	0.81
13	170626001	170632000	3.13333	4.44667	2.83333	4.29333	0.81
1	312582001	312589000	4.12714	4.39286	4.55857	2.76714	0.82
2	14535001	14541000	4.845	3.52	4.78	3.285	0.82
2	14661001	14673000	7.47917	5.81667	6.70333	7.59167	0.82
2	68050001	68056000	4.29333	5.17667	5.985	4.27333	0.82
7	26532001	26543000	10.6573	12.34	12.4536	11.7164	0.82
7	84035001	84042000	5.73714	5.80857	5.13429	4.03571	0.82
9	5179001	5201000	4.41409	4.12136	4.16091	2.61318	0.82
2	149246001	149263000	6.49706	5.64353	4.49	5.32	0.83
1	224567001	224573000	4.835	5.39333	5.10667	3.48667	0.84
3	47875001	47890000	4.344	6.104	4.476	5.50467	0.84
7	84059001	84065000	7.3	7.57167	6.995	5.68667	0.84
11	71609001	71620000	5.64636	4.09545	4.86818	3.77364	0.84
2	14196001	14202000	4.97667	3.585	4.91667	3.385	0.85
7	28211001	28217000	2.03	4.065	2.66833	2.82833	0.85
8	71110001	71116000	7.65333	8.53833	8.31167	6.65167	0.85
11	71820001	71837000	5.08294	3.64471	3.81118	3.07294	0.85
1	312438001	312452000	6.51	4.88429	4.82929	4.66571	0.86
1	312808001	312839000	6.54742	4.83226	4.97161	4.69452	0.86
2	160427001	160438000	7.98909	5.92727	7.30545	7.26182	0.86
17	67532001	67543000	9.60545	7.79091	9.62545	8.88636	0.86
2	14825001	14835000	4.332	4.258	6.053	4.38	0.87
2	160247001	160253000	5.16	3.62333	5.605	5.155	0.87
6	61001	82000	9.5219	9.5781	8.84476	7.70857	0.87
6	152103001	152113000	20.108	21.605	19.603	20.837	0.87
7	26219001	26230000	14.9164	14.3845	13.1573	15.0873	0.87
7	133509001	133530000	6.49667	6.72429	6.46381	4.83667	0.87
9	11128001	11135000	4.04	4.61286	6.07571	5.18143	0.87
4	126669001	126685000	8.38313	10.1231	8.61688	8.17938	0.88
6	39526001	39533000	6.72143	5.53857	5.67857	4.56	0.88
7	29111001	29119000	3.395	4.5725	2.44375	3.76625	0.88
1	275669001	275679000	2.992	3.041	2.893	4.746	0.89
5	21517001	21531000	5.58357	3.62643	5.30429	4.44929	0.89
7	25990001	25998000	5.18375	4.6975	3.1025	4.24	0.89
7	84290001	84304000	6.24571	6.31857	5.71571	4.38714	0.89
7	84643001	84658000	5.91333	5.97667	5.50333	4.07133	0.89
7	131537001	131549000	5.55	4.70417	5.62417	3.71667	0.89
7	133460001	133479000	6.91947	7.10316	7.06737	5.25684	0.89
9	146745001	146754000	3.40667	1.93778	3.96111	2.61222	0.89
2	158632001	158665000	3.69364	3.79667	4.91242	5.54788	0.9
6	152197001	152204000	22.0214	20.97	21.7086	23.1386	0.9
7	83946001	83955000	5.13889	5.99222	5.91667	4.04667	0.9
7	84722001	84731000	5.58111	5.66	5.18	3.72222	0.9
13	170768001	170778000	7.942	9.526	8.041	9.562	0.9
1	225007001	225027000	5.6705	5.6705	5.905	3.942	0.91
4	126306001	126323000	8.68647	10.5429	8.93765	8.60471	0.91
6	152133001	152140000	25.1729	25.2486	23.4271	25.2986	0.91
7	84627001	84633000	6.47	6.35333	6.35167	4.56667	0.91
1	196372001	196378000	35.7683	36.8183	35.2133	34.6583	0.92
2	13112001	13119000	6.40429	5.91857	6.26286	4.40571	0.92
7	26290001	26299000	5.39	4.54778	3.15778	4.37444	0.92
2	11748001	11762000	8.99429	7.50357	8.23286	9.64786	0.93
2	159408001	159426000	5.18111	5.81056	7.17056	6.91389	0.93
2	162093001	162101000	5.39125	6.11375	3.89875	4.84125	0.93
4	126490001	126504000	8.03714	9.985	8.45	8.02929	0.93
7	85672001	85680000	7.7075	7.875	7.61	5.875	0.93
7	132977001	132984000	5.52143	5.42	5.34	3.58	0.93
16	42878001	42884000	5.13833	3.22167	5.23333	4.48167	0.93
5	21683001	21696000	5.88692	3.81077	5.55	4.62231	0.94
13	34137001	34143000	8.975	8.39333	10.61	9.21167	0.94
1	118627001	118634000	2.07143	3.95857	1.99286	2.15286	0.95
2	14675001	14681000	5.63167	4.06	4.24	5.92833	0.95
2	159180001	159188000	2.07375	1.89375	3.99	2.8	0.95
2	161117001	161123000	3.34833	1.67667	3.4	1.77833	0.95
7	24682001	24690000	5.635	6.13875	4.1375	4.45	0.95
7	25969001	25986000	7.31118	7.50706	5.43118	7.07706	0.95
7	26301001	26309000	5.22	4.4525	2.9625	4.485	0.95
7	83967001	83977000	6.612	6.948	7.325	5.151	0.95
7	84132001	84139000	5.67714	6.04143	5.40714	3.89143	0.95
7	134262001	134268000	5.07833	4.59	5.33	3.20167	0.95
7	84816001	84824000	6.4775	6.265	6.37125	4.46875	0.96
7	132950001	132966000	4.14938	4.1675	4.005	2.19375	0.96
4	111425001	111445000	3.8245	2.0355	4.276	3.2165	0.97
6	151935001	151941000	15.9317	16.41	14.24	15.0133	0.97
11	71580001	71587000	5.78	3.73143	4.63286	3.73286	0.97
12	709001	723000	6.26	6.46	5.63	4.31429	0.97
7	79841001	79847000	3.80667	1.99333	2.68667	1.55667	0.98
7	83903001	83910000	7.32429	8.01143	7.01143	5.66857	0.98
7	85954001	85962000	7.935	8.13	7.75375	6.01375	0.98
10	23494001	23500000	4.21333	3.62667	5.09	2.76333	0.98
4	111410001	111421000	3.95545	2.02182	4.13727	2.87364	0.99
6	152185001	152192000	21.1443	19.8443	18.7629	19.5986	0.99
7	84074001	84080000	6.725	7.06667	6.84333	4.91167	0.99
8	70583001	70589000	7.77667	8.37667	6.10667	7.90833	0.99
11	71079001	71107000	5.6875	3.96321	4.30679	3.33536	0.99
15	35832001	35841000	7.11667	4.92667	5.28	5.30333	0.99
2	14716001	14726000	7.946	9.813	9.3	7.777	1
7	28112001	28119000	2.15286	4.42143	2.49714	3.05571	1
7	131679001	131697000	5.64833	4.83333	5.81111	3.62778	1
7	134294001	134304000	5.207	4.548	4.956	2.975	1
9	4259001	4268000	15.5956	15.07	14.9078	13.2811	1
2	148424001	148433000	6.16889	5.16444	4.04667	6.16444	1.01
2	149265001	149271000	7.86667	6.75667	5.43667	6.355	1.01
4	111394001	111408000	3.97643	1.91929	4.09286	3.08786	1.01
4	126526001	126545000	8.60895	10.6995	9.06842	8.54105	1.01
9	56670001	56676000	5.36333	3.395	3.29833	3.36167	1.01
2	63282001	63289000	4.04714	4.43286	4.25286	2.23286	1.02
2	64088001	64098000	4.051	4.616	4.287	2.327	1.02
6	38001	59000	10.241	8.75	7.76762	8.71286	1.02
7	27922001	27928000	9.00167	9.55333	7.24333	8.095	1.02
7	133058001	133067000	5.39556	5.34444	5.10111	3.25778	1.02
2	63355001	63362000	3.09857	3.93571	5.57429	4.11857	1.03
3	7419001	7427000	4.85875	2.42	3.18125	3.8	1.03
7	26026001	26034000	3.825	4.90125	5.01125	2.82375	1.03
7	83853001	83863000	6.769	6.908	7.538	5.117	1.03
7	85253001	85260000	5.82286	6.30286	6.39857	4.18286	1.03
7	132939001	132948000	5.47778	5.36222	5.12778	3.27778	1.03
11	71120001	71140000	5.401	3.1205	4.2645	3.362	1.03
1	311812001	311820000	2.48875	2.77625	1.385	3.90625	1.04
3	45347001	45353000	7.005	8.69	6.51667	6.48	1.04
5	21481001	21488000	6.47286	3.95429	5.50429	5.25857	1.04
7	133532001	133550000	5.86278	6.13833	6.38611	4.08444	1.04
10	23584001	23595000	5.61727	5.47182	6.72636	4.18364	1.04
1	225194001	225201000	7.84143	8.33	8.08	6.03	1.05
5	3989001	3997000	3.95875	1.765	1.8	2.03375	1.05
7	133481001	133500000	6.52842	6.73947	6.70842	4.56632	1.05
14	120821001	120827000	4.195	5.30167	4.775	2.86333	1.05
4	97620001	97626000	6.355	6.66667	5.64167	4.28333	1.06
7	79828001	79837000	4.52778	2.34333	2.95111	2.22444	1.06
7	133428001	133438000	6.972	7.301	6.899	4.974	1.06
9	146818001	146825000	5.90143	7.94429	7.59	6.00571	1.06
1	312026001	312034000	2.4075	2.78	1.365	3.96	1.07
1	312384001	312392000	7.29375	5.10125	5.9175	4.955	1.07
2	11986001	12005000	4.11842	6.35947	6.05579	4.68842	1.07
3	45364001	45371000	6.49143	8.08571	5.67286	5.97286	1.07
1	312734001	312743000	8.69333	6.23444	7.81889	6.84444	1.08
7	132856001	132866000	5.81	5.923	5.774	3.679	1.08
2	13173001	13181000	6.17	7.45	7.18125	5.0425	1.09
7	26254001	26263000	3.95778	5.12889	5.14333	2.87111	1.09
7	131933001	131943000	7.263	7.386	7.288	5.128	1.09
9	56653001	56660000	4.38714	2.26429	2.17857	2.17286	1.09
10	23609001	23615000	3.54833	4.34833	4.97833	2.45667	1.09
1	224816001	224822000	9.98	10.1967	10.8083	8.24667	1.1
1	312396001	312402000	8.67333	6.38833	6.69333	6.37833	1.1
12	26740001	26747000	5.62714	3.96571	2.97429	3.96857	1.1
16	86104001	86110000	10.0983	8.09	10.0233	8.21833	1.1
1	224744001	224769000	6.8592	6.9816	7.3808	4.8908	1.11
1	296297001	296304000	5.93571	4.24714	4.41857	3.24429	1.11
7	133012001	133022000	6.01	6.183	5.954	3.838	1.11
1	224549001	224555000	10.7067	10.7633	11.215	8.69667	1.12
1	295964001	295971000	6.19571	5.06286	5.1	3.46429	1.12
2	13152001	13162000	6.698	6.956	7.335	4.814	1.12
2	14305001	14312000	6.96714	4.39714	6.48286	6.11857	1.12
4	126279001	126289000	10.528	12.762	10.939	10.282	1.12
5	3787001	3794000	3.86429	1.55857	1.60714	1.74571	1.12
1	313402001	313410000	1.38125	2.27875	0.91	3.485	1.13
9	6638001	6651000	16.1869	14.3008	16.1277	14.1154	1.13
10	515001	534000	4.70737	6.86737	6.26947	4.62684	1.13
8	70562001	70576000	8.475	9.43714	6.95786	9.32714	1.14
14	52252001	52289000	7.03135	7.62216	5.5373	8.17432	1.14
1	224523001	224544000	4.79714	5.96286	5.22524	3.23857	1.15
2	13085001	13091000	7.26833	7.175	6.63833	4.80333	1.15
5	105617001	105623000	2.81333	3.44667	0.796667	2.73333	1.15
7	25357001	25377000	9.0915	6.466	7.5115	6.924	1.15
9	6725001	6734000	15.7633	14.5989	17.3967	15.6889	1.15
7	83982001	83988000	7.25	7.02833	7.50833	4.96833	1.16
7	84523001	84533000	7.104	7.046	6.894	4.711	1.16
1	225104001	225129000	6.9712	7.084	7.3048	4.796	1.17
4	126553001	126564000	9.94545	12.3009	10.4609	9.72909	1.17
6	151925001	151932000	22.34	20.94	19.7471	20.02	1.17
7	84481001	84490000	6.18	6.29778	6.10889	3.86222	1.17
15	35845001	35852000	8.74714	6.31714	6.39143	6.49714	1.17
15	148003001	148011000	7.25	7.3625	4.91875	7.145	1.17
16	86456001	86480000	8.51417	7.54042	9.50667	6.81917	1.17
2	15470001	15481000	3.69273	3.31	5.49727	2.79273	1.18
4	126651001	126662000	10.1018	12.4091	10.4082	9.81	1.18
9	1683001	1693000	5.323	4.017	2.767	2.953	1.18
7	23652001	23662000	4.369	2.727	5.608	3.98	1.19
7	132656001	132663000	5.46429	3.59	5.06143	2.96286	1.19
9	146710001	146718000	6.56875	9.12375	8.7175	7.355	1.19
10	71828001	71840000	3.74583	3.89917	5.67833	2.84333	1.19
11	71625001	71644000	6.62947	4.44316	5.05158	3.85316	1.19
15	35891001	35897000	3.82167	3.71333	3.78167	1.38667	1.19
15	148112001	148122000	7.445	7.828	5.231	7.488	1.19
2	67854001	67862000	6.06375	3.48	3.91875	3.68	1.2
7	79994001	80002000	5.145	2.67875	2.73	2.84625	1.2
7	84023001	84031000	6.49	6.53625	6.03625	3.99375	1.2
7	84463001	84471000	8.14375	8.29	7.89	5.73375	1.2
2	14842001	14848000	8.47167	7.78167	10.6217	9.14667	1.21
7	79809001	79817000	5.20875	2.72875	2.79875	2.86125	1.21
7	133261001	133268000	7.05286	8.57286	6.74714	5.63714	1.21
7	133347001	133360000	6.65923	6.65615	7.30538	4.54	1.21
1	313249001	313255000	1.61333	2.47	1.12	3.89833	1.22
2	160392001	160416000	9.25458	7.1025	7.36125	9.4075	1.22
2	160640001	160686000	3.99239	2.77043	5.19283	2.55457	1.22
7	84692001	84704000	5.07833	4.80667	3.6925	2.3875	1.23
7	133031001	133039000	7.82125	7.91375	7.715	5.355	1.23
11	71685001	71691000	3.395	1.775	4.31	1.87833	1.23
1	312420001	312429000	7.76778	5.34333	5.66556	5.04	1.24
2	68639001	68647000	3.93	4.385	6.73875	4.77875	1.24
7	28092001	28109000	2.61176	5.55529	3.41706	3.94647	1.24
7	131911001	131929000	5.88222	6.13444	6.49444	3.745	1.24
14	99193001	99199000	4.84833	4.735	4.60333	2.25	1.24
7	23537001	23549000	4.385	2.5275	5.53917	3.88167	1.25
7	133339001	133345000	6.15167	7.07667	6.66667	4.245	1.25
18	7874001	7886000	4.5	1.60167	3.69167	2.75583	1.25
1	297136001	297152000	4.7575	2.56562	2.315	1.985	1.26
3	29677001	29686000	5.96556	4.43556	7.40444	6.64333	1.26
4	99642001	99657000	3.418	2.52333	5.21467	2.57733	1.26
4	99843001	99857000	3.58857	2.85571	5.42214	2.64571	1.26
7	23379001	23391000	4.745	2.83583	5.87667	4.2275	1.26
7	23780001	23788000	4.0425	2.24125	5.24	3.30875	1.26
14	120795001	120809000	4.99643	6.17429	5.90357	3.37786	1.26
16	86121001	86133000	9.34917	8.0075	9.43333	6.78417	1.26
7	24703001	24709000	5.24	6.11	3.28333	3.94333	1.27
7	83891001	83897000	8.65333	8.89167	8.605	6.185	1.27
12	26687001	26694000	5.51286	3.32571	2.60429	3.20857	1.27
14	120697001	120708000	5.46636	6.57727	6.44091	3.82182	1.27
7	132809001	132819000	7.409	7.209	7.263	4.736	1.28
7	132898001	132906000	8.1975	8.3625	8.2825	5.72875	1.28
10	23630001	23641000	3.96273	5.53455	5.41818	2.83727	1.28
11	71890001	71898000	4.81125	2.85375	5.47	3.09875	1.28
14	115921001	115930000	7.90222	7.14222	5.54222	5.21556	1.28
14	153692001	153707000	8.23467	7.836	7.604	5.358	1.29
7	133092001	133103000	5.04	4.68273	3.60909	2.13636	1.3
9	3718001	3726000	5.6825	7.3475	8.7525	7.94375	1.3
9	109817001	109829000	2.66083	4.75	5.25417	2.92167	1.3
15	148021001	148030000	6.24778	7.13444	4.22556	6.81444	1.31
1	296076001	296083000	6.92286	5.20429	5.68429	3.73714	1.32
6	152174001	152182000	19.5025	20.6175	17.475	18.7512	1.32
7	83868001	83874000	7.72	7.46	7.965	5.11167	1.32
14	153332001	153347000	8.49467	8.09733	7.84267	5.56933	1.32
2	13187001	13193000	6.365	7.21667	7.17	4.36833	1.33
14	116023001	116031000	8.29625	6.6375	5.325	5.66875	1.33
15	148298001	148304000	5.76333	6.60167	3.83	6.68667	1.33
1	225341001	225362000	7.97286	8.09952	8.6619	5.62905	1.34
7	26462001	26474000	20.2483	23.1933	20.5767	20.8008	1.34
7	85034001	85049000	6.51	5.84667	6.344	3.62267	1.34
13	171772001	171785000	7.39077	10.4608	9.07308	8.05769	1.34
5	3807001	3832000	4.632	2.0664	1.778	1.9692	1.35
6	27240001	27247000	5.76286	4.13429	4.56857	2.50143	1.35
15	157019001	157026000	3.86714	3.48286	3.83286	6.40429	1.35
5	21495001	21502000	7.48429	4.42857	5.82429	4.82143	1.36
5	66016001	66023000	7.07	6.79429	9.16714	5.95857	1.36
7	26571001	26580000	12.6044	12.5889	10.8411	14.1656	1.36
11	71148001	71157000	6.30444	3.32556	5.19222	3.79778	1.36
13	170642001	170649000	10.1543	12.9071	10.53	12.4014	1.36
13	171535001	171548000	7.37	10.4992	9.08	8.03538	1.36
14	99240001	99247000	4.11857	4.3	3.34143	1.32286	1.36
16	29273001	29284000	12.3745	12.3636	10.8709	9.53636	1.36
2	12061001	12071000	3.941	6.893	5.992	4.41	1.37
2	13207001	13216000	8.71778	8.88556	8.70889	6.02778	1.37
7	23566001	23575000	6.57667	3.34333	5.60889	5.60778	1.37
7	26477001	26483000	14.84	16.51	17.415	14.5333	1.37
12	26711001	26724000	6.48769	3.88308	3.35923	4.43923	1.37
1	224778001	224811000	6.22303	7.47758	6.89576	4.29576	1.38
2	13140001	13146000	7.83833	7.88167	8.37167	5.31167	1.38
2	14437001	14443000	6.53	9.365	6.74667	8.54167	1.38
7	84901001	84916000	6.728	6.036	6.53267	3.72733	1.38
9	56244001	56251000	7.93286	7.36143	4.79	6.38714	1.38
7	83821001	83828000	11.8771	12.1714	11.2714	9.1	1.39
14	153403001	153409000	13.525	12.2883	11.9667	10.1683	1.39
7	25551001	25561000	7.678	4.328	6.614	6.01	1.4
7	25748001	25757000	7.71333	4.36444	6.67222	6.02111	1.4
7	28188001	28197000	2.35444	5.59	2.98889	3.40889	1.4
10	595001	601000	3.87167	4.57833	6.42	3.17	1.4
2	160603001	160609000	3.39333	2.44833	4.82167	1.53167	1.41
3	6051001	6062000	5.07182	3.97818	5.71273	2.48545	1.41
7	83912001	83919000	9.23286	9.65	8.99	6.53143	1.41
9	69747001	69757000	4.666	7.236	7.93	6.808	1.41
4	105424001	105430000	9.61167	8.00167	10.7817	7.785	1.42
11	71873001	71879000	7.14833	4.35	5.03667	3.97	1.42
2	14751001	14758000	9.62714	6.74286	9.72143	7.98714	1.43
7	26610001	26616000	14.3333	15.87	16.895	13.765	1.43
7	84190001	84205000	7.01467	6.38467	6.924	3.97733	1.43
11	71737001	71744000	7.64857	5.18143	5.25857	4.30714	1.43
6	86001	96000	8.922	7.542	7.523	5.438	1.44
7	85086001	85100000	7.24643	7.72571	7.19643	4.55286	1.44
9	109878001	109884000	2.055	4.46833	4.82	2.27167	1.44
11	71485001	71502000	6.92412	4.35176	5.40471	3.59118	1.44
11	71852001	71860000	6.94875	4.1525	6.01375	3.97125	1.45
13	172003001	172009000	8.40333	6.085	5.07333	5.73167	1.45
15	156976001	156982000	4.10333	3.73833	4.08833	6.86833	1.46
1	296122001	296128000	5.06667	3.48667	4.90333	1.91	1.47
7	131586001	131596000	6.582	6.525	6.316	3.552	1.47
7	131791001	131801000	6.576	6.534	6.311	3.547	1.47
10	22265001	22277000	11.9858	13.1475	11.73	9.62417	1.47
2	81194001	81200000	3.6	6.68833	3.675	3.92167	1.48
5	21808001	21814000	7.925	4.51	6.02	5.17167	1.48
6	27340001	27358000	6.71222	5.83778	5.43056	3.24333	1.48
12	26542001	26559000	6.21	3.61235	2.78765	4.78471	1.49
1	296052001	296066000	7.39643	5.25857	5.40857	3.74857	1.5
2	81274001	81280000	3.47833	6.64333	3.665	3.85333	1.5
3	22332001	22338000	6.70167	8.69667	7.33333	5.07167	1.5
3	45319001	45327000	9.88	11.865	8.7275	8.6275	1.5
7	131809001	131822000	7.80154	8.24077	7.67077	4.95308	1.5
7	133366001	133373000	7.75571	7.87286	8.35	5.04286	1.5
9	56257001	56264000	8.42857	7.25143	4.83714	6.77571	1.5
12	20155001	20161000	4.30833	5.255	2.03667	2.54667	1.5
2	159388001	159406000	3.79111	4.68222	6.79111	6.75	1.51
7	85853001	85861000	10.975	10.5225	11.0325	7.8525	1.51
9	56135001	56143000	8.8875	7.7925	5.29625	7.1	1.51
7	133413001	133422000	7.89333	7.76222	7.54778	4.70556	1.52
9	119539001	119548000	4.34333	5.61111	4.17778	7.47111	1.52
2	10047001	10057000	8.701	11.738	9.716	8.289	1.54
3	6069001	6075000	5.25167	4.30333	6.64667	3.00667	1.54
6	27312001	27319000	6.25571	6.14	5.07	2.94143	1.54
7	25773001	25786000	6.67615	3.32077	5.80769	4.09308	1.54
7	131654001	131666000	7.69833	7.87167	8.14083	4.83583	1.54
7	133299001	133305000	8.43833	8.63	8.795	5.55833	1.54
1	225138001	225175000	6.38216	7.09622	7.05351	3.81622	1.55
10	23475001	23481000	4.24333	4.09167	6.36833	2.59333	1.55
2	14913001	14923000	7.959	6.417	8.842	5.359	1.56
14	52129001	52136000	8.28429	10.0786	6.71429	9.84	1.56
7	131571001	131577000	7.49667	7.24	7.105	4.16667	1.57
10	78614001	78621000	0.522857	3.15571	0.00714286	2.77286	1.58
11	71557001	71566000	6.91	4.35889	5.39333	3.19889	1.58
14	116201001	116207000	8.51833	7.67667	5.78167	5.11167	1.59
16	86485001	86494000	10.5578	8.18778	10.3	7.30889	1.59
1	225313001	225338000	6.1752	7.2456	6.8668	3.692	1.6
12	738001	797000	13.611	10.9605	10.1292	10.3832	1.6
7	22221001	22235000	6.75643	8.32714	7.87929	4.71786	1.61
9	119584001	119591000	3.08571	3.86571	3.32143	6.58571	1.61
11	70588001	70594000	5.46333	2.47333	4.76667	2.29	1.61
14	52400001	52406000	5.77667	4.145	5.66167	2.34	1.61
15	153987001	153993000	7.705	6.335	9.69167	6.19667	1.62
1	264485001	264491000	4.56833	6.71	8.16667	5.08667	1.63
6	27172001	27180000	7.43875	6.1875	6.185	3.575	1.63
6	52806001	52812000	6.02833	4.98667	8.81833	6.12	1.64
12	26640001	26648000	6.67125	3.6525	2.9675	5.02375	1.64
7	25953001	25959000	12.4917	8.59167	9.975	9.66833	1.65
7	84865001	84872000	10.7729	10.0057	10.4929	7.19	1.65
7	131478001	131484000	4.56167	3.25	5.08	1.375	1.65
14	8329001	8337000	6.93875	3.5825	3.33375	4.30125	1.65
5	66029001	66048000	8.94316	8.12211	10.6711	6.68842	1.66
6	27295001	27309000	7.1	5.76	5.955	3.17857	1.66
14	52200001	52208000	8.7125	10.6587	6.955	10.1412	1.66
14	153372001	153378000	13.7517	12.505	12.68	9.85333	1.66
4	105492001	105498000	4.54333	7.62833	4.11	6.58833	1.67
2	160519001	160539000	5.687	3.9725	7.633	4.2345	1.68
7	131840001	131848000	8.58375	8.8075	8.81125	5.3625	1.69
14	52111001	52121000	5.794	7.824	4.368	7.84	1.69
7	84172001	84188000	8.7675	8.53688	8.60375	5.23937	1.7
16	86346001	86353000	9.16143	6.87571	10.8457	7.99	1.7
2	160555001	160566000	5.66455	4.23545	7.96182	4.44455	1.71
7	85051001	85070000	8.74789	8.21158	8.52842	5.10474	1.71
11	71723001	71730000	8.54429	5.12143	5.98714	4.75714	1.71
5	22126001	22132000	8.945	4.97167	7.74167	6.36333	1.72
7	22455001	22475000	7.005	8.325	9.556	5.558	1.72
7	26598001	26607000	13.2722	15.3333	16.46	12.8122	1.72
10	23617001	23625000	5.11875	6.02875	7.0725	3.0175	1.72
7	26442001	26452000	15.844	19.168	15.342	17.431	1.73
16	29301001	29313000	8.68833	10.5733	6.34917	8.43583	1.73
16	86363001	86371000	11.2675	8.785	11.1913	7.84375	1.73
1	295728001	295735000	8.29714	6.12571	7.13	4.18	1.74
7	26144001	26152000	17.1525	19.2138	15.14	18.255	1.75
10	22249001	22261000	10.2283	13.9875	13.3725	11.3367	1.75
5	21109001	21118000	3.44889	6.56222	2.64	3.25556	1.76
7	133400001	133410000	6.196	5.873	4.971	2.32	1.76
11	71176001	71184000	7.8425	4.22125	5.7275	4.0575	1.76
13	171605001	171612000	9.60857	13.2314	12.0571	9.80286	1.76
13	171736001	171744000	6.75	10.3363	9.315	6.99625	1.76
14	116186001	116193000	6.97286	7.67429	4.54143	4.11714	1.76
16	86326001	86336000	9.54	6.079	9.732	7.383	1.76
1	264423001	264430000	7.73857	8.1	4.59857	8.44714	1.77
5	21337001	21367000	8.95033	5.088	6.152	5.34833	1.77
7	84918001	84930000	9.71	9.00917	9.84167	6.05417	1.77
7	132883001	132891000	10.9475	9.71875	10.4912	6.99375	1.77
7	133241001	133257000	8.03188	8.5575	7.86875	4.65187	1.77
9	121001	168000	13.0394	10.5479	8.86021	9.96574	1.77
12	18036001	18044000	6.05875	2.46625	4.01	6.16125	1.77
2	13531001	13537000	10.7583	6.95833	9.41	7.365	1.78
3	59616001	59625000	13.5244	13.8167	10.1344	11.2589	1.78
7	132710001	132718000	11.2425	9.905	10.6725	7.215	1.78
13	171375001	171389000	6.68214	10.3657	9.45714	7.125	1.78
2	62409001	62417000	8.24	6.17625	5.60625	3.8925	1.79
6	27362001	27372000	7.252	5.954	5.601	2.984	1.79
13	171641001	171655000	6.355	9.90143	9.10714	6.56929	1.79
15	153960001	153966000	9.85	8.635	12.2017	8.23	1.79
7	84943001	84950000	7.81286	7.55714	7.54	4.02	1.81
7	85013001	85019000	7.99	7.96667	7.495	4.23333	1.81
10	21919001	21925000	7.21667	5.84167	9.92	6.4	1.81
2	15592001	15605000	7.14538	4.13769	6.66846	3.47846	1.82
7	133218001	133227000	7.02111	7.26	6.89333	3.43556	1.82
10	76940001	76946000	8.73833	9.59333	5.77333	9.61667	1.82
14	153392001	153400000	11.7188	11.0675	10.43	7.5675	1.83
3	45264001	45273000	11.7133	14.5833	11.2144	10.3344	1.84
10	23775001	23782000	4.14429	6.65857	5.67143	2.44571	1.84
7	132630001	132640000	10.475	9.008	9.954	6.324	1.85
9	6715001	6721000	15.8917	13.8183	18.1833	16.9617	1.85
15	154346001	154352000	9.75833	8.34333	12.0533	7.98333	1.85
6	27323001	27329000	7.48833	6.49	6.06833	3.15667	1.86
14	153426001	153432000	14.6383	12.985	13.15	10.1917	1.86
1	296422001	296428000	8.63167	6.13833	5.99167	4.06833	1.87
6	44972001	44981000	6.80444	7.47111	9.39556	4.87222	1.87
7	22433001	22451000	7.15056	9.16167	9.15167	5.26444	1.87
3	22191001	22206000	9.67867	11.2267	12.122	7.82733	1.88
11	70646001	70664000	8.07722	5.70778	5.89778	3.47667	1.88
1	296262001	296268000	8.56167	6.03667	5.72167	3.96667	1.89
3	45164001	45172000	12.3663	14.615	10.6412	10.575	1.9
5	21947001	21954000	10.0357	5.51143	8.57857	7.55571	1.9
7	25392001	25400000	8.67875	4.07875	6.32	5.83875	1.9
3	142722001	142732000	10.244	5.611	8.495	8.223	1.91
2	29648001	29655000	6.75714	5.40571	9.33	5.09857	1.93
3	59758001	59765000	13.6957	14.2943	10.3129	11.1414	1.93
7	22334001	22342000	7.765	9.4325	10.3313	5.96625	1.93
7	25857001	25872000	13.4773	8.832	10.464	10.5373	1.93
7	26069001	26087000	10.0228	14.5439	11.0767	11.7828	1.93
10	476001	484000	5.5025	8.99875	8.2925	5.1825	1.93
3	45178001	45189000	12.39	14.9855	10.8082	10.95	1.94
6	52518001	52524000	4.87333	4.87667	7.195	2.435	1.94
2	14977001	14987000	8.058	5.075	7.518	3.936	1.96
3	22169001	22182000	9.15846	10.7077	11.6662	7.17769	1.96
11	71333001	71364000	7.80516	4.72161	5.72903	3.11742	1.96
3	59947001	59953000	14.85	15.85	11.975	12.0117	1.98
5	21615001	21624000	9.59778	5.73667	7.14222	5.12778	1.99
7	26560001	26566000	13.795	10.9983	10.435	14.4417	1.99
13	171669001	171675000	7.32833	11.155	10.4317	7.45833	1.99
5	21922001	21935000	9.97077	5.46462	7.37231	5.99692	2.01
3	21959001	21968000	6.02889	5.37556	7.70222	2.83333	2.02
6	52554001	52560000	5.20333	5.30333	7.71667	2.765	2.02
16	86156001	86167000	10.0918	6.94818	10.3873	6.54091	2.03
3	21983001	21996000	9.51692	11.2238	12.2554	7.6	2.04
7	131495001	131503000	7.45	6.05125	7.81625	3.325	2.04
1	315127001	315133000	6.19167	6.49	3.04667	2.58333	2.05
7	131455001	131463000	12.1562	10.8012	11.5788	7.57125	2.05
10	22335001	22350000	9.52133	13.4367	12.6347	9.52933	2.05
14	8179001	8185000	8.92333	4.79167	4.45167	5.60167	2.05
14	116128001	116134000	12.4967	10.8533	9.25	7.73667	2.05
16	86191001	86201000	11.046	7.824	11.213	7.361	2.05
5	22521001	22528000	9.49429	5.28571	8.42	5.69571	2.06
16	86415001	86422000	10.01	6.51857	10.6243	7.09429	2.06
3	45251001	45257000	12.4283	15.3617	11.035	10.9117	2.07
7	133202001	133208000	8.71167	8.47833	8.295	4.375	2.07
14	52225001	52231000	8.59167	10.97	6.335	10.3317	2.07
7	22523001	22530000	7.89	9.99857	10.1557	5.73714	2.08
7	26486001	26498000	11.4292	16.4783	14.4633	13.9467	2.08
11	71218001	71224000	8.97833	5.34	7.215	4.27833	2.08
2	15347001	15353000	7.17167	3.36667	6.13	2.87333	2.09
5	22018001	22025000	8.26714	4.87714	6.92	3.57	2.09
11	71842001	71850000	9.67625	5.735	6.50125	4.89875	2.09
16	86376001	86382000	7.535	6.51	10.9733	10.055	2.09
2	162451001	162457000	11.4367	7.34167	11.845	9.00167	2.12
1	264321001	264328000	7.82571	7.87	4.7	9.86286	2.13
2	15310001	15323000	8.31846	4.86462	7.77846	3.99385	2.13
7	22315001	22329000	8.28429	10.1236	11.2936	6.42429	2.13
9	5768001	5782000	0.958571	2.52286	2.20786	5.93929	2.13
1	295154001	295160000	8.59	5.98333	6.29833	3.34167	2.15
7	28354001	28362000	22.6025	20.9412	17.57	19.2487	2.17
10	21578001	21584000	12.265	11.8733	15.0067	9.71333	2.17
11	71066001	71076000	9.473	5.483	6.276	4.44	2.17
2	15549001	15556000	7.79	3.94	6.25857	3.00286	2.18
5	21372001	21379000	10.3329	5.96143	6.47571	5.62714	2.18
5	22140001	22168000	7.98321	4.25821	4.35286	2.88357	2.18
5	22484001	22514000	8.23967	4.734	5.03833	3.021	2.18
10	23354001	23377000	7.56652	2.2687	4.81304	5.43478	2.18
13	171401001	171407000	7.15	11.4583	10.6883	7.53833	2.18
11	70673001	70686000	8.50154	4.85308	5.59692	3.26538	2.19
11	70688001	70697000	8.78222	5.72444	5.86889	3.44222	2.19
10	23134001	23141000	3.75143	0.392857	5.49	1.99	2.2
11	70955001	70964000	9.28222	6.00778	6.85778	3.97222	2.2
11	71311001	71319000	9.22375	5.59375	6.545	3.93875	2.21
5	22423001	22448000	10.2116	5.556	7.2576	5.4576	2.22
10	23222001	23239000	3.98588	0.85	6.01	2.30059	2.22
2	15055001	15063000	9.19875	5.6525	8.4925	4.51125	2.24
7	25893001	25903000	14.989	9.686	11.196	11.471	2.24
16	29147001	29184000	9.45027	11.6795	6.23703	9.40973	2.24
2	15573001	15585000	9.15917	5.6625	9.19083	4.96833	2.25
7	82148001	82170000	2.99182	1.62727	6.48864	1.81409	2.25
10	23344001	23350000	3.89167	0.456667	5.665	2.12333	2.25
10	68278001	68293000	5.20667	8.00133	7.14733	2.934	2.25
11	70608001	70616000	9.50375	5.185	6.32375	4.385	2.25
11	71426001	71432000	10.4383	6.07833	8.13	5.48167	2.25
13	171454001	171460000	10.8333	15.5	15.1217	12.2767	2.25
13	171582001	171588000	12.8767	16.76	16.15	12.325	2.25
5	21390001	21397000	10.1643	4.98857	6.84	5.89857	2.26
11	70619001	70629000	8.253	4.161	5.951	3.081	2.26
6	52789001	52795000	8.465	9.065	12.8617	7.78167	2.27
7	26426001	26433000	23.9486	29.1357	25.0686	26.9271	2.27
14	7869001	7880000	9.80182	5.13455	4.90182	6.22455	2.27
16	86429001	86436000	8.57429	5.73571	11.0814	7.24	2.27
6	52839001	52851000	6.41583	5.15	10.4817	7.5975	2.28
7	131486001	131493000	9.37286	8.12	9.74714	4.73	2.28
8	78371001	78381000	8.034	12.097	6.861	8.149	2.28
10	68373001	68379000	5.34667	8.18667	7.29667	3.04333	2.28
10	68409001	68416000	5.09714	8.06571	7.15714	2.94429	2.28
13	171421001	171427000	11.465	14.76	15.1083	10.6	2.28
3	22008001	22014000	11.4217	12.315	14.3967	8.86	2.29
7	26186001	26194000	16.015	21.155	16.6438	17.8013	2.29
11	71664001	71670000	9.915	5.95333	8.1	4.74	2.29
1	296992001	296998000	8.14167	3.65167	3.56833	6.81	2.3
7	82850001	82860000	3.177	1.802	6.725	1.89	2.3
7	131603001	131610000	9.53143	8.21429	9.71571	4.75857	2.3
7	132588001	132599000	10.5273	9.57455	10.49	5.67364	2.3
5	21556001	21564000	9.895	5.47125	7.02125	4.66	2.31
6	52829001	52835000	6.83167	5.61167	11.0017	7.48667	2.31
1	296104001	296110000	9.34667	6.515	8.37167	4.05333	2.33
10	46625001	46636000	8.98	6.93818	12.0082	7.21273	2.33
11	71375001	71388000	9.74538	5.77	6.90462	4.23615	2.33
12	51249001	51255000	8.89	4.24333	4.85167	3.815	2.33
2	15286001	15303000	9.43824	5.75647	9.36882	5.00765	2.34
16	86234001	86242000	10.685	7.1325	11.685	7.24875	2.34
1	294808001	294817000	8.68667	4.46778	4.12778	7.97333	2.35
2	15612001	15618000	7.95667	3.645	6.67333	3.07333	2.35
7	25641001	25651000	11.752	6.372	9.79	7.777	2.35
7	82823001	82830000	3.27	2.00714	6.94571	1.94429	2.35
10	23106001	23131000	8.1044	2.5444	4.7252	6.2316	2.35
13	171812001	171819000	10.41	15.6043	14.4414	11.9671	2.35
14	8073001	8085000	10.08	5.29833	4.94333	6.37917	2.35
2	15030001	15037000	8.53143	5.15571	8.87714	4.20714	2.36
11	70779001	70786000	9.08	4.87429	6.86714	3.69429	2.36
2	62821001	62827000	9.045	6.29833	5.455	3.32333	2.37
5	21958001	21966000	12.9087	7.24	9.695	9.00375	2.37
10	68606001	68622000	5.7375	9.02625	7.03875	3.38687	2.37
12	18266001	18275000	7.66222	3.05667	5.02778	8.11111	2.37
5	21321001	21328000	10.77	5.43286	9.21429	6.88143	2.38
5	22003001	22016000	11.4808	6.69	8.92154	6.32692	2.38
2	29880001	29902000	7.13364	5.41955	10.6459	5.75773	2.39
2	11607001	11615000	20.9188	17.0338	16.6112	15.35	2.4
5	22326001	22333000	11.2571	6.37286	7.75143	5.97286	2.4
7	26167001	26176000	19.0011	22.7289	17.5111	21.6878	2.4
2	15329001	15335000	8.055	3.71167	6.66333	2.965	2.41
7	82127001	82134000	2.92143	1.65143	6.84143	1.87143	2.41
11	70905001	70912000	9.36714	5.44571	6.43	3.58857	2.41
17	14378001	14397000	13.1784	14.6121	11.7737	8.96737	2.41
6	52853001	52860000	6.64714	5.29429	10.9571	7.78	2.42
7	25457001	25466000	12.36	6.82444	10.4311	8.31222	2.42
5	21722001	21729000	10.3071	5.64	7.22571	4.80714	2.43
15	154247001	154254000	9.14429	7.81571	12.0914	6.40286	2.43
2	15143001	15151000	10.6763	6.30625	9.2975	5.52875	2.44
7	25764001	25770000	10.4967	4.86333	5.95833	7.40333	2.44
3	144365001	144375000	5.659	9.768	11.495	8.765	2.45
5	21774001	21787000	11.9008	6.84846	8.75154	6.57923	2.45
10	68348001	68362000	5.63357	9.14929	6.87786	3.28786	2.45
5	22472001	22479000	11.0486	6.27429	6.75857	5.63286	2.46
7	25509001	25523000	12.3429	6.54786	9.01857	8.005	2.46
2	68776001	68784000	7.1825	8.51375	12.4887	7.36375	2.47
12	26659001	26678000	8.77842	4.03	3.26947	6.20737	2.47
14	8107001	8122000	10.224	5.148	4.87	6.31667	2.47
9	56120001	56130000	16.175	13.323	10.591	11.344	2.49
12	18120001	18138000	9.59222	4.02	6.42722	8.66111	2.49
14	8091001	8098000	9.66143	5.03	4.03857	5.32714	2.49
2	11633001	11641000	19.3212	14.8062	14.7125	13.6925	2.51
2	15246001	15252000	9.76667	6.34333	10.83	5.735	2.51
2	15483001	15492000	9.87	7.85	12.1078	6.32778	2.51
5	22236001	22243000	11.6786	6.56143	7.87	6.16714	2.51
10	68301001	68319000	5.32667	8.65833	7.50111	2.98167	2.51
11	71046001	71056000	10.158	5.524	6.189	4.351	2.52
3	143152001	143159000	11.4514	7.40143	9.06	5.50286	2.53
12	17959001	17968000	7.92556	2.96889	5.07333	8.33778	2.53
3	59973001	59988000	15.9433	17.582	12.3507	12.7147	2.54
11	71322001	71331000	8.94222	4.47222	6.60667	3.14333	2.54
10	22817001	22823000	10.43	15.7667	14.2433	11.04	2.55
2	14763001	14776000	9.93462	6.35923	10.4285	5.28	2.56
7	25482001	25492000	12.338	6.482	10.042	7.873	2.56
10	68395001	68401000	5.55833	9.13833	7.33167	3.14833	2.56
12	18108001	18114000	8.32833	3.165	5.43167	8.61667	2.58
2	68512001	68519000	6.10143	7.04857	11.3957	5.80714	2.59
5	21404001	21411000	10.8829	5.46	7.37	5.32714	2.59
3	59645001	59672000	13.0515	15.7556	10.2167	10.4263	2.6
7	25706001	25720000	12.7486	6.60571	9.49143	8.265	2.6
5	21794001	21803000	12.2889	7.06111	9.71667	6.69778	2.61
7	82113001	82122000	3.44667	1.77667	7.47556	2.12889	2.61
11	70756001	70764000	10.27	5.42875	6.08375	4.28125	2.61
3	59739001	59756000	14.2729	16.2753	10.7888	11.0953	2.63
11	70804001	70812000	10.345	6.16375	7.6325	4.09375	2.63
5	21413001	21442000	11.8838	6.39172	8.31	6.17759	2.64
9	1913001	1924000	8.13909	4.79364	2.58364	2.52182	2.64
11	70966001	70975000	10.2	6.11	7.59111	3.92333	2.64
3	59929001	59943000	13.3936	15.9043	10.205	10.6714	2.65
5	22391001	22410000	12.9647	7.48947	9.51263	7.21842	2.65
7	25542001	25548000	14.68	8.41	11.7917	10.2967	2.65
2	62869001	62886000	10.6606	7.89353	9.30471	4.46941	2.66
4	99457001	99472000	8.77267	2.96067	5.192	3.318	2.66
5	22170001	22177000	8.67857	5.24	4.26429	2.31429	2.66
5	22568001	22576000	12.8325	6.65625	10.4238	8.3525	2.67
11	70980001	70991000	9.24727	5.19636	6.72455	2.88545	2.67
2	15121001	15128000	11.3586	6.42714	9.83857	5.78143	2.68
2	62954001	62965000	11.1009	6.34	7.95818	4.83455	2.68
3	144534001	144542000	10.2363	8.3225	11.1988	5.1225	2.68
2	15203001	15210000	11.8614	7.71429	11.46	6.47143	2.69
2	62344001	62352000	11.2125	6.50125	8.6975	5.03375	2.69
5	21447001	21460000	12.3869	6.91538	9.42923	6.58462	2.69
10	68329001	68337000	5.69	9.6275	7.47375	3.2375	2.71
11	70632001	70641000	9.25333	4.04444	6.63444	3.28556	2.71
1	314642001	314663000	15.2381	12.1776	15.6957	9.90476	2.72
2	62765001	62775000	11.334	6.532	8.013	4.949	2.72
7	82794001	82801000	3.76143	2.07	7.74429	1.88429	2.72
10	22889001	22896000	26.2986	31.97	28.58	26.1371	2.72
7	25666001	25678000	12.7408	6.54333	10.4375	8.02417	2.73
2	68709001	68716000	8.11286	9.97429	12.9657	6.59857	2.74
10	22794001	22807000	11.4669	17.1354	15.6515	12.1138	2.74
11	70825001	70845000	9.459	4.718	6.8235	3.1095	2.75
2	15134001	15140000	12.0533	7.21167	10.895	6.37667	2.76
2	62968001	62976000	11.1475	6.33875	8.11875	4.69375	2.76
10	23185001	23198000	11.5892	17.3031	15.8762	12.2992	2.76
10	68321001	68327000	6.07667	9.75333	8.56667	3.53667	2.76
11	70730001	70737000	11.0743	6.29	7.48714	4.54143	2.76
11	70814001	70823000	10.0233	5.46333	7.08667	3.50667	2.76
13	204734001	204743000	17.9822	18.7956	12.5867	16.2467	2.76
16	86313001	86320000	10.4229	6.65429	13.3286	9.29429	2.76
2	29631001	29642000	9.19273	7.19364	13.0582	7.18818	2.77
2	159025001	159031000	11.085	5.33833	7.09167	5.10833	2.77
10	22404001	22414000	12.221	17.835	16.569	12.799	2.77
10	23161001	23175000	11.935	17.8264	16.325	12.9807	2.77
15	154095001	154101000	9.84833	8.66167	13.65	7.18167	2.77
16	86139001	86146000	9.24143	8.2	13.9586	8.09429	2.77
3	59627001	59642000	15.812	17.0093	11.71	11.642	2.78
3	59956001	59971000	16.5447	17.596	12.2633	12.3327	2.79
15	154263001	154270000	10.4543	8.68571	13.6486	7.16571	2.79
2	15358001	15365000	9.81714	4.52857	7.94286	3.94143	2.8
10	68386001	68392000	5.81833	9.65	8.49833	3.39	2.8
12	17991001	18005000	10.4771	4.14643	7.20857	9.44714	2.8
5	21264001	21284000	11.644	5.04	9.8755	8.0755	2.82
5	22336001	22362000	12.54	6.21462	8.83846	7.00308	2.82
12	18281001	18295000	10.5936	4.24643	7.17571	9.56357	2.82
1	314302001	314308000	14.57	9.17833	12.0683	8.36333	2.84
5	21252001	21258000	10.8233	4.63	10.2267	7.41833	2.85
9	56145001	56156000	18.2791	16.1327	12.6055	12.4109	2.85
2	14942001	14948000	12.0383	7.20833	10.71	5.98167	2.86
5	22200001	22210000	8.902	5.243	5.42	1.91	2.86
7	25403001	25414000	13.3264	6.47182	9.71	8.68364	2.86
1	296925001	296931000	13.7433	10.6617	9.795	6.755	2.87
9	56297001	56322000	18.6664	16.2144	12.7204	12.8276	2.87
10	40284001	40295000	7.70455	5.48091	11.5509	11.0982	2.88
16	86394001	86401000	9.85	6.47857	13.2671	11.4457	2.88
1	314450001	314469000	16.1495	13.0337	17.0205	10.7332	2.89
7	25423001	25429000	13.7667	7.695	11.1833	7.95333	2.89
9	5550001	5574000	11.8908	12.5929	11.8463	6.34042	2.9
2	14729001	14736000	15.6629	21.0857	20.2129	15.6343	2.91
12	18244001	18259000	8.75933	2.86	5.566	8.978	2.91
3	100357001	100365000	11.0437	10.4575	14.765	7.675	2.92
5	21290001	21302000	12.8992	5.97333	10.755	9.14	2.92
7	82911001	82918000	3.84143	2.43	8.46143	2.14571	2.92
7	26524001	26530000	15.53	22.6017	18.0817	18.4467	2.93
9	56086001	56118000	19.7812	16.54	13.9478	13.3628	2.93
9	56340001	56352000	18.9475	15.7342	12.355	13.3467	2.93
2	158992001	159003000	11.0091	4.80727	7.07545	4.73545	2.94
2	62479001	62502000	12.0557	7.00043	8.91391	5.14739	2.95
10	22317001	22327000	13.081	19.268	17.941	14.184	2.96
10	40450001	40457000	7.88857	5.17429	11.6271	10.8971	2.96
2	62270001	62280000	12.526	9.649	10.605	5.485	2.97
16	86173001	86180000	10.2114	6.69429	13.6386	11.94	2.97
4	110403001	110409000	14.4533	10.4883	13.3867	7.855	2.98
10	23149001	23157000	23.4838	29.8338	26.0025	23.56	2.98
2	68723001	68732000	8.79111	9.60333	14.2511	7.33667	2.99
2	159100001	159148000	11.2815	5.14833	6.26833	4.845	2.99
7	28757001	28765000	12.72	7.3175	10.6137	6.21875	2.99
5	22189001	22197000	9.16	5.5525	4.02625	2.05875	3
10	21971001	21978000	10.6514	8.53	14.4743	7.77714	3
13	13073001	13080000	4.71857	1.31286	4.88	8.66429	3
12	35396001	35403000	10.16	4.06143	7.55571	3.89857	3.01
7	26506001	26515000	10.13	17.4433	14.0411	14.7322	3.02
1	92500001	92506000	2.50167	2.37167	4.17333	8.88333	3.05
1	295238001	295250000	8.65833	7.09667	7.68167	1.8525	3.05
16	86215001	86222000	9.62571	6.20286	13.4714	11.1757	3.05
1	4100001	4106000	14.195	7.14833	12.8467	11.7317	3.06
2	15368001	15407000	10.1923	4.35897	9.22487	4.55872	3.06
2	62754001	62760000	12.2667	6.95833	8.7	5.08333	3.06
10	40424001	40441000	8.67353	6.04765	11.9612	12.6347	3.06
7	82883001	82897000	3.91571	2.22286	8.69571	2.15643	3.08
3	143162001	143168000	14.9633	9.18333	12.5	8.24333	3.09
1	295162001	295168000	10.0083	7.90333	7.39833	2.665	3.1
1	295482001	295493000	11.0209	7.11818	7.55364	3.43455	3.1
2	62592001	62600000	11.0175	6.1875	6.99125	3.53875	3.1
3	142920001	142946000	13.6285	8.06385	10.9615	6.67808	3.1
11	71299001	71308000	12.5389	6.68333	8.05667	5.41444	3.1
2	72512001	72522000	6.162	13.69	10.649	10.988	3.12
2	68440001	68451000	19.3527	26.4209	20.8645	20.6736	3.13
5	24086001	24109000	7.23348	7.71913	8.1287	13.93	3.14
1	314289001	314298000	19.9711	20.4922	21.2022	14.3389	3.15
9	56281001	56295000	19.0993	16.8136	13.2743	12.3	3.15
10	22967001	22997000	11.6513	18.4913	12.834	12.2883	3.15
1	295365001	295372000	10.7343	8.60714	8.61286	3.32143	3.16
3	144349001	144355000	10.5883	14.655	17.9567	12.5067	3.16
6	52451001	52458000	10.3771	11.0929	16.4971	9.47	3.16
10	22533001	22542000	12.2756	18.6256	13.3444	11.71	3.16
15	154312001	154318000	10.0217	9.815	14.7067	7.09	3.16
2	15001001	15009000	11.59	7.045	11.2188	5.125	3.17
2	62892001	62900000	12.2437	7.7525	7.96875	4.52	3.17
3	100322001	100350000	8.86786	5.1925	12.2671	6.14571	3.17
5	21584001	21601000	14.1665	7.51588	10.81	7.56882	3.17
10	22873001	22880000	13.5557	20.4014	18.4914	14.8557	3.17
2	159071001	159082000	11.2018	4.16455	7.62818	4.95	3.18
5	21987001	21995000	14.1913	7.18375	10.3325	7.81	3.18
7	28684001	28690000	12.0567	6.33833	10.7367	5.645	3.18
5	21731001	21746000	13.2987	5.83533	9.59267	7.684	3.19
10	23015001	23022000	11.3343	16.89	12.2729	9.36429	3.19
1	311991001	311999000	1.4125	8.105	1.53	2.36625	3.2
2	159008001	159016000	11.4488	4.54375	6.86125	4.72	3.21
2	62777001	62785000	13.1575	7.7225	9.4275	5.525	3.22
5	21566001	21581000	13.2147	5.58533	9.566	7.79333	3.22
7	25531001	25538000	15.4943	7.82286	11.1086	10.0386	3.22
4	110422001	110428000	11.975	4.21	8.01167	6.77333	3.24
5	82497001	82505000	12.7112	19.0512	12.31	12.7212	3.24
9	56354001	56372000	20.6106	17.3967	13.5617	14.2428	3.24
10	22634001	22659000	11.782	18.6304	12.9132	11.9596	3.24
10	23203001	23220000	3.95235	5.76353	10.0794	2.66471	3.24
12	18230001	18239000	10.4578	3.79222	6.92444	10.5567	3.24
7	82272001	82289000	7.84824	5.16412	11.6235	4.42176	3.26
2	68756001	68762000	8.94667	10.5983	15.3383	7.98	3.27
5	22459001	22465000	14.6617	7.79	10.2617	7.65667	3.27
9	56171001	56183000	19.7883	17.3233	14.01	12.5183	3.27
2	62305001	62313000	12.2588	7.32375	7.81625	4.295	3.28
5	22371001	22386000	15.8507	8.98467	11.3633	8.81933	3.28
1	294989001	295005000	12.0412	7.65625	8.51687	4.02187	3.29
2	158912001	158918000	15.255	7.99333	10.955	8.62833	3.29
10	22460001	22477000	11.2541	18.1935	12.1371	11.5418	3.3
7	28604001	28610000	10.5567	11.31	17.0633	9.82667	3.31
10	23056001	23064000	12.3163	18.1675	13.7862	10.3513	3.32
1	314340001	314348000	13.2137	7.1925	11.3163	6.21625	3.33
7	82592001	82601000	4.40222	2.47556	9.49556	2.42222	3.33
10	22691001	22699000	12.1725	17.9488	13.31	10.0712	3.33
5	22069001	22090000	12.821	5.31905	7.75619	6.29381	3.34
9	4463001	4479000	6.16688	4.28	4.89812	11.6137	3.34
7	82734001	82743000	4.46111	2.53556	9.59667	2.46	3.35
2	62603001	62617000	12.0729	7.39571	7.13357	3.82214	3.39
2	63033001	63057000	13.0892	8.35125	8.63083	4.81375	3.39
11	70596001	70604000	13.02	6.1475	8.42375	5.50625	3.4
12	17941001	17951000	10.903	4.125	7.256	11.36	3.4
7	82609001	82615000	4.49	2.44	9.63833	2.40667	3.41
2	62990001	62996000	12.41	7.35833	8.59333	4.135	3.42
1	296282001	296289000	15.38	11.6729	10.8229	6.96143	3.45
2	68806001	68812000	9.62667	10.31	15.9	7.945	3.45
6	52482001	52493000	10.23	11.0364	16.7745	8.97909	3.45
7	82751001	82757000	4.52333	2.47	9.75333	2.405	3.45
13	204745001	204751000	20.405	21.025	13.4283	19.0317	3.46
2	68688001	68699000	9.44182	10.8945	16.1664	8.32364	3.47
10	22290001	22311000	18.16	26.0219	20.2533	19.34	3.49
14	126894001	126900000	16.6983	20.8817	12.3367	15.9717	3.5
1	314500001	314508000	13.9087	7.49875	11.7488	6.47	3.51
2	62730001	62740000	12.865	7.92	8.83	4.328	3.51
1	297167001	297174000	25.3771	27.4843	20.3686	20.6614	3.52
1	314692001	314700000	13.925	7.49375	11.7188	6.46125	3.52
11	70792001	70801000	13.7367	7.30889	8.28667	5.58333	3.52
2	62533001	62540000	13.0043	8.32	9.08286	4.39429	3.53
2	72560001	72573000	6.49385	14.7677	10.05	12.4385	3.53
5	22092001	22122000	13.946	5.64967	9.01233	7.64	3.54
12	17974001	17982000	10.6038	3.18875	7.03	10.6087	3.54
1	294844001	294852000	15.0162	9.09625	7.995	14.2037	3.55
2	62549001	62574000	13.39	8.4828	8.8784	4.7256	3.55
2	68319001	68342000	4.97522	4.5187	11.9048	4.97652	3.55
4	110329001	110336000	13.0014	4.47714	8.52714	7.30429	3.55
5	82485001	82492000	13.3657	20.0214	12.4729	12.9857	3.56
15	2651001	2658000	10.0957	12.8243	7.90714	16.15	3.56
5	82519001	82526000	14.9629	22.3414	15.1757	15.5171	3.57
16	39667001	39687000	16.385	8.187	14.8985	13.246	3.57
2	62636001	62652000	11.8631	7.96312	7.9625	3.10625	3.59
2	15019001	15025000	11.43	5.20167	10.6467	4.47667	3.61
4	105979001	105994000	22.8767	25.8433	30.4587	22.7153	3.62
2	62579001	62586000	13.45	8.41143	9.11429	4.59143	3.63
2	63018001	63025000	14.6943	9.81857	10.1414	5.80714	3.63
1	313105001	313111000	8.75167	5.46333	14.055	7.735	3.64
5	21755001	21769000	16.6007	9.09643	12.8121	8.89286	3.64
9	4453001	4461000	6.64875	4.6675	5.285	12.63	3.64
2	9828001	9841000	13.7846	19.8862	13.62	11.3723	3.65
2	158755001	158762000	11.6414	13.1043	13.9857	5.86286	3.65
2	15041001	15047000	12.7367	7.09	12.8517	5.93167	3.66
2	63098001	63105000	13.7829	8.21714	9.13143	4.88714	3.67
2	158845001	158884000	10.5985	12.1151	12.5008	4.59154	3.67
2	72531001	72537000	6.22	15.0217	11.63	12.2467	3.68
3	142967001	142974000	13.9671	7.85857	11.4729	5.70714	3.68
4	105436001	105470000	18.8374	12.3697	15.5032	10.4476	3.68
7	82258001	82268000	9.299	5.542	13.123	5.353	3.68
7	82246001	82252000	8.73833	7.80667	13.7783	4.91	3.69
5	22036001	22047000	14.2645	6.19455	9.88727	6.76182	3.7
7	82353001	82392000	9.64359	6.29231	13.7918	5.77821	3.7
1	297014001	297021000	16.5886	10.1143	8.63714	14.4986	3.71
3	22356001	22371000	9.14133	14.984	12.6087	6.57867	3.71
5	22054001	22061000	13.9614	5.94286	8.24143	6.28714	3.71
2	72483001	72489000	7.33833	15.955	10.575	13.56	3.73
16	39644001	39656000	9.88417	7.49083	9.37833	1.7425	3.73
7	82412001	82436000	9.87375	6.82042	14.0967	5.76792	3.74
2	63063001	63070000	13.9471	8.48143	9.36286	4.82286	3.75
10	23303001	23311000	24.1375	32.0888	28.3038	24.435	3.75
2	9861001	9871000	12.618	19.797	13.133	11.441	3.77
7	25728001	25734000	17.7217	8.66167	12.865	11.6483	3.77
2	62928001	62934000	14.9967	9.27667	10.64	5.83	3.79
3	45060001	45067000	17.3743	11.2429	20.3357	16.4886	3.79
7	26364001	26370000	13.2867	22.4867	18.3383	19.305	3.81
1	314911001	314921000	17.422	10.112	9.153	14.179	3.82
10	23381001	23391000	13.034	21.367	13.699	15.003	3.82
1	295272001	295280000	14.2837	10.2238	11.1225	5.04625	3.83
13	13050001	13066000	6.47	1.66938	6.28437	11.0981	3.85
13	147840001	147853000	7.11	11.8446	12.7069	4.61615	3.86
2	62323001	62332000	14.6144	8.95222	9.24	5.08889	3.91
7	82333001	82350000	9.19471	5.54706	13.76	5.40353	3.94
7	82439001	82456000	9.30882	5.55941	13.7918	5.45353	3.94
1	296945001	296952000	17.78	13.8771	11.9729	8.20857	3.98
2	78623001	78634000	23.4218	26.4627	18.3145	18.4245	3.99
3	144757001	144767000	8.758	14.389	18.524	13.914	4
6	52592001	52600000	8.95875	10.37	16.7838	7.8075	4.01
10	23316001	23324000	14.9225	22.2237	12.8675	16.7	4.01
13	13189001	13199000	7.034	1.642	6.546	11.477	4.02
4	105380001	105414000	19.5297	12.0441	15.7682	10.53	4.03
2	63086001	63093000	14.1714	8.50571	9.21714	4.30714	4.04
13	13325001	13333000	6.94625	1.76875	6.76875	11.6487	4.04
10	22900001	22913000	17.6092	26.2146	19.3808	17.8069	4.05
3	143580001	143586000	14.0467	6.54333	12.6767	6.24	4.06
7	25685001	25692000	16.9514	7.33143	12.4357	10.2	4.06
2	158983001	158989000	17.065	8.755	11.9133	8.17	4.07
13	13037001	13045000	6.60375	1.75875	6.25	11.72	4.07
1	294920001	294926000	18.535	10.865	9.86	15.615	4.08
5	21972001	21984000	14.7558	6.40833	9.71083	5.8475	4.09
1	296818001	296824000	13.9833	8.635	5.85833	4.825	4.1
2	62805001	62811000	15.625	9.665	10.7333	5.65	4.1
5	94478001	94492000	13.5714	10.8229	17.8571	19.9	4.1
10	21950001	21958000	13.0963	10.1713	19.4025	11.315	4.12
5	21908001	21919000	16.8736	7.31545	11.1373	9.24727	4.13
15	154025001	154032000	12.8786	12.2657	19.3957	9.63	4.15
1	297100001	297109000	18.5733	10.6389	9.68556	15.3389	4.16
13	13142001	13164000	7.205	1.88364	6.60409	12.1	4.18
2	62506001	62512000	16.4583	10.475	11.6967	6.27333	4.19
13	13218001	13235000	6.94235	1.91294	6.46294	12.1435	4.19
6	52501001	52508000	10.7529	12.03	18.0843	8.19143	4.2
7	82692001	82710000	7.92278	8.135	15.8278	6.57611	4.2
2	62795001	62802000	16.4229	10.2243	11.2829	6.19143	4.21
6	52543001	52551000	10.055	11.6062	18.3012	8.75625	4.24
1	314328001	314334000	15.8283	8.99333	12.4633	6.02	4.25
3	100371001	100378000	9.10429	15.75	13.06	6.11	4.25
3	29735001	29741000	14.215	10.7517	19.5483	19.4167	4.28
3	144717001	144730000	10.1223	12.6185	20.1854	15.0554	4.29
9	2155001	2163000	14.5988	7.77125	5.83375	5.20625	4.3
13	13285001	13298000	7.22462	1.90462	6.98231	12.4315	4.3
2	68629001	68635000	11.34	12.885	19.6433	9.88	4.32
2	68525001	68537000	6.84917	7.845	15.51	6.1925	4.33
2	68667001	68674000	10.9671	12.68	19.3129	9.50429	4.33
7	24343001	24357000	15.7271	26.2464	21.8579	20.6436	4.33
1	295458001	295466000	15.7213	10.8388	10.6337	5.0575	4.36
7	82550001	82568000	8.25889	8.50556	16.5072	6.92889	4.36
2	62515001	62521000	16.7133	10.515	11.5583	6.07667	4.37
3	42935001	42946000	20.2227	10.3027	18.2518	18.0036	4.38
13	147803001	147809000	7.36	13.0467	13.6833	4.60833	4.41
4	36001	43000	20.8571	13.0343	10.6671	13.3914	4.42
13	13166001	13182000	7.37	1.88375	6.985	12.7175	4.43
13	13304001	13315000	7.63727	1.98909	6.86182	12.81	4.43
13	204722001	204729000	24.7714	26.8114	16.6729	21.4514	4.43
1	296771001	296777000	14.4367	7.49333	5.39667	4.59833	4.47
1	295252001	295261000	15.1956	11.1156	11.4789	4.41222	4.49
13	13270001	13276000	7.79833	2.015	6.91167	12.975	4.49
13	13343001	13360000	7.39824	1.92824	7.09	12.9818	4.52
3	144737001	144745000	8.65625	14.61	19.5825	12.5175	4.55
3	144772001	144787000	13.134	16.59	24.152	17.8067	4.6
2	62621001	62633000	13.21	8.4025	9.26167	2.03333	4.63
13	13370001	13417000	7.71489	1.97553	7.30809	13.3136	4.63
2	29864001	29875000	13.0991	8.28636	19.0036	10.3091	4.66
7	82397001	82408000	12.05	8.21818	17.7545	7.19	4.78
2	67323001	67329000	8.57	10.5783	9.34667	19.015	4.83
5	94445001	94458000	12.5046	9.20077	20.0346	10.5377	4.84
7	82500001	82533000	10.6788	7.89394	16.847	5.55788	4.87
9	1801001	1809000	16.6913	10.59	6.29	6.4375	4.88
2	158974001	158980000	17.02	7.58833	11.9883	6.115	4.91
2	68461001	68469000	7.995	9.26875	17.79	7.05625	4.93
3	144424001	144437000	13.4069	11.5415	22.27	12.0808	5.02
2	68278001	68286000	7.89375	9.1875	17.9612	6.915	5.07
13	13424001	13431000	8.24429	2.06571	7.91143	14.5057	5.08
3	7002001	7011000	12.6711	9.11	12.6544	1.85889	5.09
2	158951001	158972000	19.35	7.18952	12.8295	10.7352	5.11
3	100390001	100401000	9.24909	18.6855	11.1773	6.82727	5.12
3	45014001	45031000	26.5535	15.3694	25.0165	19.5759	5.14
3	144410001	144422000	12.7542	12.6767	23.0617	12.7725	5.16
2	15409001	15415000	16.1617	5.83333	14.4567	7.03167	5.2
13	13442001	13448000	8.74333	2.05833	7.49333	14.7683	5.22
3	144391001	144404000	11.4162	9.47692	21.1269	11.0846	5.3
10	22216001	22225000	30.1689	28.3033	18.1078	24.4044	5.33
2	68035001	68042000	12.8871	15.6286	23.0771	10.7243	5.39
13	13486001	13492000	8.925	2.11	7.70333	15.2833	5.41
12	50915001	50923000	15.385	6.13625	17.395	8.36625	5.42
2	15174001	15198000	18.5996	8.63167	15.5237	7.12875	5.48
9	2038001	2045000	17.3914	9.67143	5.58714	5.86429	5.5
5	94469001	94475000	17.2117	13.4133	23.3617	25.44	5.54
9	2179001	2187000	17.9925	9.6625	6.31875	6.18875	5.54
3	143342001	143350000	21.4213	13.3413	22.9025	11.9537	5.56
2	68184001	68193000	12.0333	14.8933	22.6622	9.91556	5.58
12	50880001	50889000	12.9011	5.72111	18.3222	7.93444	5.61
15	154320001	154327000	9.87286	11.9043	19.2329	5.85286	5.61
9	101336001	101345000	145.906	142.932	149.599	155.981	5.62
10	22279001	22285000	39.0617	32.1983	25.35	30.5817	5.66
3	6800001	6812000	14.3492	10.4117	13.2392	1.81917	5.67
2	68160001	68167000	10.5914	14.8286	20.1114	6.63429	5.78
9	2094001	2103000	18.7011	10.1744	6.55222	6.21444	5.81
2	67952001	67961000	10.4767	14.7589	20.27	6.58111	5.87
1	314515001	314538000	21.847	12.2074	17.6265	8.5013	5.88
4	111059001	111074000	19.5227	15.0307	22.416	8.894	5.89
10	22948001	22956000	33.985	25.7825	20.1263	23.5012	5.9
1	314781001	314798000	22.6647	13.3182	19.3182	9.49294	5.91
3	144699001	144705000	14.475	10.855	24.4617	13.85	5.92
12	51143001	51167000	19.2037	10.2629	24.3013	15.3083	5.95
2	68123001	68139000	13.065	15.5913	22.8131	8.55687	5.96
3	29647001	29663000	24.9987	18.9113	32.7431	29.4681	5.99
2	67963001	67981000	13.9778	17.0628	23.1389	8.54833	6.09
9	1935001	1944000	19.5011	10.4989	6.77667	6.36778	6.1
3	6942001	6953000	15.6155	11.4191	15.0582	2.34909	6.13
3	45071001	45078000	31.22	18.0529	27.0286	19.9643	6.14
9	1828001	1839000	20.3118	11.8955	6.86909	6.77273	6.37
9	1964001	1976000	20.5667	11.3592	7.01583	7.0675	6.38
7	28696001	28721000	21.2972	12.0724	15.816	6.048	6.41
7	28731001	28750000	21.0489	11.23	13.3711	5.52579	6.42
2	68169001	68176000	12.52	16.2314	24.3486	9.38	6.46
10	21980001	21987000	17.3257	13.1471	27.1114	13.45	6.52
2	15225001	15241000	22.4806	10.8775	19.9344	9.2825	6.54
10	23329001	23342000	37.6746	30.4362	21.3669	28.0954	6.73
3	143172001	143183000	16.6982	19.7809	31.0591	16.6291	6.84
1	314707001	314722000	23.142	11.8113	15.156	6.79533	6.87
3	144470001	144503000	16.9321	12.5627	26.7548	11.1045	7.06
2	15154001	15170000	23.5012	11.3588	21.1987	8.9875	7.16
9	69719001	69744000	3.1336	19	5.1684	11.628	7.16
12	51059001	51065000	21.5817	10.8467	27.8283	16.475	7.24
7	82461001	82468000	16.96	12.8186	25.5343	8.53143	7.25
12	50928001	50944000	21.7531	10.3606	26.8587	14.8369	7.31
1	314355001	314361000	23.9467	11.415	15.6967	6.69333	7.33
14	94647001	94656000	16.7156	11.2122	22.6678	5.56889	7.33
1	297183001	297189000	25.1333	14.9767	17.2667	7.21833	7.37
3	144632001	144686000	18.4307	16.6567	29.8798	12.4628	7.45
3	142981001	143013000	23.3441	12.0403	14.2309	5.01594	7.56
9	2017001	2028000	24.7682	14.2836	8.89091	8.38182	7.61
4	110298001	110305000	31.84	20.2329	31.4671	16.6357	7.77
12	51043001	51055000	24.8408	12.625	30.5125	18.185	7.79
15	154013001	154019000	10.0617	15.0283	23.3283	4.825	7.87
14	94398001	94406000	17.2112	13.08	24.8287	5.7875	7.95
3	6865001	6871000	20.525	16.335	15.3333	2.04	8
2	68007001	68013000	17.6983	19.9567	32.065	12.98	8.13
2	67995001	68001000	18.1067	21.83	31.4567	11.8167	8.22
3	6774001	6780000	21.2517	17.0433	16.045	1.90167	8.41
14	94267001	94281000	17.1343	12.3214	25.9379	5.595	8.56
3	6974001	6980000	22.0717	17.4933	16.3583	2.18333	8.59
10	22919001	22928000	38.8456	25.0189	18.2689	23.7456	8.75
2	162531001	162538000	113.251	102.157	92.6743	97.7886	8.76
14	94436001	94445000	18.1367	12.9333	26.5511	5.72889	8.77
2	162433001	162440000	186.217	176.366	165.211	179.894	8.81
12	50946001	50953000	25.12	11.8257	32.5871	19.0586	8.83
14	133001	146000	14.3446	3.67538	23.9892	7.71923	8.87
17	35639001	35646000	37.09	26.7086	43.6443	48.06	9.28
13	143807001	143816000	35.68	27.8689	45.0233	48.7256	9.41
12	50775001	50790000	27.0567	12.834	35.02	20.0693	9.5
14	94620001	94631000	18.3955	14.12	28.5427	5.61273	9.53
14	94576001	94587000	18.7527	13.4882	28.5036	5.66091	9.59
14	94476001	94486000	18.817	11.416	28.147	5.976	9.61
10	17613001	17619000	34.7083	38.2783	38.3433	56.1367	9.66
14	94204001	94212000	19.4038	10.2538	27.8662	6.275	9.66
3	45090001	45104000	48.8636	27.5107	41.9729	31.2943	9.79
14	94229001	94240000	19.5673	12.0209	29.1527	6.37636	9.86
15	155272001	155285000	15.9154	3.82077	27.3723	8.63769	10.24
17	35067001	35073000	40.53	28.1817	47.2267	52.5017	10.5
1	313076001	313102000	33.3935	24.5912	44.5227	48.1312	10.74
2	162494001	162500000	188.232	173.56	160.883	176.928	11.26
3	142900001	142910000	20.321	40.559	43.055	24.966	11.27
12	51035001	51041000	32.4067	15.7	42.03	23.935	11.3
15	155218001	155229000	17.59	4.00909	31.6836	12.4918	11.6
2	162416001	162422000	198.068	185.547	169.875	187.71	11.65
1	263166001	263173000	37.9329	56.5843	28.1557	42.5243	11.82
18	1068001	1075000	18.61	22.7829	45.31	25.4529	11.85
2	162480001	162487000	136.071	121.726	108.82	113.3	11.99
17	9603001	9638000	45.8197	54.8774	33.3589	61.7614	12.28
4	110277001	110291000	47.2771	33.9343	48.9471	22.2971	12.5
12	51093001	51099000	36.9733	16.9783	45.8567	24.8933	12.78
2	162540001	162547000	207.33	193.066	175.801	192.597	12.89
4	111079001	111087000	47.0688	34.4025	49.8312	19.8638	13.71
4	111092001	111099000	49.8114	37.9429	52.8429	22.2329	13.89
4	111102001	111110000	51.5312	38.5	54.7313	21.9138	14.92
3	143078001	143086000	14.9537	25.8788	50.4962	27.05	14.96
10	78736001	78742000	52.7683	38.785	75.685	56.7417	15.22
10	78855001	78863000	38.1112	26.6163	60.6762	30.4	15.25
4	111314001	111342000	54.8761	41.4943	59.8311	25.19	15.51
4	111302001	111310000	54.5663	38.6188	58.03	23.9675	15.69
4	111113001	111139000	55.45	41.1235	60.68	25.6173	15.75
17	59739001	59745000	14.61	46.34	15.0867	36.0083	15.77
3	143466001	143487000	18.5771	29.2048	56.0843	30.4533	15.92
17	59785001	59797000	13.9242	47.4267	16.9508	36.4492	15.99
1	312977001	313004000	42.4996	28.6837	64.0674	31.0737	16.16
10	78866001	78881000	42.4447	28.7847	65.9673	33.698	16.49
17	59753001	59761000	14.1375	48.38	18.5575	39.8762	16.51
10	79014001	79021000	43.08	29.5929	66.8186	34.2271	16.57
1	312967001	312973000	55.64	39.91	80.9867	58.6317	16.92
10	79024001	79039000	42.8847	29.0473	67.282	33.7813	17.02
14	6306001	6313000	40.0629	69.9114	29.29	47.5414	17.19
10	78834001	78848000	43.7457	29.8486	67.6514	32.6	17.21
3	143127001	143136000	19.0011	32.2678	59.88	31.7367	17.23
10	78746001	78777000	44.8145	30.1261	69.4945	35.4784	17.43
10	78992001	79007000	44.464	30.7767	69.8573	33.7207	17.77
17	59768001	59776000	15.5013	52.5525	18.0712	40.9925	17.97
3	143611001	143620000	15.2256	29.7189	58.6656	31.2989	18.13
10	78894001	78903000	42.6956	24.0422	66.1256	32.6644	18.17
10	79044001	79050000	41.55	31.0117	70.4233	31.24	18.57
10	78783001	78808000	44.1356	30.4188	72.0584	34.7288	18.71
3	22227001	22250000	28.047	70.6122	63.0452	48.6022	18.73
1	312909001	312920000	54.2891	40.1845	72.9764	82.0836	18.78
4	102084001	102092000	13.8875	30.6237	59.955	32.6225	19.07
15	155410001	155418000	59.175	32.0838	78.5813	53.33	19.14
18	390001	396000	69.475	28.3633	68.5867	56.53	19.18
17	69396001	69461000	174.132	214.629	193.836	215.003	19.53
18	244001	256000	59.48	31.68	79.375	60.1133	19.63
10	78812001	78832000	45.903	31.708	74.767	34.4775	19.69
10	78931001	78937000	44.6983	33.1883	75.82	33.575	20.06
10	79078001	79091000	48.1031	27.0331	74.2808	38.3492	20.16
15	155390001	155396000	61.2633	32.655	81.3517	65.8633	20.32
3	143233001	143245000	18.3033	35.7467	67.3475	36.5275	20.39
1	127001	136000	63.3244	33.9589	83.3311	55.6411	20.4
17	15219001	15225000	51.365	3.64667	14.15	27.4517	20.59
4	111146001	111152000	68.695	50.98	79.295	32.3417	20.62
15	155249001	155257000	65.1225	35.1037	85.72	58.195	20.87
10	17594001	17600000	64.14	69.2583	71.515	111.14	21.64
14	6192001	6199000	49.66	90.0214	39.4386	58.7029	21.84
14	6295001	6303000	75.8275	116.84	63.1525	90.1638	23.04
14	6201001	6208000	67.4571	112.016	58.7457	89.27	23.85
15	155554001	155564000	90.816	40.125	93.578	74.485	24.57
18	290001	300000	102.128	46.301	105.649	83.04	27.2
15	155311001	155335000	80.4925	34.8287	101.993	64.32	28.3
14	6324001	6331000	37.21	92.1714	27.3957	42.0614	28.96
15	155183001	155208000	107.491	49.1844	125.197	88.4128	32.59
14	6341001	6347000	83.165	144.148	68.725	103.307	32.77
14	6145001	6152000	96.0986	162.853	92.6257	97.85	33.73
14	6505001	6512000	80.3729	146.593	75.5786	81.65	33.8
15	155503001	155523000	93.163	39.845	119.87	71.578	33.87
3	40788001	40798000	208.295	278.979	249.135	209.313	34.15
14	6788001	6795000	44.62	111.953	35.8543	56.85	34.19
1	148001	175000	146.402	71.1489	167.144	127.538	41.24
1	157987001	158011000	104.132	143.308	42.2933	102.886	41.7
18	261001	271000	149.088	69.95	165.824	123.941	41.87
18	229001	242000	162.628	78.3708	173.108	136.709	42.41
10	29434001	29450000	85.01	73.305	119.084	170.202	43.45
5	74820001	74829000	305.581	362.99	285.346	259.936	43.86
1	71001	99000	173.446	81.3604	183.36	143.339	45.95
9	69760001	69769000	2.07556	100.611	2.44	54.4044	47.36
17	69581001	69651000	130.411	182.837	121.652	224.086	47.9
1	38001	60000	190.847	90.8459	200.812	159.396	49.66
18	304001	320000	174.98	84.9456	202.78	156.079	50.3
10	15774001	15786000	127.95	176.364	100.111	217.345	51.92
18	329001	339000	219.72	101.825	208.33	166.247	53.35
1	9001	27000	203.455	95.9239	214.768	168.369	53.58
18	358001	371000	206.322	97.2908	217.762	173.93	54.3
15	155373001	155388000	193.176	91.0193	217.96	162.753	54.99
4	106033001	106042000	82.9667	70.3722	11.4444	149.816	56.77
15	155588001	155594000	203.8	94.4333	233.423	168.415	59.94
12	53590001	53598000	148.655	121.754	253.328	240.957	65.75
6	954001	960000	303.615	230.615	165.702	164.765	65.94
15	155451001	155468000	214.401	96.7547	251.171	173.145	66.25
1	312933001	312944000	145.981	125.124	198.924	282.035	69.95
17	69489001	69502000	320.175	411.704	323.507	470.202	72.81
9	58618001	58625000	138.057	174.234	191.173	26.1514	74.22
11	87470001	87477000	608.901	685.144	578.213	761.031	81.91
6	115001	121000	638.22	685.322	563.743	762.692	83.47
9	40044001	40063000	277.759	221.674	75.7526	131.976	90.23
9	39988001	40000000	289.903	230.07	78.6417	140.643	93.66
2	120051001	120063000	342.572	118.421	214.028	277.613	95.53
17	69509001	69531000	682.688	887.479	740.355	861.893	97.66
11	87582001	87590000	766.749	851.425	704.14	952.035	107.51
15	43746001	43763000	52.9088	96.4047	81.3488	302.255	114.12
6	166001	176000	704.288	644.032	680.915	906.421	117.65
9	58494001	58502000	216.368	278.072	302.354	40.4125	118.27
16	54721001	54728000	395.967	373.961	139.087	255.891	118.62
3	40767001	40779000	571.67	802.94	691.635	540.327	120.11
9	58550001	58568000	221.181	283.092	311.738	41.0156	121.52
6	17076001	17106000	66.7797	157.433	128.775	348.746	121.58
17	69657001	69694000	432.581	620.261	430.928	682.262	129.24
15	43869001	43892000	58.0217	108.088	93.2839	343.356	130.15
9	134442001	134463000	59.3433	110.579	95.5033	352.11	133.56
6	26521001	26530000	475.704	582.011	246.142	111.943	213.72
6	26539001	26547000	486.812	600.249	248.995	114.806	220.77
15	43697001	43704000	117.914	228.267	204.576	750.221	287.26

## Sheet: E
Additional file 6: Table S4E: List of uniquely ascertained CNVRs in Sus-ISEA lineage.
Chr	StPos	EndPos	Sbar	Sceb	Scel	Sver	SD
14	126682001	126691000	2.37222	2.45667	2.59556	3.86111	0.7
14	128193001	128199000	2.275	2.30333	2.56333	3.755	0.7
2	160238001	160245000	4.85714	3.78714	5.48714	4.97571	0.71
5	21537001	21548000	2.82182	2.55455	3.94455	2.36	0.71
7	84494001	84501000	3.88857	4.14143	4.05571	2.62429	0.71
14	126536001	126545000	2.38111	2.45667	2.59111	3.88556	0.71
7	132843001	132849000	4.02333	4.24667	4.13	2.71167	0.72
5	81871001	81877000	3.42167	5.16333	4.42	3.99	0.73
7	85903001	85911000	4.865	3.67125	4.5175	3.30375	0.73
12	4699001	4706000	3.42857	3.06857	4.71	3.32286	0.73
13	171981001	172000000	6.50789	5.59158	4.72474	5.44053	0.73
7	84326001	84337000	5.24273	5.33818	5.04636	3.74545	0.74
3	45280001	45286000	6.12333	7.17167	5.45333	5.75	0.75
3	41631001	41640000	2.86889	2.16778	1.02	1.91556	0.76
7	132792001	132800000	5.42875	5.545	5.465	3.94875	0.77
13	170612001	170621000	3.67889	4.97444	3.62778	5.00111	0.77
2	14816001	14822000	4.87833	4.61	6.34667	5	0.78
1	311899001	311906000	2.95429	3.90143	4.23857	4.85143	0.79
6	155673001	155679000	3.66833	5.36333	3.79667	3.915	0.79
7	59268001	59274000	3.1	3.325	4.42833	2.53833	0.79
7	85927001	85935000	7.3925	7.1925	7.2575	5.70625	0.79
7	133448001	133456000	6.36375	6.23375	6.0675	4.655	0.79
13	170955001	170962000	4.30857	5.38571	3.95571	5.57	0.79
17	14334001	14363000	8.83276	9.15793	7.80621	9.67586	0.79
6	53301001	53307000	6.89667	5.63333	7.525	6.94667	0.8
6	155759001	155765000	3.62333	5.34667	3.75	3.895	0.8
7	84082001	84102000	6.256	6.291	6.3105	4.681	0.8
7	84273001	84280000	6.23	6.18429	6.07143	4.57143	0.8
7	85277001	85286000	6.41444	5.99444	6.24111	4.65	0.8
7	85338001	85344000	5.9	6.57667	6.38333	4.78667	0.8
7	29093001	29099000	4.07333	5.15167	3.185	4.36	0.81
7	84258001	84267000	5.22667	5.24222	5.17556	3.59222	0.81
7	85106001	85123000	6.03824	6.22647	5.92706	4.45882	0.81
13	170626001	170632000	3.13333	4.44667	2.83333	4.29333	0.81
1	312582001	312589000	4.12714	4.39286	4.55857	2.76714	0.82
2	14535001	14541000	4.845	3.52	4.78	3.285	0.82
7	84035001	84042000	5.73714	5.80857	5.13429	4.03571	0.82
9	5179001	5201000	4.41409	4.12136	4.16091	2.61318	0.82
1	224567001	224573000	4.835	5.39333	5.10667	3.48667	0.84
7	84059001	84065000	7.3	7.57167	6.995	5.68667	0.84
11	71609001	71620000	5.64636	4.09545	4.86818	3.77364	0.84
7	28211001	28217000	2.03	4.065	2.66833	2.82833	0.85
11	71820001	71837000	5.08294	3.64471	3.81118	3.07294	0.85
1	312438001	312452000	6.51	4.88429	4.82929	4.66571	0.86
1	312808001	312839000	6.54742	4.83226	4.97161	4.69452	0.86
2	160427001	160438000	7.98909	5.92727	7.30545	7.26182	0.86
17	67532001	67543000	9.60545	7.79091	9.62545	8.88636	0.86
2	14825001	14835000	4.332	4.258	6.053	4.38	0.87
2	160247001	160253000	5.16	3.62333	5.605	5.155	0.87
7	133509001	133530000	6.49667	6.72429	6.46381	4.83667	0.87
4	126669001	126685000	8.38313	10.1231	8.61688	8.17938	0.88
6	39526001	39533000	6.72143	5.53857	5.67857	4.56	0.88
7	29111001	29119000	3.395	4.5725	2.44375	3.76625	0.88
1	275669001	275679000	2.992	3.041	2.893	4.746	0.89
5	21517001	21531000	5.58357	3.62643	5.30429	4.44929	0.89
7	84290001	84304000	6.24571	6.31857	5.71571	4.38714	0.89
7	84643001	84658000	5.91333	5.97667	5.50333	4.07133	0.89
7	133460001	133479000	6.91947	7.10316	7.06737	5.25684	0.89
7	83946001	83955000	5.13889	5.99222	5.91667	4.04667	0.9
7	84722001	84731000	5.58111	5.66	5.18	3.72222	0.9
1	225007001	225027000	5.6705	5.6705	5.905	3.942	0.91
4	126306001	126323000	8.68647	10.5429	8.93765	8.60471	0.91
7	84627001	84633000	6.47	6.35333	6.35167	4.56667	0.91
1	196372001	196378000	35.7683	36.8183	35.2133	34.6583	0.92
2	13112001	13119000	6.40429	5.91857	6.26286	4.40571	0.92
2	159408001	159426000	5.18111	5.81056	7.17056	6.91389	0.93
4	126490001	126504000	8.03714	9.985	8.45	8.02929	0.93
7	85672001	85680000	7.7075	7.875	7.61	5.875	0.93
7	132977001	132984000	5.52143	5.42	5.34	3.58	0.93
16	42878001	42884000	5.13833	3.22167	5.23333	4.48167	0.93
5	21683001	21696000	5.88692	3.81077	5.55	4.62231	0.94
1	118627001	118634000	2.07143	3.95857	1.99286	2.15286	0.95
2	161117001	161123000	3.34833	1.67667	3.4	1.77833	0.95
7	83967001	83977000	6.612	6.948	7.325	5.151	0.95
7	84132001	84139000	5.67714	6.04143	5.40714	3.89143	0.95
7	134262001	134268000	5.07833	4.59	5.33	3.20167	0.95
7	84816001	84824000	6.4775	6.265	6.37125	4.46875	0.96
7	132950001	132966000	4.14938	4.1675	4.005	2.19375	0.96
4	111425001	111445000	3.8245	2.0355	4.276	3.2165	0.97
11	71580001	71587000	5.78	3.73143	4.63286	3.73286	0.97
12	709001	723000	6.26	6.46	5.63	4.31429	0.97
7	79841001	79847000	3.80667	1.99333	2.68667	1.55667	0.98
7	83903001	83910000	7.32429	8.01143	7.01143	5.66857	0.98
7	85954001	85962000	7.935	8.13	7.75375	6.01375	0.98
10	23494001	23500000	4.21333	3.62667	5.09	2.76333	0.98
4	111410001	111421000	3.95545	2.02182	4.13727	2.87364	0.99
7	84074001	84080000	6.725	7.06667	6.84333	4.91167	0.99
2	14716001	14726000	7.946	9.813	9.3	7.777	1
7	28112001	28119000	2.15286	4.42143	2.49714	3.05571	1
7	131679001	131697000	5.64833	4.83333	5.81111	3.62778	1
2	148424001	148433000	6.16889	5.16444	4.04667	6.16444	1.01
4	126526001	126545000	8.60895	10.6995	9.06842	8.54105	1.01
9	56670001	56676000	5.36333	3.395	3.29833	3.36167	1.01
2	63282001	63289000	4.04714	4.43286	4.25286	2.23286	1.02
2	64088001	64098000	4.051	4.616	4.287	2.327	1.02
7	27922001	27928000	9.00167	9.55333	7.24333	8.095	1.02
7	133058001	133067000	5.39556	5.34444	5.10111	3.25778	1.02
2	63355001	63362000	3.09857	3.93571	5.57429	4.11857	1.03
3	7419001	7427000	4.85875	2.42	3.18125	3.8	1.03
7	83853001	83863000	6.769	6.908	7.538	5.117	1.03
7	85253001	85260000	5.82286	6.30286	6.39857	4.18286	1.03
7	132939001	132948000	5.47778	5.36222	5.12778	3.27778	1.03
11	71120001	71140000	5.401	3.1205	4.2645	3.362	1.03
1	311812001	311820000	2.48875	2.77625	1.385	3.90625	1.04
5	21481001	21488000	6.47286	3.95429	5.50429	5.25857	1.04
7	133532001	133550000	5.86278	6.13833	6.38611	4.08444	1.04
10	23584001	23595000	5.61727	5.47182	6.72636	4.18364	1.04
7	133481001	133500000	6.52842	6.73947	6.70842	4.56632	1.05
14	120821001	120827000	4.195	5.30167	4.775	2.86333	1.05
7	79828001	79837000	4.52778	2.34333	2.95111	2.22444	1.06
7	133428001	133438000	6.972	7.301	6.899	4.974	1.06
1	312026001	312034000	2.4075	2.78	1.365	3.96	1.07
1	312384001	312392000	7.29375	5.10125	5.9175	4.955	1.07
3	45364001	45371000	6.49143	8.08571	5.67286	5.97286	1.07
1	312734001	312743000	8.69333	6.23444	7.81889	6.84444	1.08
7	132856001	132866000	5.81	5.923	5.774	3.679	1.08
2	13173001	13181000	6.17	7.45	7.18125	5.0425	1.09
7	131933001	131943000	7.263	7.386	7.288	5.128	1.09
9	56653001	56660000	4.38714	2.26429	2.17857	2.17286	1.09
10	23609001	23615000	3.54833	4.34833	4.97833	2.45667	1.09
1	312396001	312402000	8.67333	6.38833	6.69333	6.37833	1.1
12	26740001	26747000	5.62714	3.96571	2.97429	3.96857	1.1
1	224744001	224769000	6.8592	6.9816	7.3808	4.8908	1.11
7	133012001	133022000	6.01	6.183	5.954	3.838	1.11
1	295964001	295971000	6.19571	5.06286	5.1	3.46429	1.12
2	13152001	13162000	6.698	6.956	7.335	4.814	1.12
2	14305001	14312000	6.96714	4.39714	6.48286	6.11857	1.12
5	3787001	3794000	3.86429	1.55857	1.60714	1.74571	1.12
1	313402001	313410000	1.38125	2.27875	0.91	3.485	1.13
1	224523001	224544000	4.79714	5.96286	5.22524	3.23857	1.15
2	13085001	13091000	7.26833	7.175	6.63833	4.80333	1.15
7	83982001	83988000	7.25	7.02833	7.50833	4.96833	1.16
7	84523001	84533000	7.104	7.046	6.894	4.711	1.16
1	225104001	225129000	6.9712	7.084	7.3048	4.796	1.17
4	126553001	126564000	9.94545	12.3009	10.4609	9.72909	1.17
7	84481001	84490000	6.18	6.29778	6.10889	3.86222	1.17
2	15470001	15481000	3.69273	3.31	5.49727	2.79273	1.18
9	1683001	1693000	5.323	4.017	2.767	2.953	1.18
7	132656001	132663000	5.46429	3.59	5.06143	2.96286	1.19
10	71828001	71840000	3.74583	3.89917	5.67833	2.84333	1.19
15	35891001	35897000	3.82167	3.71333	3.78167	1.38667	1.19
15	148112001	148122000	7.445	7.828	5.231	7.488	1.19
2	67854001	67862000	6.06375	3.48	3.91875	3.68	1.2
7	79994001	80002000	5.145	2.67875	2.73	2.84625	1.2
7	84023001	84031000	6.49	6.53625	6.03625	3.99375	1.2
7	84463001	84471000	8.14375	8.29	7.89	5.73375	1.2
7	79809001	79817000	5.20875	2.72875	2.79875	2.86125	1.21
7	133261001	133268000	7.05286	8.57286	6.74714	5.63714	1.21
7	133347001	133360000	6.65923	6.65615	7.30538	4.54	1.21
1	313249001	313255000	1.61333	2.47	1.12	3.89833	1.22
2	160392001	160416000	9.25458	7.1025	7.36125	9.4075	1.22
2	160640001	160686000	3.99239	2.77043	5.19283	2.55457	1.22
7	133031001	133039000	7.82125	7.91375	7.715	5.355	1.23
11	71685001	71691000	3.395	1.775	4.31	1.87833	1.23
1	312420001	312429000	7.76778	5.34333	5.66556	5.04	1.24
2	68639001	68647000	3.93	4.385	6.73875	4.77875	1.24
7	28092001	28109000	2.61176	5.55529	3.41706	3.94647	1.24
7	131911001	131929000	5.88222	6.13444	6.49444	3.745	1.24
14	99193001	99199000	4.84833	4.735	4.60333	2.25	1.24
7	133339001	133345000	6.15167	7.07667	6.66667	4.245	1.25
18	7874001	7886000	4.5	1.60167	3.69167	2.75583	1.25
1	297136001	297152000	4.7575	2.56562	2.315	1.985	1.26
7	83891001	83897000	8.65333	8.89167	8.605	6.185	1.27
12	26687001	26694000	5.51286	3.32571	2.60429	3.20857	1.27
7	132809001	132819000	7.409	7.209	7.263	4.736	1.28
7	132898001	132906000	8.1975	8.3625	8.2825	5.72875	1.28
10	23630001	23641000	3.96273	5.53455	5.41818	2.83727	1.28
9	109817001	109829000	2.66083	4.75	5.25417	2.92167	1.3
15	148021001	148030000	6.24778	7.13444	4.22556	6.81444	1.31
1	296076001	296083000	6.92286	5.20429	5.68429	3.73714	1.32
7	83868001	83874000	7.72	7.46	7.965	5.11167	1.32
2	13187001	13193000	6.365	7.21667	7.17	4.36833	1.33
15	148298001	148304000	5.76333	6.60167	3.83	6.68667	1.33
1	225341001	225362000	7.97286	8.09952	8.6619	5.62905	1.34
7	85034001	85049000	6.51	5.84667	6.344	3.62267	1.34
5	66016001	66023000	7.07	6.79429	9.16714	5.95857	1.36
14	99240001	99247000	4.11857	4.3	3.34143	1.32286	1.36
2	13207001	13216000	8.71778	8.88556	8.70889	6.02778	1.37
12	26711001	26724000	6.48769	3.88308	3.35923	4.43923	1.37
1	224778001	224811000	6.22303	7.47758	6.89576	4.29576	1.38
2	13140001	13146000	7.83833	7.88167	8.37167	5.31167	1.38
2	14437001	14443000	6.53	9.365	6.74667	8.54167	1.38
7	84901001	84916000	6.728	6.036	6.53267	3.72733	1.38
7	83821001	83828000	11.8771	12.1714	11.2714	9.1	1.39
7	28188001	28197000	2.35444	5.59	2.98889	3.40889	1.4
10	595001	601000	3.87167	4.57833	6.42	3.17	1.4
2	160603001	160609000	3.39333	2.44833	4.82167	1.53167	1.41
3	6051001	6062000	5.07182	3.97818	5.71273	2.48545	1.41
7	83912001	83919000	9.23286	9.65	8.99	6.53143	1.41
9	69747001	69757000	4.666	7.236	7.93	6.808	1.41
7	84190001	84205000	7.01467	6.38467	6.924	3.97733	1.43
6	86001	96000	8.922	7.542	7.523	5.438	1.44
7	85086001	85100000	7.24643	7.72571	7.19643	4.55286	1.44
9	109878001	109884000	2.055	4.46833	4.82	2.27167	1.44
13	172003001	172009000	8.40333	6.085	5.07333	5.73167	1.45
15	156976001	156982000	4.10333	3.73833	4.08833	6.86833	1.46
1	296122001	296128000	5.06667	3.48667	4.90333	1.91	1.47
7	131586001	131596000	6.582	6.525	6.316	3.552	1.47
7	131791001	131801000	6.576	6.534	6.311	3.547	1.47
5	21808001	21814000	7.925	4.51	6.02	5.17167	1.48
12	26542001	26559000	6.21	3.61235	2.78765	4.78471	1.49
1	296052001	296066000	7.39643	5.25857	5.40857	3.74857	1.5
2	81274001	81280000	3.47833	6.64333	3.665	3.85333	1.5
7	131809001	131822000	7.80154	8.24077	7.67077	4.95308	1.5
7	133366001	133373000	7.75571	7.87286	8.35	5.04286	1.5
12	20155001	20161000	4.30833	5.255	2.03667	2.54667	1.5
7	85853001	85861000	10.975	10.5225	11.0325	7.8525	1.51
7	133413001	133422000	7.89333	7.76222	7.54778	4.70556	1.52
9	119539001	119548000	4.34333	5.61111	4.17778	7.47111	1.52
3	6069001	6075000	5.25167	4.30333	6.64667	3.00667	1.54
6	27312001	27319000	6.25571	6.14	5.07	2.94143	1.54
1	225138001	225175000	6.38216	7.09622	7.05351	3.81622	1.55
10	23475001	23481000	4.24333	4.09167	6.36833	2.59333	1.55
2	14913001	14923000	7.959	6.417	8.842	5.359	1.56
14	116201001	116207000	8.51833	7.67667	5.78167	5.11167	1.59
7	22221001	22235000	6.75643	8.32714	7.87929	4.71786	1.61
11	70588001	70594000	5.46333	2.47333	4.76667	2.29	1.61
1	264485001	264491000	4.56833	6.71	8.16667	5.08667	1.63
12	26640001	26648000	6.67125	3.6525	2.9675	5.02375	1.64
7	84865001	84872000	10.7729	10.0057	10.4929	7.19	1.65
4	105492001	105498000	4.54333	7.62833	4.11	6.58833	1.67
2	160519001	160539000	5.687	3.9725	7.633	4.2345	1.68
7	84172001	84188000	8.7675	8.53688	8.60375	5.23937	1.7
2	160555001	160566000	5.66455	4.23545	7.96182	4.44455	1.71
7	85051001	85070000	8.74789	8.21158	8.52842	5.10474	1.71
10	23617001	23625000	5.11875	6.02875	7.0725	3.0175	1.72
1	295728001	295735000	8.29714	6.12571	7.13	4.18	1.74
5	21109001	21118000	3.44889	6.56222	2.64	3.25556	1.76
7	133400001	133410000	6.196	5.873	4.971	2.32	1.76
16	86326001	86336000	9.54	6.079	9.732	7.383	1.76
5	21337001	21367000	8.95033	5.088	6.152	5.34833	1.77
7	84918001	84930000	9.71	9.00917	9.84167	6.05417	1.77
7	133241001	133257000	8.03188	8.5575	7.86875	4.65187	1.77
9	121001	168000	13.0394	10.5479	8.86021	9.96574	1.77
2	62409001	62417000	8.24	6.17625	5.60625	3.8925	1.79
7	85013001	85019000	7.99	7.96667	7.495	4.23333	1.81
10	21919001	21925000	7.21667	5.84167	9.92	6.4	1.81
2	15592001	15605000	7.14538	4.13769	6.66846	3.47846	1.82
7	133218001	133227000	7.02111	7.26	6.89333	3.43556	1.82
10	23775001	23782000	4.14429	6.65857	5.67143	2.44571	1.84
7	132630001	132640000	10.475	9.008	9.954	6.324	1.85
2	29648001	29655000	6.75714	5.40571	9.33	5.09857	1.93
3	21959001	21968000	6.02889	5.37556	7.70222	2.83333	2.02
11	71218001	71224000	8.97833	5.34	7.215	4.27833	2.08
2	15347001	15353000	7.17167	3.36667	6.13	2.87333	2.09
2	15310001	15323000	8.31846	4.86462	7.77846	3.99385	2.13
9	5768001	5782000	0.958571	2.52286	2.20786	5.93929	2.13
2	15549001	15556000	7.79	3.94	6.25857	3.00286	2.18
5	22484001	22514000	8.23967	4.734	5.03833	3.021	2.18
2	15573001	15585000	9.15917	5.6625	9.19083	4.96833	2.25
7	82148001	82170000	2.99182	1.62727	6.48864	1.81409	2.25
10	68278001	68293000	5.20667	8.00133	7.14733	2.934	2.25
5	21390001	21397000	10.1643	4.98857	6.84	5.89857	2.26
10	68373001	68379000	5.34667	8.18667	7.29667	3.04333	2.28
10	68409001	68416000	5.09714	8.06571	7.15714	2.94429	2.28
1	296992001	296998000	8.14167	3.65167	3.56833	6.81	2.3
7	82850001	82860000	3.177	1.802	6.725	1.89	2.3
7	132588001	132599000	10.5273	9.57455	10.49	5.67364	2.3
1	296104001	296110000	9.34667	6.515	8.37167	4.05333	2.33
10	46625001	46636000	8.98	6.93818	12.0082	7.21273	2.33
12	51249001	51255000	8.89	4.24333	4.85167	3.815	2.33
2	15286001	15303000	9.43824	5.75647	9.36882	5.00765	2.34
1	294808001	294817000	8.68667	4.46778	4.12778	7.97333	2.35
2	15612001	15618000	7.95667	3.645	6.67333	3.07333	2.35
7	82823001	82830000	3.27	2.00714	6.94571	1.94429	2.35
2	62821001	62827000	9.045	6.29833	5.455	3.32333	2.37
10	68606001	68622000	5.7375	9.02625	7.03875	3.38687	2.37
5	21321001	21328000	10.77	5.43286	9.21429	6.88143	2.38
2	29880001	29902000	7.13364	5.41955	10.6459	5.75773	2.39
5	22326001	22333000	11.2571	6.37286	7.75143	5.97286	2.4
2	15329001	15335000	8.055	3.71167	6.66333	2.965	2.41
7	82127001	82134000	2.92143	1.65143	6.84143	1.87143	2.41
2	15143001	15151000	10.6763	6.30625	9.2975	5.52875	2.44
7	25764001	25770000	10.4967	4.86333	5.95833	7.40333	2.44
3	144365001	144375000	5.659	9.768	11.495	8.765	2.45
10	68348001	68362000	5.63357	9.14929	6.87786	3.28786	2.45
12	26659001	26678000	8.77842	4.03	3.26947	6.20737	2.47
12	18120001	18138000	9.59222	4.02	6.42722	8.66111	2.49
2	15246001	15252000	9.76667	6.34333	10.83	5.735	2.51
2	15483001	15492000	9.87	7.85	12.1078	6.32778	2.51
5	22236001	22243000	11.6786	6.56143	7.87	6.16714	2.51
10	68301001	68319000	5.32667	8.65833	7.50111	2.98167	2.51
3	143152001	143159000	11.4514	7.40143	9.06	5.50286	2.53
10	68395001	68401000	5.55833	9.13833	7.33167	3.14833	2.56
2	68512001	68519000	6.10143	7.04857	11.3957	5.80714	2.59
5	21404001	21411000	10.8829	5.46	7.37	5.32714	2.59
7	82113001	82122000	3.44667	1.77667	7.47556	2.12889	2.61
9	1913001	1924000	8.13909	4.79364	2.58364	2.52182	2.64
5	22391001	22410000	12.9647	7.48947	9.51263	7.21842	2.65
2	62869001	62886000	10.6606	7.89353	9.30471	4.46941	2.66
4	99457001	99472000	8.77267	2.96067	5.192	3.318	2.66
5	22568001	22576000	12.8325	6.65625	10.4238	8.3525	2.67
2	15121001	15128000	11.3586	6.42714	9.83857	5.78143	2.68
2	62954001	62965000	11.1009	6.34	7.95818	4.83455	2.68
2	15203001	15210000	11.8614	7.71429	11.46	6.47143	2.69
2	62344001	62352000	11.2125	6.50125	8.6975	5.03375	2.69
10	68329001	68337000	5.69	9.6275	7.47375	3.2375	2.71
1	314642001	314663000	15.2381	12.1776	15.6957	9.90476	2.72
2	62765001	62775000	11.334	6.532	8.013	4.949	2.72
7	82794001	82801000	3.76143	2.07	7.74429	1.88429	2.72
2	15134001	15140000	12.0533	7.21167	10.895	6.37667	2.76
2	62968001	62976000	11.1475	6.33875	8.11875	4.69375	2.76
10	68321001	68327000	6.07667	9.75333	8.56667	3.53667	2.76
2	29631001	29642000	9.19273	7.19364	13.0582	7.18818	2.77
2	15358001	15365000	9.81714	4.52857	7.94286	3.94143	2.8
10	68386001	68392000	5.81833	9.65	8.49833	3.39	2.8
5	21264001	21284000	11.644	5.04	9.8755	8.0755	2.82
5	21252001	21258000	10.8233	4.63	10.2267	7.41833	2.85
2	14942001	14948000	12.0383	7.20833	10.71	5.98167	2.86
1	296925001	296931000	13.7433	10.6617	9.795	6.755	2.87
1	314450001	314469000	16.1495	13.0337	17.0205	10.7332	2.89
3	100357001	100365000	11.0437	10.4575	14.765	7.675	2.92
7	82911001	82918000	3.84143	2.43	8.46143	2.14571	2.92
2	158992001	159003000	11.0091	4.80727	7.07545	4.73545	2.94
2	62479001	62502000	12.0557	7.00043	8.91391	5.14739	2.95
2	62270001	62280000	12.526	9.649	10.605	5.485	2.97
4	110403001	110409000	14.4533	10.4883	13.3867	7.855	2.98
2	159100001	159148000	11.2815	5.14833	6.26833	4.845	2.99
7	28757001	28765000	12.72	7.3175	10.6137	6.21875	2.99
10	21971001	21978000	10.6514	8.53	14.4743	7.77714	3
13	13073001	13080000	4.71857	1.31286	4.88	8.66429	3
1	92500001	92506000	2.50167	2.37167	4.17333	8.88333	3.05
2	15368001	15407000	10.1923	4.35897	9.22487	4.55872	3.06
2	62754001	62760000	12.2667	6.95833	8.7	5.08333	3.06
7	82883001	82897000	3.91571	2.22286	8.69571	2.15643	3.08
3	143162001	143168000	14.9633	9.18333	12.5	8.24333	3.09
1	295482001	295493000	11.0209	7.11818	7.55364	3.43455	3.1
2	62592001	62600000	11.0175	6.1875	6.99125	3.53875	3.1
3	142920001	142946000	13.6285	8.06385	10.9615	6.67808	3.1
2	62892001	62900000	12.2437	7.7525	7.96875	4.52	3.17
3	100322001	100350000	8.86786	5.1925	12.2671	6.14571	3.17
2	159071001	159082000	11.2018	4.16455	7.62818	4.95	3.18
7	28684001	28690000	12.0567	6.33833	10.7367	5.645	3.18
1	311991001	311999000	1.4125	8.105	1.53	2.36625	3.2
2	159008001	159016000	11.4488	4.54375	6.86125	4.72	3.21
2	62777001	62785000	13.1575	7.7225	9.4275	5.525	3.22
2	62305001	62313000	12.2588	7.32375	7.81625	4.295	3.28
1	294989001	295005000	12.0412	7.65625	8.51687	4.02187	3.29
1	314340001	314348000	13.2137	7.1925	11.3163	6.21625	3.33
7	82592001	82601000	4.40222	2.47556	9.49556	2.42222	3.33
7	82734001	82743000	4.46111	2.53556	9.59667	2.46	3.35
2	62603001	62617000	12.0729	7.39571	7.13357	3.82214	3.39
2	63033001	63057000	13.0892	8.35125	8.63083	4.81375	3.39
7	82609001	82615000	4.49	2.44	9.63833	2.40667	3.41
2	62990001	62996000	12.41	7.35833	8.59333	4.135	3.42
7	82751001	82757000	4.52333	2.47	9.75333	2.405	3.45
14	126894001	126900000	16.6983	20.8817	12.3367	15.9717	3.5
1	314500001	314508000	13.9087	7.49875	11.7488	6.47	3.51
2	62730001	62740000	12.865	7.92	8.83	4.328	3.51
1	297167001	297174000	25.3771	27.4843	20.3686	20.6614	3.52
1	314692001	314700000	13.925	7.49375	11.7188	6.46125	3.52
2	62533001	62540000	13.0043	8.32	9.08286	4.39429	3.53
2	62549001	62574000	13.39	8.4828	8.8784	4.7256	3.55
16	39667001	39687000	16.385	8.187	14.8985	13.246	3.57
2	62636001	62652000	11.8631	7.96312	7.9625	3.10625	3.59
2	62579001	62586000	13.45	8.41143	9.11429	4.59143	3.63
2	63018001	63025000	14.6943	9.81857	10.1414	5.80714	3.63
1	313105001	313111000	8.75167	5.46333	14.055	7.735	3.64
2	9828001	9841000	13.7846	19.8862	13.62	11.3723	3.65
2	158755001	158762000	11.6414	13.1043	13.9857	5.86286	3.65
2	63098001	63105000	13.7829	8.21714	9.13143	4.88714	3.67
2	158845001	158884000	10.5985	12.1151	12.5008	4.59154	3.67
3	142967001	142974000	13.9671	7.85857	11.4729	5.70714	3.68
7	82246001	82252000	8.73833	7.80667	13.7783	4.91	3.69
7	82353001	82392000	9.64359	6.29231	13.7918	5.77821	3.7
16	39644001	39656000	9.88417	7.49083	9.37833	1.7425	3.73
2	63063001	63070000	13.9471	8.48143	9.36286	4.82286	3.75
2	62928001	62934000	14.9967	9.27667	10.64	5.83	3.79
1	314911001	314921000	17.422	10.112	9.153	14.179	3.82
13	13050001	13066000	6.47	1.66938	6.28437	11.0981	3.85
2	62323001	62332000	14.6144	8.95222	9.24	5.08889	3.91
7	82333001	82350000	9.19471	5.54706	13.76	5.40353	3.94
7	82439001	82456000	9.30882	5.55941	13.7918	5.45353	3.94
2	63086001	63093000	14.1714	8.50571	9.21714	4.30714	4.04
13	13325001	13333000	6.94625	1.76875	6.76875	11.6487	4.04
3	143580001	143586000	14.0467	6.54333	12.6767	6.24	4.06
2	158983001	158989000	17.065	8.755	11.9133	8.17	4.07
13	13037001	13045000	6.60375	1.75875	6.25	11.72	4.07
1	294920001	294926000	18.535	10.865	9.86	15.615	4.08
2	62805001	62811000	15.625	9.665	10.7333	5.65	4.1
1	297100001	297109000	18.5733	10.6389	9.68556	15.3389	4.16
2	62506001	62512000	16.4583	10.475	11.6967	6.27333	4.19
2	62795001	62802000	16.4229	10.2243	11.2829	6.19143	4.21
1	314328001	314334000	15.8283	8.99333	12.4633	6.02	4.25
3	100371001	100378000	9.10429	15.75	13.06	6.11	4.25
3	29735001	29741000	14.215	10.7517	19.5483	19.4167	4.28
9	2155001	2163000	14.5988	7.77125	5.83375	5.20625	4.3
2	62515001	62521000	16.7133	10.515	11.5583	6.07667	4.37
1	295252001	295261000	15.1956	11.1156	11.4789	4.41222	4.49
13	13270001	13276000	7.79833	2.015	6.91167	12.975	4.49
2	29864001	29875000	13.0991	8.28636	19.0036	10.3091	4.66
5	94445001	94458000	12.5046	9.20077	20.0346	10.5377	4.84
3	100390001	100401000	9.24909	18.6855	11.1773	6.82727	5.12
3	144391001	144404000	11.4162	9.47692	21.1269	11.0846	5.3
2	15174001	15198000	18.5996	8.63167	15.5237	7.12875	5.48
9	2179001	2187000	17.9925	9.6625	6.31875	6.18875	5.54
9	2094001	2103000	18.7011	10.1744	6.55222	6.21444	5.81
4	111059001	111074000	19.5227	15.0307	22.416	8.894	5.89
9	1935001	1944000	19.5011	10.4989	6.77667	6.36778	6.1
10	21980001	21987000	17.3257	13.1471	27.1114	13.45	6.52
9	69719001	69744000	3.1336	19	5.1684	11.628	7.16
1	297183001	297189000	25.1333	14.9767	17.2667	7.21833	7.37
18	1068001	1075000	18.61	22.7829	45.31	25.4529	11.85
3	143078001	143086000	14.9537	25.8788	50.4962	27.05	14.96
1	312977001	313004000	42.4996	28.6837	64.0674	31.0737	16.16
10	78746001	78777000	44.8145	30.1261	69.4945	35.4784	17.43
9	69760001	69769000	2.07556	100.611	2.44	54.4044	47.36

## Sheet: F
Additional file 6: Table S4F: List of genes in uniquely ascertained CNVRs in Sus-ISEA lineage.
Chr	Start Pos	End Pos	Chr	Gene StartPos	Gene Stop Pos	ENSEMBL ID	Genes
10	78746001	78777000	10	78751958	78752281	ENSSSCG00000025845	KCTD1
1	297183001	297189000	1	297187670	297188614	ENSSSCG00000026788	OR1J4
9	1935001	1944000	9	1936249	1937181	ENSSSCG00000029769	OR5P3
9	2094001	2103000	9	2100981	2101922	ENSSSCG00000028704	OR5P3
2	15174001	15198000	2	15183436	15184362	ENSSSCG00000020948	OR4C46
9	2155001	2163000	9	2160803	2162290	ENSSSCG00000027753	OR5P2
2	62795001	62802000	2	62796418	62797374	ENSSSCG00000021014	OR7C2
2	62506001	62512000	2	62507452	62508408	ENSSSCG00000025219	OR7C2
1	297100001	297109000	1	297106383	297107315	ENSSSCG00000026240	OR1L8
1	294920001	294926000	1	294923006	294923941	ENSSSCG00000023988	OR1L8
2	158983001	158989000	2	158985405	158986352	ENSSSCG00000021605	OR8H3
7	82333001	82350000	7	82333128	82334537	ENSSSCG00000021666	TRAV24
1	314911001	314921000	1	314913480	314914687	ENSSSCG00000022252	OR1L8
2	62928001	62934000	2	62931931	62932887	ENSSSCG00000025874	OR7C2
7	82353001	82392000	7	82362291	82362868	ENSSSCG00000002085	TRAV26-2
2	158845001	158884000	2	158860682	158862297	ENSSSCG00000025350	OR5F1
2	158845001	158884000	2	158845292	158846236	ENSSSCG00000028824	OR5F1
2	158845001	158884000	2	158853148	158854074	ENSSSCG00000029068	OR5F1
2	9828001	9841000	2	9828894	9838021	ENSSSCG00000013091	PGA3
2	158755001	158762000	2	158759307	158760251	ENSSSCG00000029018	OR5F1
2	62636001	62652000	2	62644870	62645796	ENSSSCG00000013822	OR7A17
2	159008001	159016000	2	159008934	159010668	ENSSSCG00000022552	OR5T1
3	142920001	142946000	3	142921464	142923089	ENSSSCG00000008662	BTN1A1
2	62754001	62760000	2	62754367	62755476	ENSSSCG00000013815	OR7A17
2	15368001	15407000	2	15369768	15370700	ENSSSCG00000021908	OR4P4
2	15368001	15407000	2	15400277	15401209	ENSSSCG00000027805	OR4C16
2	15368001	15407000	2	15383646	15384545	ENSSSCG00000024703	OR4P4
2	159100001	159148000	2	159113986	159115353	ENSSSCG00000014475	OR8K3
2	159100001	159148000	2	159137831	159138778	ENSSSCG00000014476	OR8K3
2	159100001	159148000	2	159143812	159144750	ENSSSCG00000014477	OR5J2
2	62270001	62280000	2	62272281	62273204	ENSSSCG00000025945	OR7A10
2	62479001	62502000	2	62480316	62481242	ENSSSCG00000023541	OR7A17
2	158992001	159003000	2	158992126	158993565	ENSSSCG00000027258	OR5T2
7	82911001	82918000	7	82916530	82917480	ENSSSCG00000026253	OR10G2
2	14942001	14948000	2	14943686	14944618	ENSSSCG00000028386	OR4C11
5	21252001	21258000	5	21256500	21258129	ENSSSCG00000026447	OR6C6
5	21264001	21284000	5	21279720	21280679	ENSSSCG00000021160	OR6C75
5	21264001	21284000	5	21266917	21267855	ENSSSCG00000024451	OR6C3
2	62968001	62976000	2	62973884	62974795	ENSSSCG00000013811	OR7A17
2	15134001	15140000	2	15135896	15136925	ENSSSCG00000014515	OR4C46
1	314642001	314663000	1	314646461	314648079	ENSSSCG00000005862	BTN1A1
2	62765001	62775000	2	62769142	62770044	ENSSSCG00000023481	OR7A17
7	82794001	82801000	7	82795319	82795858	ENSSSCG00000022477	TRAV22
2	15203001	15210000	2	15205324	15206244	ENSSSCG00000026758	OR4C46
2	62344001	62352000	2	62344732	62345661	ENSSSCG00000030449	OR7A17
2	15121001	15128000	2	15123364	15124293	ENSSSCG00000020684	OR4C46
2	62954001	62965000	2	62959257	62960594	ENSSSCG00000024225	OR7A10
5	22568001	22576000	5	22571841	22572779	ENSSSCG00000028781	OR6C3
4	99457001	99472000	4	99457597	99458541	ENSSSCG00000022259	OR10C1
4	99457001	99472000	4	99465159	99466103	ENSSSCG00000027104	OR10C1
4	99457001	99472000	4	99470812	99471747	ENSSSCG00000006422	OR10C1
2	62869001	62886000	2	62871583	62872506	ENSSSCG00000029101	OR7A10
9	1913001	1924000	9	1913305	1914246	ENSSSCG00000014591	OR10AB1P
7	82113001	82122000	7	82116195	82116640	ENSSSCG00000022761	TRADV8
7	82113001	82122000	7	82120489	82121030	ENSSSCG00000027788	TRADV9
5	21404001	21411000	5	21406771	21407706	ENSSSCG00000022621	OR6C2
2	68512001	68519000	2	68512081	68513007	ENSSSCG00000027612	OR7A10
2	15483001	15492000	2	15490567	15491496	ENSSSCG00000024280	OR4B1
2	15246001	15252000	2	15248552	15249478	ENSSSCG00000029368	OR4X2
2	15143001	15151000	2	15149257	15150192	ENSSSCG00000014516	OR4P4
2	15329001	15335000	2	15331124	15332056	ENSSSCG00000014509	OR4S2
5	21321001	21328000	5	21324271	21325200	ENSSSCG00000000318	OR6C4
1	294808001	294817000	1	294808827	294809765	ENSSSCG00000005534	OR1L1
2	15612001	15618000	2	15613815	15614741	ENSSSCG00000013217	OR4S2
2	15286001	15303000	2	15286972	15287901	ENSSSCG00000026901	OR4X2
2	15286001	15303000	2	15292901	15293830	ENSSSCG00000023685	OR4B1
12	51249001	51255000	12	51253899	51254858	ENSSSCG00000021855	OR1E1
1	296104001	296110000	1	296106835	296108212	ENSSSCG00000028478	OR1J4
7	82850001	82860000	7	82858364	82859305	ENSSSCG00000002105	OR4E2
7	132588001	132599000	7	132589237	132590121	ENSSSCG00000022480	OR4F15
1	296992001	296998000	1	296992994	296994439	ENSSSCG00000027517	OR1L1
7	82148001	82170000	7	82159659	82160227	ENSSSCG00000002062	TRADV12
2	15573001	15585000	2	15576680	15577609	ENSSSCG00000021162	OR4B1
5	22484001	22514000	5	22511938	22512870	ENSSSCG00000024735	OR6C2
5	22484001	22514000	5	22496145	22497083	ENSSSCG00000027978	OR6C2
5	22484001	22514000	5	22487701	22488639	ENSSSCG00000020863	OR6C75
9	5768001	5782000	9	5768665	5769600	ENSSSCG00000014745	OR52J3
2	15310001	15323000	2	15312617	15313546	ENSSSCG00000025683	OR4B1
2	15592001	15605000	2	15594810	15595739	ENSSSCG00000029415	OR4B1
7	85013001	85019000	7	85013449	85014366	ENSSSCG00000002187	OR4K17
5	21337001	21367000	5	21362491	21363420	ENSSSCG00000000320	OR6C75
5	21337001	21367000	5	21337563	21338498	ENSSSCG00000000351	OR6C2
5	21109001	21118000	5	21113274	21114245	ENSSSCG00000000312	OR10C1
7	133400001	133410000	7	133403010	133403972	ENSSSCG00000028594	OR4K15
1	295728001	295735000	1	295731070	295732011	ENSSSCG00000005551	OR1L3
7	85051001	85070000	7	85068030	85068968	ENSSSCG00000028545	OR4K2
7	84172001	84188000	7	84174436	84175338	ENSSSCG00000029164	OR4K2
7	84172001	84188000	7	84178624	84179556	ENSSSCG00000025807	OR4F6
7	84865001	84872000	7	84870127	84871065	ENSSSCG00000025482	OR4F21
1	264485001	264491000	1	264490068	264491027	ENSSSCG00000025193	OR2S2
7	133413001	133422000	7	133414402	133415364	ENSSSCG00000021230	OR4K15
7	85853001	85861000	7	85858600	85859535	ENSSSCG00000021226	OR4F21
7	131809001	131822000	7	131816430	131818874	ENSSSCG00000002572	OR4L1
7	133366001	133373000	7	133369068	133369985	ENSSSCG00000002589	OR4D5
1	296052001	296066000	1	296054946	296055878	ENSSSCG00000005554	OR1L6
2	81274001	81280000	2	81277783	81278703	ENSSSCG00000028874	OR1L1
5	21808001	21814000	5	21809196	21810134	ENSSSCG00000030158	OR6C75
13	172003001	172009000	13	172007411	172008340	ENSSSCG00000020950	OR5H1
7	85086001	85100000	7	85088814	85089743	ENSSSCG00000002190	OR4L1
7	83821001	83828000	7	83825842	83826777	ENSSSCG00000022927	OR4F6
2	13207001	13216000	2	13211964	13212866	ENSSSCG00000013186	OR4L1
12	26711001	26724000	12	26716457	26723604	ENSSSCG00000017576	LRRC37A
7	83868001	83874000	7	83870631	83871554	ENSSSCG00000002164	OR4D5
7	132809001	132819000	7	132812570	132813761	ENSSSCG00000030059	OR4F3
7	83891001	83897000	7	83892842	83893753	ENSSSCG00000002159	OR4L1
1	297136001	297152000	1	297143794	297144819	ENSSSCG00000005578	OR5C1
18	7874001	7886000	18	7878804	7879286	ENSSSCG00000027814	TRBV27
7	28092001	28109000	7	28097311	28107941	ENSSSCG00000001441	BTN3A3
7	131911001	131929000	7	131926504	131927427	ENSSSCG00000025077	OR4N2
14	99193001	99199000	14	99195597	99196559	ENSSSCG00000029238	OR6C2
2	160640001	160686000	2	160645288	160646438	ENSSSCG00000025563	HNRNPA1
7	79809001	79817000	7	79812625	79816303	ENSSSCG00000022894	GZMH
7	133347001	133360000	7	133354672	133356468	ENSSSCG00000022889	OR4K14
7	79994001	80002000	7	79994830	79998652	ENSSSCG00000028985	GZMH
7	84023001	84031000	7	84024733	84025695	ENSSSCG00000027132	OR4K15
7	132656001	132663000	7	132658425	132659614	ENSSSCG00000029526	OR4F16
9	1683001	1693000	9	1685096	1686052	ENSSSCG00000028782	OR10A3
4	126553001	126564000	4	126555009	126563173	ENSSSCG00000028277	AMY2A
7	84523001	84533000	7	84528761	84529699	ENSSSCG00000022263	OR4F16
1	224523001	224544000	1	224533822	224534394	ENSSSCG00000026777	IFN-OMEGA-3
2	13085001	13091000	2	13086206	13088243	ENSSSCG00000013188	OR4K15
5	3787001	3794000	5	3786583	3792164	ENSSSCG00000000045	NDUFA6
2	13152001	13162000	2	13155246	13157193	ENSSSCG00000013183	OR4K14
1	312396001	312402000	1	312400631	312401569	ENSSSCG00000024808	OR8K3
12	26740001	26747000	12	26741580	26746440	ENSSSCG00000017574	RDM1
2	13173001	13181000	2	13173562	13174599	ENSSSCG00000002586	OR4K13
7	131933001	131943000	7	131936118	131939107	ENSSSCG00000025048	OR4K2
9	56653001	56660000	9	56656847	56657782	ENSSSCG00000030199	OR8B3
1	312734001	312743000	1	312738876	312741358	ENSSSCG00000005802	OR8H3
7	79828001	79837000	7	79831197	79834605	ENSSSCG00000001978	GZMB
7	133428001	133438000	7	133431567	133433198	ENSSSCG00000029804	OR4K1
7	133481001	133500000	7	133497371	133498312	ENSSSCG00000022519	OR4K2
5	21481001	21488000	5	21483670	21484605	ENSSSCG00000000327	OR6C1
7	133532001	133550000	7	133533553	133534476	ENSSSCG00000021373	OR4N2
7	133532001	133550000	7	133543058	133543984	ENSSSCG00000002599	OR4N2
7	85253001	85260000	7	85257928	85258845	ENSSSCG00000021705	OR4N2
2	64088001	64098000	2	64090995	64091930	ENSSSCG00000025816	OR7A17
4	126526001	126545000	4	126526446	126534670	ENSSSCG00000022983	AMY2B
7	131679001	131697000	7	131694095	131695093	ENSSSCG00000028621	OR4F6
7	83903001	83910000	7	83904677	83905612	ENSSSCG00000021187	OR4N5
7	85954001	85962000	7	85960141	85961079	ENSSSCG00000026879	OR4F21
7	84816001	84824000	7	84821435	84824205	ENSSSCG00000022548	OR4F21
7	83967001	83977000	7	83971596	83973410	ENSSSCG00000030254	OR4K14
7	134262001	134268000	7	134263914	134267493	ENSSSCG00000002624	GSTA1
5	21683001	21696000	5	21692500	21693441	ENSSSCG00000000323	OR6C76
5	21683001	21696000	5	21686126	21687064	ENSSSCG00000000324	OR6C65
7	132977001	132984000	7	132978130	132979901	ENSSSCG00000002581	OR4F21
2	159408001	159426000	2	159410142	159411080	ENSSSCG00000014492	OR4C12
2	159408001	159426000	2	159423396	159424328	ENSSSCG00000014501	OR5AR1
2	159408001	159426000	2	159419788	159420918	ENSSSCG00000022825	OR9G1
16	42878001	42884000	16	42880067	42880291	ENSSSCG00000016935	C5ORF43
7	85672001	85680000	7	85672924	85673862	ENSSSCG00000022180	OR4F21
4	126490001	126504000	4	126491806	126500728	ENSSSCG00000030140	AMY2B
2	13112001	13119000	2	13113307	13114206	ENSSSCG00000013185	OR4L1
4	126306001	126323000	4	126313702	126321860	ENSSSCG00000023098	AMY2
7	84722001	84731000	7	84725024	84726038	ENSSSCG00000002184	OR4F21
7	84290001	84304000	7	84294868	84295803	ENSSSCG00000002175	OR4F21
7	84643001	84658000	7	84655393	84656310	ENSSSCG00000021523	OR4F4
7	133460001	133479000	7	133462931	133464157	ENSSSCG00000002594	OR4K5
1	275669001	275679000	1	275675622	275676578	ENSSSCG00000027930	OR13C2
7	133460001	133479000	7	133463231	133464491	ENSSSCG00000002594	OR4K5
4	126669001	126685000	4	126682471	126684129	ENSSSCG00000023034	AMY1A
4	126669001	126685000	4	126676540	126682403	ENSSSCG00000021417	AMY2A
7	133509001	133530000	7	133524534	133525609	ENSSSCG00000024849	OR4K2
7	133509001	133530000	7	133511634	133512575	ENSSSCG00000028324	OR4K2
1	224567001	224573000	1	224569117	224569689	ENSSSCG00000028392	IFN-OMEGA-4
9	5179001	5201000	9	5184160	5185107	ENSSSCG00000024353	OR52D1
7	29093001	29099000	7	29093969	29098795	ENSSSCG00000001454	SLA-DRB1
7	85106001	85123000	7	85116903	85117802	ENSSSCG00000002191	OR4L1
7	84082001	84102000	7	84098347	84099288	ENSSSCG00000021853	OR4K2
7	85277001	85286000	7	85281670	85282632	ENSSSCG00000002202	OR4K15
6	155759001	155765000	6	155760256	155761197	ENSSSCG00000027570	OR2A2
7	133448001	133456000	7	133451853	133452788	ENSSSCG00000025659	OR4K1
6	155673001	155679000	6	155673821	155674762	ENSSSCG00000026408	OR2A2
13	170955001	170962000	13	170960177	170961100	ENSSSCG00000027818	OR5K1
3	41631001	41640000	3	41634233	41637223	ENSSSCG00000008013	ALS
3	41631001	41640000	3	41631025	41633605	ENSSSCG00000008014	NUBP2
13	171981001	172000000	13	171992666	171993757	ENSSSCG00000028416	OR5H1

## Sheet: G
Additional file 6: Table S4G: List of qPCR primers.
Name	Sequence			Remarks	Olnr	length
GenCNV_F11_P1_F	GGAGGGAGTCAGGAATTTGG			SAL1	OL13-398	89
GenCNV_F11_P1_R	CTGCCTCTTCAGGATCTTCC			SAL1	OL13-399
GenCNV_F11_P2_F	AGGGGGAGAGGATACCACAC			SAL1	OL13-400	50
GenCNV_F11_P2_R	CCTGGCCAGAGTTCAAAAAG			SAL1	OL13-401
GenCNV_F12_P1_F	TCAAACCCTCTGCTTCTCGT			TRIP11	OL13-402	61
GenCNV_F12_P1_R	TGAGCTGGTTGTTTCCTTCC			TRIP11	OL13-403
GenCNV_F12_P2_F	AGAGAGAGACGAAGCCATGC			TRIP11	OL13-404	54
GenCNV_F12_P2_R	GCAGCGTTTTCCAATTGTTT			TRIP11	OL13-405
GenCNV_F13_P1_F	TGACCAGAAATGGAAGCAGA			CDK17	OL13-406	90
GenCNV_F13_P1_R	ATGATGTCCCTGAAGCTTGG			CDK17	OL13-407
GenCNV_F13_P2_F	CCAATGAGCCAAAGGTCTTG			CDK17	OL13-408	58
GenCNV_F13_P2_R	CCATTTTTCCAAACCCATTTT			CDK17	OL13-409
GenCNV_F14_P1_F	AGCCGCTCACATCCCTACT			CYTA1_PIG	OL13-410	50
GenCNV_F14_P1_R	TTCTTTGGAGAACGGGGAAA			CYTA1_PIG	OL13-411
GenCNV_F14_P2_F	CTCTGTCATCCCCACCTGAT			CYTA1_PIG	OL13-412	69
GenCNV_F14_P2_R	ATCATGCTGGGTAGGCATCT			CYTA1_PIG	OL13-413
GenCNV_F15_P1_F	AGGTTTCCTTGCCTGCAGTA			GZMB	OL13-414	71
GenCNV_F15_P1_R	CCATCCGTCACCCAGACTAT			GZMB	OL13-415
GenCNV_F15_P2_F	GGGAAAAGGCAAGAGAGTCC			GZMB	OL13-416	80
GenCNV_F15_P2_R	GCAGAGGGAGATCAGTGCAG			GZMB	OL13-417
GenCNV_F16_P1_F	GGAGAAAACACGTACTCTCAAGC			PCDHB6	OL13-418	61
GenCNV_F16_P1_R	TGCATGTTCACCCTTAACTCTG			PCDHB6	OL13-419
GenCNV_F16_P2_F	GAAGAGCTGGCCGGTGTC			PCDHB6	OL13-420	89
GenCNV_F16_P2_R	AGCTCACCTACTCGCTGCTG			PCDHB6	OL13-421
GenCNV_F17_P1_F	CCCCTGTTTGGTGATCAGTT			UGT2B10	OL13-422	51
GenCNV_F17_P1_R	CCCTTTAGCTTGGACACGAG			UGT2B10	OL13-423
GenCNV_F17_P2_F	TGAAGATTGTCCTTTGTTTGGA			UGT2B10	OL13-424	73
GenCNV_F17_P2_R	ATCTCTGAAGCCACGGAGTG			UGT2B10	OL13-425
GenCNV_F18_P1_F	TTCCAGCTGAAAGGCTTGTT			NBPF6	OL13-426	64
GenCNV_F18_P1_R	CCACTCGTCCGTCTAAGCTC			NBPF6	OL13-427
GenCNV_F18_P2_F	AAGGAGCCAAAACAGCTTCA			NBPF6	OL13-428	51
GenCNV_F18_P2_R	CAAAGGAGGAAGTGCTCCAG			NBPF6	OL13-429
GenCNV_F19_P1_F	ATCATCTGGCCCATCAAGAC			PSMB5	OL13-430	71
GenCNV_F19_P1_R	GAGGTTGACTGAGCCTCCTG			PSMB5	OL13-431
GenCNV_F19_P2_F	CTTCACGGTACCACCATCCT			PSMB5	OL13-432	87
GenCNV_F19_P2_R	AACATAGGCACCTGCTGTGA			PSMB5	OL13-433
GenCNV_F20_P1_F	AAAACACGCTGGGACTCTTC			RDH16	OL13-434	78
GenCNV_F20_P1_R	GTCTCACACCCGAGTCCTGT			RDH16	OL13-435
GenCNV_F20_P2_F	TCCGAAGAGGTAGGCTTTCA			RDH16	OL13-436	62
GenCNV_F20_P2_R	CTATTTTGGGCGAGTGTGGT			RDH16	OL13-437
NonGenCNV_F11_P1_F	CAGGGCAGTCTGAGGAATGT			NonGenicCNV	OL13-438	100
NonGenCNV_F11_P1_R	AAAAGGGAAATAAAGAACATTCAGA			NonGenicCNV	OL13-439
NonGenCNV_F11_P2_F	GGGAAAATCAAATGGTCTGC			NonGenicCNV	OL13-440	69
NonGenCNV_F11_P2_R	TGTTGTCTTCCCTTTTCTTTTTG			NonGenicCNV	OL13-441
NonGenCNV_F12_P1_F	CCCTCACCTCCCTTACTGAA			NonGenicCNV	OL13-442	53
NonGenCNV_F12_P1_R	TTGGAACCTGACAAACGTGA			NonGenicCNV	OL13-443
NonGenCNV_F12_P2_F	CCTAGGCATGGTCACTTTCA			NonGenicCNV	OL13-444	90
NonGenCNV_F12_P2_R	CAGGGAGCCTCATTAGGAAG			NonGenicCNV	OL13-445
NonGenCNV_F13_P1_F	TATGCCCTTCACTTGTGTGG			NonGenicCNV	OL13-446	100
NonGenCNV_F13_P1_R	CATTCCCTTGATGCCTGTCT			NonGenicCNV	OL13-447
NonGenCNV_F13_P2_F	GAAATGCCTCTTTCTCCATTTG			NonGenicCNV	OL13-448	94
NonGenCNV_F13_P2_R	GGAAGGGGGAGAAGCAATTA			NonGenicCNV	OL13-449
NonGenCNV_F14_P1_F	AAAGAAAGCAGCGAAGGTGA			NonGenicCNV	OL13-450	59
NonGenCNV_F14_P1_R	TCTTTCTGTGGCCCATTACC			NonGenicCNV	OL13-451
NonGenCNV_F14_P2_F	CTCTCCTTGCATGCACACAT			NonGenicCNV	OL13-452	63
NonGenCNV_F14_P2_R	GGACCCAAACTTAGCCACAG			NonGenicCNV	OL13-453
NonGenCNV_F15_P1_F	CCCTTACTGAACCCCCTCAT			NonGenicCNV	OL13-454	74
NonGenCNV_F15_P1_R	CCTGCTGCTATTCTCCCAAG			NonGenicCNV	OL13-455
NonGenCNV_F15_P2_F	ACATCCCACTGTCAGGGAAA			NonGenicCNV	OL13-456	50
NonGenCNV_F15_P2_R	CTGCAGCAGATGTGAGGATT			NonGenicCNV	OL13-457
NonGenCNV_F16_P1_F	TCAGCCAAGTGGTCACCATA			NonGenicCNV	OL13-458	95
NonGenCNV_F16_P1_R	ACCCCTGGGAATCAAGGATA			NonGenicCNV	OL13-459
NonGenCNV_F16_P2_F	CAACAACACTTGAGCAAGGTACA			NonGenicCNV	OL13-460	62
NonGenCNV_F16_P2_R	TTCTGAGGTGTGTGCAGAAAA			NonGenicCNV	OL13-461
NonGenCNV_F17_P1_F	TGGGGATCCCTTAACAAAAA			NonGenicCNV	OL13-462	88
NonGenCNV_F17_P1_R	TGGCATTCCATTTTATGCTG			NonGenicCNV	OL13-463
NonGenCNV_F17_P2_F	TCTGGTGCCCAATTCTTTTC			NonGenicCNV	OL13-464	60
NonGenCNV_F17_P2_R	TCCAGTGGGCCCTATTACAG			NonGenicCNV	OL13-465
NonGenCNV_F18_P1_F	TGTCAAGGTCCTCCTTCAGC			NonGenicCNV	OL13-466	67
NonGenCNV_F18_P1_R	TTCGGGTGAGAGAGGAAAGA			NonGenicCNV	OL13-467
NonGenCNV_F18_P2_F	GACCGACGTCTCAGGTAGGA			NonGenicCNV	OL13-468	72
NonGenCNV_F18_P2_R	GCCCGGGAGTCACAGTAGTA			NonGenicCNV	OL13-469
NonGenCNV_F19_P1_F	GGGTCCCCTCTTACCTACCTC			NonGenicCNV	OL13-470	52
NonGenCNV_F19_P1_R	TCCTTCCCACTGGCTCTATG			NonGenicCNV	OL13-471
NonGenCNV_F19_P2_F	CATCCACCTGAGCCCTTCT			NonGenicCNV	OL13-472	57
NonGenCNV_F19_P2_R	CCTGGTTCCTAGCTCACTCG			NonGenicCNV	OL13-473
NonGenCNV_F20_P1_F	TGGGGGAATATCTTGCTTTG			NonGenicCNV	OL13-474	87
NonGenCNV_F20_P1_R	CACCTGGACAGGACAGGACT			NonGenicCNV	OL13-475
NonGenCNV_F20_P2_F	GAATGGACAGGTCCCAGAGA			NonGenicCNV	OL13-476	68
NonGenCNV_F20_P2_R	CTGGGTGCTCTGAGTTCCTC			NonGenicCNV	OL13-477
Diploid_F7_F	GAACTCGTCCCCAAAGACAA			DiploidRegion	OL13-478	52
Diploid_F7_R	TGTCCTGCCTGTGACTTCAA			DiploidRegion	OL13-479
Diploid_F8_F	TGAATCGGAGAAACCCAAAC			DiploidRegion	OL13-480	53
Diploid_F8_R	TACGCCGGTAAAACCCTTAC			DiploidRegion	OL13-481
Diploid_F9_F	CTACCCTCAAAAGGGGAAGG			DiploidRegion	OL13-482	90
Diploid_F9_R	CTATGGGCATCTCTGGGAAG			DiploidRegion	OL13-483
Diploid_F10_F	GCAATTTTGCCATGAAAGGT			DiploidRegion	OL13-484	61
Diploid_F10_R	CCAGTTGAAACCAAACTGTCAA			DiploidRegion	OL13-485
Diploid_F11_F	TGGGAACACAAAGAGAAAGGA			DiploidRegion	OL13-486	93
Diploid_F11_R	GGGGGAGCCAATAGAGAATA			DiploidRegion	OL13-487
Exact position in the reference genome:
>1:284447154-284447309::SAL1
OLIGO start len tm gc% any 3' seq
LEFT PRIMER 25 20 60.82 55.00 4.00 0.00 GGAGGGAGTCAGGAATTTGG									GGAGGGAGTCAGGAATTTGG
RIGHT PRIMER 113 20 58.97 55.00 4.00 3.00 CTGCCTCTTCAGGATCTTCC									CTGCCTCTTCAGGATCTTCC
SEQUENCE SIZE: 155
INCLUDED REGION SIZE: 155
PRODUCT SIZE: 89, PAIR ANY COMPL: 5.00, PAIR 3' COMPL: 2.00												89
>1:284451456-284451611::SAL1
OLIGO start len tm gc% any 3' seq
LEFT PRIMER 13 20 60.19 60.00 2.00 2.00 AGGGGGAGAGGATACCACAC									AGGGGGAGAGGATACCACAC
RIGHT PRIMER 62 20 59.85 50.00 8.00 0.00 CCTGGCCAGAGTTCAAAAAG									CCTGGCCAGAGTTCAAAAAG
SEQUENCE SIZE: 155
INCLUDED REGION SIZE: 155
PRODUCT SIZE: 50, PAIR ANY COMPL: 3.00, PAIR 3' COMPL: 1.00												50
>3:22197009-22197151::TRIP11
OLIGO start len tm gc% any 3' seq
LEFT PRIMER 65 20 59.99 50.00 2.00 0.00 TCAAACCCTCTGCTTCTCGT									TCAAACCCTCTGCTTCTCGT
RIGHT PRIMER 125 20 60.23 50.00 4.00 0.00 TGAGCTGGTTGTTTCCTTCC									TGAGCTGGTTGTTTCCTTCC
SEQUENCE SIZE: 142
INCLUDED REGION SIZE: 142
PRODUCT SIZE: 61, PAIR ANY COMPL: 4.00, PAIR 3' COMPL: 0.00												61
>3:22196141-22196283::TRIP11
OLIGO start len tm gc% any 3' seq
LEFT PRIMER 28 20 59.71 55.00 4.00 2.00 AGAGAGAGACGAAGCCATGC									AGAGAGAGACGAAGCCATGC
RIGHT PRIMER 81 20 60.12 40.00 6.00 0.00 GCAGCGTTTTCCAATTGTTT									GCAGCGTTTTCCAATTGTTT
SEQUENCE SIZE: 142
INCLUDED REGION SIZE: 142
PRODUCT SIZE: 54, PAIR ANY COMPL: 3.00, PAIR 3' COMPL: 1.00												54
>10:78815397-78815553::CDK17
OLIGO start len tm gc% any 3' seq
LEFT PRIMER 5 20 59.37 45.00 3.00 0.00 TGACCAGAAATGGAAGCAGA									TGACCAGAAATGGAAGCAGA
RIGHT PRIMER 94 20 60.07 50.00 6.00 2.00 ATGATGTCCCTGAAGCTTGG									ATGATGTCCCTGAAGCTTGG
SEQUENCE SIZE: 156
INCLUDED REGION SIZE: 156
PRODUCT SIZE: 90, PAIR ANY COMPL: 4.00, PAIR 3' COMPL: 0.00												90
>10:78815652-78815808::CDK17
OLIGO start len tm gc% any 3' seq
LEFT PRIMER 1 20 60.63 50.00 4.00 3.00 CCAATGAGCCAAAGGTCTTG									CCAATGAGCCAAAGGTCTTG
RIGHT PRIMER 58 21 59.92 33.33 4.00 1.00 CCATTTTTCCAAACCCATTTT									CCATTTTTCCAAACCCATTTT
SEQUENCE SIZE: 156
INCLUDED REGION SIZE: 156
PRODUCT SIZE: 58, PAIR ANY COMPL: 4.00, PAIR 3' COMPL: 3.00												58
>13:147798656-147798763::CYTA1_PIG
OLIGO start len tm gc% any 3' seq
LEFT PRIMER 32 19 59.84 57.89 5.00 1.00 AGCCGCTCACATCCCTACT									AGCCGCTCACATCCCTACT
RIGHT PRIMER 81 20 61.83 45.00 4.00 0.00 TTCTTTGGAGAACGGGGAAA									TTCTTTGGAGAACGGGGAAA
SEQUENCE SIZE: 107
INCLUDED REGION SIZE: 107
PRODUCT SIZE: 50, PAIR ANY COMPL: 4.00, PAIR 3' COMPL: 1.00												50
>13:147803859-147804074::CYTA1_PIG
OLIGO start len tm gc% any 3' seq
LEFT PRIMER 98 20 59.92 55.00 3.00 2.00 CTCTGTCATCCCCACCTGAT									CTCTGTCATCCCCACCTGAT
RIGHT PRIMER 166 20 59.54 50.00 4.00 0.00 ATCATGCTGGGTAGGCATCT									ATCATGCTGGGTAGGCATCT
SEQUENCE SIZE: 215
INCLUDED REGION SIZE: 215
PRODUCT SIZE: 69, PAIR ANY COMPL: 6.00, PAIR 3' COMPL: 3.00												69
>7:79832648-79832914::GZMB
OLIGO start len tm gc% any 3' seq
LEFT PRIMER 118 20 59.88 50.00 6.00 2.00 AGGTTTCCTTGCCTGCAGTA									AGGTTTCCTTGCCTGCAGTA
RIGHT PRIMER 188 20 59.80 55.00 3.00 2.00 CCATCCGTCACCCAGACTAT									CCATCCGTCACCCAGACTAT
SEQUENCE SIZE: 266
INCLUDED REGION SIZE: 266
PRODUCT SIZE: 71, PAIR ANY COMPL: 3.00, PAIR 3' COMPL: 1.00												71
>7:79832416-79832682::GZMB
OLIGO start len tm gc% any 3' seq
LEFT PRIMER 164 20 60.19 55.00 3.00 1.00 GGGAAAAGGCAAGAGAGTCC									GGGAAAAGGCAAGAGAGTCC
RIGHT PRIMER 243 20 61.13 60.00 4.00 2.00 GCAGAGGGAGATCAGTGCAG									GCAGAGGGAGATCAGTGCAG
SEQUENCE SIZE: 266
INCLUDED REGION SIZE: 266
PRODUCT SIZE: 80, PAIR ANY COMPL: 3.00, PAIR 3' COMPL: 1.00												80
>2:148945601-148945761::PCDHB6
OLIGO start len tm gc% any 3' seq
LEFT PRIMER 96 23 59.47 47.83 6.00 2.00 GGAGAAAACACGTACTCTCAAGC									GGAGAAAACACGTACTCTCAAGC
RIGHT PRIMER 156 22 60.17 45.45 4.00 2.00 TGCATGTTCACCCTTAACTCTG									TGCATGTTCACCCTTAACTCTG
SEQUENCE SIZE: 160
INCLUDED REGION SIZE: 160
PRODUCT SIZE: 61, PAIR ANY COMPL: 4.00, PAIR 3' COMPL: 1.00												61
>2:148947032-148947192::PCDHB6
OLIGO start len tm gc% any 3' seq
LEFT PRIMER 27 18 61.98 66.67 4.00 2.00 GAAGAGCTGGCCGGTGTC									GAAGAGCTGGCCGGTGTC
RIGHT PRIMER 115 20 60.90 60.00 4.00 2.00 AGCTCACCTACTCGCTGCTG									AGCTCACCTACTCGCTGCTG
SEQUENCE SIZE: 160
INCLUDED REGION SIZE: 160
PRODUCT SIZE: 89, PAIR ANY COMPL: 5.00, PAIR 3' COMPL: 1.00												89
>8:71107820-71107966::UGT2B10
OLIGO start len tm gc% any 3' seq
LEFT PRIMER 39 20 59.82 50.00 6.00 1.00 CCCCTGTTTGGTGATCAGTT									CCCCTGTTTGGTGATCAGTT
RIGHT PRIMER 89 20 59.87 55.00 4.00 2.00 CCCTTTAGCTTGGACACGAG									CCCTTTAGCTTGGACACGAG
SEQUENCE SIZE: 146
INCLUDED REGION SIZE: 146
PRODUCT SIZE: 51, PAIR ANY COMPL: 3.00, PAIR 3' COMPL: 1.00												51
>8:71111741-71111887::UGT2B10
OLIGO start len tm gc% any 3' seq
LEFT PRIMER 15 22 59.59 36.36 3.00 0.00 TGAAGATTGTCCTTTGTTTGGA									TGAAGATTGTCCTTTGTTTGGA
RIGHT PRIMER 87 20 60.41 55.00 4.00 3.00 ATCTCTGAAGCCACGGAGTG									ATCTCTGAAGCCACGGAGTG
SEQUENCE SIZE: 146
INCLUDED REGION SIZE: 146
PRODUCT SIZE: 73, PAIR ANY COMPL: 4.00, PAIR 3' COMPL: 0.00												73
>4:110284855-110285138::NBPF6
OLIGO start len tm gc% any 3' seq
LEFT PRIMER 188 20 59.99 45.00 8.00 2.00 TTCCAGCTGAAAGGCTTGTT									TTCCAGCTGAAAGGCTTGTT
RIGHT PRIMER 251 20 60.01 60.00 4.00 2.00 CCACTCGTCCGTCTAAGCTC									CCACTCGTCCGTCTAAGCTC
SEQUENCE SIZE: 283
INCLUDED REGION SIZE: 283
PRODUCT SIZE: 64, PAIR ANY COMPL: 4.00, PAIR 3' COMPL: 1.00												64
>4:110285737-110286020::NBPF6
OLIGO start len tm gc% any 3' seq
LEFT PRIMER 140 20 59.99 45.00 4.00 1.00 AAGGAGCCAAAACAGCTTCA									AAGGAGCCAAAACAGCTTCA
RIGHT PRIMER 190 20 59.98 55.00 6.00 2.00 CAAAGGAGGAAGTGCTCCAG									CAAAGGAGGAAGTGCTCCAG
SEQUENCE SIZE: 283
INCLUDED REGION SIZE: 283
PRODUCT SIZE: 51, PAIR ANY COMPL: 5.00, PAIR 3' COMPL: 1.00												51
>3:144411661-144411947::PSMB5
OLIGO start len tm gc% any 3' seq
LEFT PRIMER 184 20 59.89 50.00 5.00 1.00 ATCATCTGGCCCATCAAGAC									ATCATCTGGCCCATCAAGAC
RIGHT PRIMER 254 20 59.99 60.00 7.00 1.00 GAGGTTGACTGAGCCTCCTG									GAGGTTGACTGAGCCTCCTG
SEQUENCE SIZE: 286
INCLUDED REGION SIZE: 286
PRODUCT SIZE: 71, PAIR ANY COMPL: 6.00, PAIR 3' COMPL: 3.00												71
>3:144411412-144411554::PSMB5
OLIGO start len tm gc% any 3' seq
LEFT PRIMER 1 20 59.84 55.00 6.00 0.00 CTTCACGGTACCACCATCCT									CTTCACGGTACCACCATCCT
RIGHT PRIMER 87 20 59.32 50.00 4.00 2.00 AACATAGGCACCTGCTGTGA									AACATAGGCACCTGCTGTGA
SEQUENCE SIZE: 142
INCLUDED REGION SIZE: 142
PRODUCT SIZE: 87, PAIR ANY COMPL: 4.00, PAIR 3' COMPL: 1.00												87
>5:24138494-24138714::RDH16
OLIGO start len tm gc% any 3' seq
LEFT PRIMER 106 20 59.33 50.00 3.00 0.00 AAAACACGCTGGGACTCTTC									AAAACACGCTGGGACTCTTC
RIGHT PRIMER 183 20 60.16 60.00 4.00 3.00 GTCTCACACCCGAGTCCTGT									GTCTCACACCCGAGTCCTGT
SEQUENCE SIZE: 220
INCLUDED REGION SIZE: 220
PRODUCT SIZE: 78, PAIR ANY COMPL: 6.00, PAIR 3' COMPL: 0.00												78
>5:24136911-24137131::RDH16
OLIGO start len tm gc% any 3' seq
LEFT PRIMER 38 20 59.95 50.00 3.00 1.00 TCCGAAGAGGTAGGCTTTCA									TCCGAAGAGGTAGGCTTTCA
RIGHT PRIMER 99 20 59.99 50.00 2.00 0.00 CTATTTTGGGCGAGTGTGGT									CTATTTTGGGCGAGTGTGGT
SEQUENCE SIZE: 220
INCLUDED REGION SIZE: 220
PRODUCT SIZE: 62, PAIR ANY COMPL: 3.00, PAIR 3' COMPL: 1.00												62
>10:22423828-22423984::Non-Genic::1
OLIGO start len tm gc% any 3' seq
LEFT PRIMER 20 20 60.26 55.00 5.00 1.00 CAGGGCAGTCTGAGGAATGT									CAGGGCAGTCTGAGGAATGT
RIGHT PRIMER 119 25 58.72 28.00 4.00 3.00 AAAAGGGAAATAAAGAACATTCAGA									AAAAGGGAAATAAAGAACATTCAGA
SEQUENCE SIZE: 156
INCLUDED REGION SIZE: 156
PRODUCT SIZE: 100, PAIR ANY COMPL: 6.00, PAIR 3' COMPL: 3.00												100
>10:22422482-22422638::Non-Genic::1
OLIGO start len tm gc% any 3' seq
LEFT PRIMER 87 20 59.37 45.00 2.00 2.00 GGGAAAATCAAATGGTCTGC									GGGAAAATCAAATGGTCTGC
RIGHT PRIMER 155 23 59.67 34.78 1.00 0.00 TGTTGTCTTCCCTTTTCTTTTTG									TGTTGTCTTCCCTTTTCTTTTTG
SEQUENCE SIZE: 156
INCLUDED REGION SIZE: 156
PRODUCT SIZE: 69, PAIR ANY COMPL: 6.00, PAIR 3' COMPL: 2.00												69
>3:6977744-6978030::Non-Genic::2
OLIGO start len tm gc% any 3' seq
LEFT PRIMER 47 20 59.13 55.00 3.00 1.00 CCCTCACCTCCCTTACTGAA									CCCTCACCTCCCTTACTGAA
RIGHT PRIMER 99 20 60.13 45.00 4.00 1.00 TTGGAACCTGACAAACGTGA									TTGGAACCTGACAAACGTGA
SEQUENCE SIZE: 286
INCLUDED REGION SIZE: 286
PRODUCT SIZE: 53, PAIR ANY COMPL: 4.00, PAIR 3' COMPL: 0.00												53
>3:6976693-6976835::Non-Genic::2
OLIGO start len tm gc% any 3' seq
LEFT PRIMER 4 20 58.72 50.00 6.00 1.00 CCTAGGCATGGTCACTTTCA									CCTAGGCATGGTCACTTTCA
RIGHT PRIMER 93 20 58.88 55.00 6.00 3.00 CAGGGAGCCTCATTAGGAAG									CAGGGAGCCTCATTAGGAAG
SEQUENCE SIZE: 142
INCLUDED REGION SIZE: 142
PRODUCT SIZE: 90, PAIR ANY COMPL: 4.00, PAIR 3' COMPL: 2.00												90
>10:23119179-23119335::Non-Genic::3
OLIGO start len tm gc% any 3' seq
LEFT PRIMER 9 20 59.57 50.00 4.00 2.00 TATGCCCTTCACTTGTGTGG									TATGCCCTTCACTTGTGTGG
RIGHT PRIMER 108 20 60.07 50.00 3.00 0.00 CATTCCCTTGATGCCTGTCT									CATTCCCTTGATGCCTGTCT
SEQUENCE SIZE: 156
INCLUDED REGION SIZE: 156
PRODUCT SIZE: 100, PAIR ANY COMPL: 3.00, PAIR 3' COMPL: 0.00												100
>10:23119705-23119861::Non-Genic::3
OLIGO start len tm gc% any 3' seq
LEFT PRIMER 41 22 60.08 40.91 5.00 2.00 GAAATGCCTCTTTCTCCATTTG									GAAATGCCTCTTTCTCCATTTG
RIGHT PRIMER 134 20 60.39 50.00 4.00 2.00 GGAAGGGGGAGAAGCAATTA									GGAAGGGGGAGAAGCAATTA
SEQUENCE SIZE: 156
INCLUDED REGION SIZE: 156
PRODUCT SIZE: 94, PAIR ANY COMPL: 6.00, PAIR 3' COMPL: 2.00												94
>13:13223425-13223640::Non-Genic::4
OLIGO start len tm gc% any 3' seq
LEFT PRIMER 152 20 60.13 45.00 3.00 1.00 AAAGAAAGCAGCGAAGGTGA									AAAGAAAGCAGCGAAGGTGA
RIGHT PRIMER 210 20 59.93 50.00 5.00 0.00 TCTTTCTGTGGCCCATTACC									TCTTTCTGTGGCCCATTACC
SEQUENCE SIZE: 215
INCLUDED REGION SIZE: 215
PRODUCT SIZE: 59, PAIR ANY COMPL: 6.00, PAIR 3' COMPL: 3.00												59
>13:13222145-13222360::Non-Genic::4
OLIGO start len tm gc% any 3' seq
LEFT PRIMER 1 20 59.86 50.00 8.00 2.00 CTCTCCTTGCATGCACACAT									CTCTCCTTGCATGCACACAT
RIGHT PRIMER 63 20 59.59 55.00 3.00 2.00 GGACCCAAACTTAGCCACAG									GGACCCAAACTTAGCCACAG
SEQUENCE SIZE: 215
INCLUDED REGION SIZE: 215
PRODUCT SIZE: 63, PAIR ANY COMPL: 3.00, PAIR 3' COMPL: 0.00												63
>7:82889133-82889399::Non-Genic::5
OLIGO start len tm gc% any 3' seq
LEFT PRIMER 96 20 60.18 55.00 3.00 2.00 CCCTTACTGAACCCCCTCAT									CCCTTACTGAACCCCCTCAT
RIGHT PRIMER 169 20 59.97 55.00 3.00 0.00 CCTGCTGCTATTCTCCCAAG									CCTGCTGCTATTCTCCCAAG
SEQUENCE SIZE: 266
INCLUDED REGION SIZE: 266
PRODUCT SIZE: 74, PAIR ANY COMPL: 3.00, PAIR 3' COMPL: 1.00												74
>7:82890724-82890990::Non-Genic::5
OLIGO start len tm gc% any 3' seq
LEFT PRIMER 167 20 60.36 50.00 5.00 3.00 ACATCCCACTGTCAGGGAAA									ACATCCCACTGTCAGGGAAA
RIGHT PRIMER 216 20 58.99 50.00 7.00 1.00 CTGCAGCAGATGTGAGGATT									CTGCAGCAGATGTGAGGATT
SEQUENCE SIZE: 266
INCLUDED REGION SIZE: 266
PRODUCT SIZE: 50, PAIR ANY COMPL: 5.00, PAIR 3' COMPL: 2.00												50
>7:82611155-82611421::Non-Genic::6
OLIGO start len tm gc% any 3' seq
LEFT PRIMER 18 20 60.11 50.00 7.00 3.00 TCAGCCAAGTGGTCACCATA									TCAGCCAAGTGGTCACCATA
RIGHT PRIMER 112 20 60.52 50.00 5.00 2.00 ACCCCTGGGAATCAAGGATA									ACCCCTGGGAATCAAGGATA
SEQUENCE SIZE: 266
INCLUDED REGION SIZE: 266
PRODUCT SIZE: 95, PAIR ANY COMPL: 5.00, PAIR 3' COMPL: 2.00												95
>7:82611947-82612213::Non-Genic::6
OLIGO start len tm gc% any 3' seq
LEFT PRIMER 92 23 60.25 43.48 6.00 2.00 CAACAACACTTGAGCAAGGTACA									CAACAACACTTGAGCAAGGTACA
RIGHT PRIMER 153 21 59.47 42.86 5.00 2.00 TTCTGAGGTGTGTGCAGAAAA									TTCTGAGGTGTGTGCAGAAAA
SEQUENCE SIZE: 266
INCLUDED REGION SIZE: 266
PRODUCT SIZE: 62, PAIR ANY COMPL: 5.00, PAIR 3' COMPL: 0.00												62
>11:38869213-38869386::Non-Genic::7
OLIGO start len tm gc% any 3' seq
LEFT PRIMER 56 20 59.25 40.00 8.00 0.00 TGGGGATCCCTTAACAAAAA									TGGGGATCCCTTAACAAAAA
RIGHT PRIMER 143 20 59.52 40.00 6.00 1.00 TGGCATTCCATTTTATGCTG									TGGCATTCCATTTTATGCTG
SEQUENCE SIZE: 173
INCLUDED REGION SIZE: 173
PRODUCT SIZE: 88, PAIR ANY COMPL: 4.00, PAIR 3' COMPL: 3.00												88
>11:38872554-38872901::Non-Genic::7
OLIGO start len tm gc% any 3' seq
LEFT PRIMER 113 20 60.05 45.00 4.00 0.00 TCTGGTGCCCAATTCTTTTC									TCTGGTGCCCAATTCTTTTC
RIGHT PRIMER 172 20 59.95 55.00 6.00 3.00 TCCAGTGGGCCCTATTACAG									TCCAGTGGGCCCTATTACAG
SEQUENCE SIZE: 347
INCLUDED REGION SIZE: 347
PRODUCT SIZE: 60, PAIR ANY COMPL: 5.00, PAIR 3' COMPL: 1.00												60
>11:87636782-87636955::Non-Genic::8
OLIGO start len tm gc% any 3' seq
LEFT PRIMER 79 20 60.39 55.00 5.00 2.00 TGTCAAGGTCCTCCTTCAGC									TGTCAAGGTCCTCCTTCAGC
RIGHT PRIMER 145 20 59.92 50.00 3.00 0.00 TTCGGGTGAGAGAGGAAAGA									TTCGGGTGAGAGAGGAAAGA
SEQUENCE SIZE: 173
INCLUDED REGION SIZE: 173
PRODUCT SIZE: 67, PAIR ANY COMPL: 6.00, PAIR 3' COMPL: 3.00												67
>11:87635283-87635456::Non-Genic::8
OLIGO start len tm gc% any 3' seq
LEFT PRIMER 8 20 60.26 60.00 6.00 1.00 GACCGACGTCTCAGGTAGGA									GACCGACGTCTCAGGTAGGA
RIGHT PRIMER 79 20 60.13 60.00 6.00 3.00 GCCCGGGAGTCACAGTAGTA									GCCCGGGAGTCACAGTAGTA
SEQUENCE SIZE: 173
INCLUDED REGION SIZE: 173
PRODUCT SIZE: 72, PAIR ANY COMPL: 4.00, PAIR 3' COMPL: 1.00												72
>6:151926697-151926852::Non-Genic::9
OLIGO start len tm gc% any 3' seq
LEFT PRIMER 77 21 60.19 61.90 5.00 0.00 GGGTCCCCTCTTACCTACCTC									GGGTCCCCTCTTACCTACCTC
RIGHT PRIMER 128 20 60.21 55.00 5.00 0.00 TCCTTCCCACTGGCTCTATG									TCCTTCCCACTGGCTCTATG
SEQUENCE SIZE: 155
INCLUDED REGION SIZE: 155
PRODUCT SIZE: 52, PAIR ANY COMPL: 3.00, PAIR 3' COMPL: 1.00												52
>6:151928591-151928746::Non-Genic::9
OLIGO start len tm gc% any 3' seq
LEFT PRIMER 3 19 60.21 57.89 3.00 0.00 CATCCACCTGAGCCCTTCT									CATCCACCTGAGCCCTTCT
RIGHT PRIMER 59 20 60.01 60.00 4.00 2.00 CCTGGTTCCTAGCTCACTCG									CCTGGTTCCTAGCTCACTCG
SEQUENCE SIZE: 155
INCLUDED REGION SIZE: 155
PRODUCT SIZE: 57, PAIR ANY COMPL: 5.00, PAIR 3' COMPL: 0.00												57
>12:51031898-51032149::Non-Genic::10
OLIGO start len tm gc% any 3' seq
LEFT PRIMER 69 20 59.89 45.00 4.00 0.00 TGGGGGAATATCTTGCTTTG									TGGGGGAATATCTTGCTTTG
RIGHT PRIMER 155 20 60.15 60.00 6.00 2.00 CACCTGGACAGGACAGGACT									CACCTGGACAGGACAGGACT
SEQUENCE SIZE: 251
INCLUDED REGION SIZE: 251
PRODUCT SIZE: 87, PAIR ANY COMPL: 3.00, PAIR 3' COMPL: 1.00												87
>12:51031364-51031615::Non-Genic::10
OLIGO start len tm gc% any 3' seq
LEFT PRIMER 93 20 60.05 55.00 6.00 3.00 GAATGGACAGGTCCCAGAGA									GAATGGACAGGTCCCAGAGA
RIGHT PRIMER 160 20 59.99 60.00 5.00 3.00 CTGGGTGCTCTGAGTTCCTC									CTGGGTGCTCTGAGTTCCTC
SEQUENCE SIZE: 251
INCLUDED REGION SIZE: 251
PRODUCT SIZE: 68, PAIR ANY COMPL: 5.00, PAIR 3' COMPL: 3.00												68
>1:3511064-3511219::Diploid::1
OLIGO start len tm gc% any 3' seq
LEFT PRIMER 29 20 60.09 50.00 3.00 0.00 GAACTCGTCCCCAAAGACAA									GAACTCGTCCCCAAAGACAA
RIGHT PRIMER 80 20 60.44 50.00 4.00 3.00 TGTCCTGCCTGTGACTTCAA									TGTCCTGCCTGTGACTTCAA
SEQUENCE SIZE: 155
INCLUDED REGION SIZE: 155
PRODUCT SIZE: 52, PAIR ANY COMPL: 4.00, PAIR 3' COMPL: 0.00												52
>11:31293-31466::Diploid::2
OLIGO start len tm gc% any 3' seq
LEFT PRIMER 46 20 59.91 45.00 3.00 0.00 TGAATCGGAGAAACCCAAAC									TGAATCGGAGAAACCCAAAC
RIGHT PRIMER 98 20 59.01 50.00 4.00 3.00 TACGCCGGTAAAACCCTTAC									TACGCCGGTAAAACCCTTAC
SEQUENCE SIZE: 173
INCLUDED REGION SIZE: 173
												53
PRODUCT SIZE: 53, PAIR ANY COMPL: 3.00, PAIR 3' COMPL: 0.00
>5:22628499-22628719::Diploid::3
OLIGO start len tm gc% any 3' seq
LEFT PRIMER 5 20 59.93 55.00 4.00 0.00 CTACCCTCAAAAGGGGAAGG									CTACCCTCAAAAGGGGAAGG
RIGHT PRIMER 94 20 59.65 55.00 4.00 3.00 CTATGGGCATCTCTGGGAAG									CTATGGGCATCTCTGGGAAG
SEQUENCE SIZE: 220
INCLUDED REGION SIZE: 220
PRODUCT SIZE: 90, PAIR ANY COMPL: 4.00, PAIR 3' COMPL: 1.00												90
>17:3831412-3831549::Diploid::4
OLIGO start len tm gc% any 3' seq
LEFT PRIMER 10 20 59.94 40.00 6.00 0.00 GCAATTTTGCCATGAAAGGT									GCAATTTTGCCATGAAAGGT
RIGHT PRIMER 70 22 60.05 40.91 5.00 2.00 CCAGTTGAAACCAAACTGTCAA									CCAGTTGAAACCAAACTGTCAA
SEQUENCE SIZE: 137
INCLUDED REGION SIZE: 137
PRODUCT SIZE: 61, PAIR ANY COMPL: 4.00, PAIR 3' COMPL: 3.00												61
>3:72568824-72568966::Diploid::5
OLIGO start len tm gc% any 3' seq
LEFT PRIMER 15 21 59.70 42.86 2.00 0.00 TGGGAACACAAAGAGAAAGGA									TGGGAACACAAAGAGAAAGGA
RIGHT PRIMER 107 20 58.08 50.00 2.00 2.00 GGGGGAGCCAATAGAGAATA									GGGGGAGCCAATAGAGAATA
SEQUENCE SIZE: 142
INCLUDED REGION SIZE: 142
PRODUCT SIZE: 93, PAIR ANY COMPL: 3.00, PAIR 3' COMPL: 0.00												93
